# Supplementary material for: Identification of diverse defense mechanisms in rainbow trout red blood cells in response to halted replication of VHS virus
Source: F1000Res. 2018 Feb 9;6:1958. Originally published 2017 Nov 6. [Version 2] doi: 10.12688/f1000research.12985.2 (PMC5820608; doi:10.12688/f1000research.12985.2)
Supplement: Excel file containing qPCR data. Each sheet contains the raw Ct values for the indicated figure numbers, organized by samples (rows) and genes (columns) [file f1000research-6-15111-s0000.tgz › c3c1f3ab-012f-4002-9865-3bfc31cb34ab_Revised_dataset_1.xlsx]

## Sheet: Figure 1A
Sample RBCs	18S Ct	N-VHSV Ct		Sample RTG-2	EF1a Ct	N-VHSV Ct
FISH 1_CONTROL_0h	17.633	40		C-A	20.512	40
FISH 1_CONTROL_0h	17.309	40		C-A	20.369	40
FISH 1_VHSV_1h	18.014	23.455		C-B	20.364	40
FISH 1_VHSV_1h	18.011	23.659		C-B	20.17	40
FISH 1_VHSV_3h	18.963	23.599		1H-A	20.673	26.223
FISH 1_VHSV_3h	17.919	23.502		1H-A	19.955	25.704
FISH 1_VHSV_ 6h	20.414	24.756		1H-B	20.689	25.814
FISH 1_VHSV_ 6h	20.047	24.797		1H-B	20.075	25.534
FISH 1_VHSV_24h	18.673	25.354		3H-A	20.401	24.132
FISH 1_VHSV_24h	18.752	25.113		3H-A	19.959	23.854
FISH 1_VHSV_ 72h	18.95	30.152		3H-B	20.487	24.364
FISH 1_VHSV_ 72h	18.23	30.433		3H-B	20.319	24.138
FISH 2_CONTROL_0h	17.532	40		6H-A	20.604	21.148
FISH 2_CONTROL_0h	17.188	40		6H-A	20.38	20.686
FISH 2_VHSV_1h	18.16	24.125		6H-B	20.438	20.907
FISH 2_VHSV_1h	17.867	24.201		6H-B	20.134	20.492
FISH 2_VHSV_3h	17.927	24.175		24H-A	20.998	12.378
FISH 2_VHSV_3h	17.271	24.406		24H-A	20.333	12.253
FISH 2_VHSV_ 6h	18.391	25.121		24H-B	21.031	12.644
FISH 2_VHSV_ 6h	17.579	25.03		24H-B	20.546	12.28
FISH 2_VHSV_24h	17.802	21.952
FISH 2_VHSV_24h	17.476	21.738
FISH 2_VHSV_ 72h	18.994	31.889
FISH 2_VHSV_ 72h	18.227	31.461
FISH 3_CONTROL_0h	18.065	40
FISH 3_CONTROL_0h	17.525	40
FISH 3_VHSV_1h	18.272	25.202
FISH 3_VHSV_1h	17.261	25.141
FISH 3_VHSV_3h	21.022	24.753
FISH 3_VHSV_3h	18.282	24.699
FISH 3_VHSV_6h	17.086	25.979
FISH 3_VHSV_6h	17.075	26.071
FISH 3_VHSV_24h	17.546	27.013
FISH 3_VHSV_24h	17.188	26.847
FISH 3_VHSV_72h	18.786	29.056
FISH 3_VHSV_72h	18.583	29.021
FISH 4_CONTROL_0h	17.531	40
FISH 4_CONTROL_0h	17.027	40
FISH 4_VHSV_1h	17.923	25.513
FISH 4_VHSV_1h	17.926	25.492
FISH 4_VHSV_3h	17.929	24.066
FISH 4_VHSV_3h	17.922	23.733
FISH 4_VHSV_6h	17.16	25.08
FISH 4_VHSV_6h	16.938	24.587
FISH 4_VHSV_24h	17.005	27.025
FISH 4_VHSV_24h	16.513	26.82
FISH 4_VHSV_72h	17.925	26.131
FISH 4_VHSV_72h	17.926	25.839

## Sheet: Figure 1B
Sample RBCs	EF1a Ct	N-VHSV Ct	G-VHSV Ct		Sample RTG-2	EF1a Ct	N-VHSV Ct	G-VHSV Ct
FISH 1_CONTROL_0h	28.495	40	40		C-A	20.512	40	40
FISH 1_CONTROL_0h	28.02	40	40		C-A	20.369	40	40
FISH 1_VHSV_1h	28.507	20.093	21.353		C-B	20.364	40	40
FISH 1_VHSV_1h	28.212	20.114	21.274		C-B	20.17	40	40
FISH 1_VHSV_3h	28.992	19.814	20.921		1H-A	20.673	26.223	29.301
FISH 1_VHSV_3h	28.749	19.723	20.867		1H-A	19.955	25.704	28.987
FISH 2_CONTROL_0h	28.177	40	40		1H-B	20.689	25.814	28.83
FISH 2_CONTROL_0h	28.061	40	40		1H-B	20.075	25.534	28.708
FISH 2_VHSV_1h	28.212	20.685	21.123		3H-A	20.401	24.132	27.336
FISH 2_VHSV_1h	28.668	20.466	20.731		3H-A	19.959	23.854	27.158
FISH 2_VHSV_3h	27.585	20.021	20.121		3H-B	20.487	24.364	27.49
FISH 2_VHSV_3h	27.348	19.594	19.893		3H-B	20.319	24.138	27.342
FISH 3_CONTROL_0h	28.495	40	40
FISH 3_CONTROL_0h	28.02	40	40
FISH 3_VHSV_1h	28.507	20.534	21.312
FISH 3_VHSV_1h	28.212	20.582	21.111
FISH 3_VHSV_3h	28.992	19.187	20.193
FISH 3_VHSV_3h	28.749	19.225	19.98

## Sheet: Figure 1C
Sample	EF1a Ct	N-VHSV Ct
FISH1_CONTROL	30.429	40
FISH1_CONTROL	30.002	40
FISH1_VHSV V1	29.408	29.735
FISH1_VHSV_V1	29.525	29.597
FISH1_VHSV_V10	30.139	27.134
FISH1_VHSV_V10	30.086	27.619
FISH1_VHSV_V100	31.715	26.473
FISH1_VHSV_V100	31.408	25.673
FISH2_ CONTROL	31.483	40
FISH2_ CONTROL	32.147	40
FISH2_VHSV_V1	31.47	36.444
FISH2_VHSV_V1	31.461	37.383
FISH2_VHSV_V10	29.625	29.059
FISH2_VHSV_V10	29.996	29.275
FISH2_VHSV_V100	30.279	23.525
FISH2_VHSV_V100	30.66	24.026
FISH3_CONTROL	32.096	40
FISH3_CONTROL	31.889	40
FISH3_VHSV_V1	31.524	35.819
FISH3_VHSV_V1	32.832	36.016
FISH3_VHSV_V10	30.389	29.618
FISH3_VHSV_V10	29.876	30.458
FISH3_VHSV_V100	29.51	26.487
FISH3_VHSV_V100	29.673	26.052
FISH4_CONTROL	30.002	40
FISH4_CONTROL	30.007	40
FISH4_VHSV_V1	30.893	32.78
FISH4_VHSV_V1	30.883	32.749
FISH4_VHSV_V10	29.438	27.637
FISH4_VHSV_V10	29.972	27.518
FISH4_VHSV_V100	30.167	25.602
FISH4_VHSV_V100	30.432	25.106

## Sheet: Figure 1E
Sample	18S Ct	N-VHSV Ct
FISH1_ VHSV-UV 3h	17.913	28.748
FISH1_ VHSV-UV 3h	17.909	29.372
FISH1_VHSV 3h	18.701	28.416
FISH1_ VHSV 3h	18.705	28.658
FISH1_NA50 3h	18.73	26.752
FISH1_NA50 3h	18.127	26.624
FISH1_NA100 3h	18.535	27.081
FISH1_NA100 3h	17.84	27.16
FISH2_ VHSV-UV 3h	18.729	28.228
FISH2_ VHSV-UV 3h	18.017	28.384
FISH2_VHSV 3h	19.038	29.248
FISH2_ VHSV 3h	19.958	30.531
FISH2_NA50 3h	19.64	25.945
FISH2_NA50 3h	19.008	26.137
FISH2_NA100 3h	18.146	26.814
FISH2_NA100 3h	17.527	27.256
FISH3_ VHSV-UV 3h	18.124	27.795
FISH3_ VHSV-UV 3h	17.759	27.721
FISH3_VHSV 3h	19.089	27.804
FISH3_ VHSV 3h	18.791	28.108
FISH3_NA50 3h	19.356	27.967
FISH3_NA50 3h	18.933	27.887
FISH3_NA100 3h	18.556	26.41
FISH3_NA100 3h	18.423	26.876
FISH4_ VHSV-UV 3h	20.536	27.026
FISH4_ VHSV-UV 3h	20.179	26.962
FISH4_VHSV 3h	20.748	26.35
FISH4_ VHSV 3h	20.627	26.399
FISH4_NA50 3h	21.365	24.459
FISH4_NA50 3h	20.2	24.287
FISH4_NA100 3h	19.66	23.064
FISH4_NA100 3h	19.467	22.84
FISH1_ VHSV-UV 3d	19.694	25.645
FISH1_ VHSV-UV 3d	19.263	25.999
FISH1_VHSV 3d	19.116	29.845
FISH1_VHSV 3d	18.761	30.155
FISH1_NA50 3d	18.802	26.35
FISH1_NA50 3d	18.236	26.442
FISH1_NA100 3d	19.088	25.616
FISH1_NA100 3d	18.391	25.514
FISH2_ VHSV-UV 3d	18.575	29.997
FISH2_ VHSV-UV 3d	18.367	30.249
FISH2_VHSV 3d	19.367	30.42
FISH2_VHSV 3d	18.264	30.913
FISH2_NA50 3d	19.527	26.343
FISH2_NA50 3d	18.656	26.37
FISH2_NA100 3d	20.538	30.3
FISH2_NA100 3d	17.868	27.32
FISH3_ VHSV-UV 3d	19.164	36.452
FISH3_ VHSV-UV 3d	18.078	35.137
FISH3_VHSV 3d	19.475	30.611
FISH3_VHSV 3d	19.066	31.001
FISH3_NA50 3d	18.949	29.519
FISH3_NA50 3d	18.306	29.663
FISH3_NA100 3d	19.335	29.631
FISH3_NA100 3d	18.998	29.657
FISH4_ VHSV-UV 3d	19.916	27.821
FISH4_ VHSV-UV 3d	19.646	27.811
FISH4_VHSV 3d	20.526	28.325
FISH4_ VHSV 3d	20.187	28.157
FISH4_NA50 3d	20.617	27.402
FISH4_NA50 3d	20.057	27.308
FISH4_NA100 3d	20.579	27.598
FISH4_NA100 3d	20.271	27.453

## Sheet: Figure 2A
Sample	18S Ct	mx1-3 Ct
FISH 1_CONTROL_0h	17.633	28.161
FISH 1_CONTROL_0h	17.309	27.824
FISH 1_VHSV_1h	18.014	28.962
FISH 1_VHSV_1h	18.011	28.469
FISH 1_VHSV_3h	18.963	28.975
FISH 1_VHSV_3h	17.919	28.817
FISH 1_VHSV_ 6h	20.414	31.093
FISH 1_VHSV_ 6h	20.047	31.897
FISH 1_VHSV_24h	18.673	29.752
FISH 1_VHSV_24h	18.752	29.753
FISH 1_VHSV_ 72h	18.79	32.73
FISH 1_VHSV_ 72h	18.58	32.15
FISH 2_CONTROL_0h	17.532	26.956
FISH 2_CONTROL_0h	17.188	26.774
FISH 2_VHSV_1h	18.16	27.842
FISH 2_VHSV_1h	17.867	27.679
FISH 2_VHSV_3h	17.927	27.038
FISH 2_VHSV_3h	17.271	26.811
FISH 2_VHSV_ 6h	18.391	27.358
FISH 2_VHSV_ 6h	17.579	27.1
FISH 2_VHSV_24h	17.802	27.507
FISH 2_VHSV_24h	17.476	27.42
FISH 2_VHSV_ 72h	18.994	29.391
FISH 2_VHSV_ 72h	18.227	29.355
FISH 3_CONTROL_0h	18.065	28.445
FISH 3_CONTROL_0h	17.525	28.234
FISH 3_VHSV_1h	18.272	29.681
FISH 3_VHSV_1h	17.261	29.555
FISH 3_VHSV_3h	21.022	31.707
FISH 3_VHSV_3h	18.282	30.398
FISH 3_VHSV_6h	17.086	28.892
FISH 3_VHSV_6h	17.075	29.122
FISH 3_VHSV_24h	17.546	30.22
FISH 3_VHSV_24h	17.188	30.017
FISH 3_VHSV_72h	18.786	32.721
FISH 3_VHSV_72h	18.583	32.148

## Sheet: Figure 2B
Sample	EF1a Ct	pkr Ct
FISH 1_CONTROL_0h	26.541	30.173
FISH 1_CONTROL_0h	26.256	30.302
FISH 1_VHSV_1h	26.025	30.643
FISH 1_VHSV_1h	25.89	30.238
FISH 1_VHSV_3h	26.387	30.673
FISH 1_VHSV_3h	26.317	30.235
FISH 1_VHSV_ 6h	24.715	29.354
FISH 1_VHSV_ 6h	24.728	29.059
FISH 1_VHSV_24h	24.865	28.27
FISH 1_VHSV_24h	24.754	28.125
FISH 1_VHSV_ 72h	26.403	30.893
FISH 1_VHSV_ 72h	26.327	30.285
FISH 2_CONTROL_0h	25.815	30.449
FISH 2_CONTROL_0h	25.958	29.997
FISH 2_VHSV_1h	26.422	29.611
FISH 2_VHSV_1h	26.307	29.464
FISH 2_VHSV_3h	26.182	29.547
FISH 2_VHSV_3h	26.153	29.057
FISH 2_VHSV_ 6h	24.31	28.286
FISH 2_VHSV_ 6h	24.307	28.195
FISH 2_VHSV_24h	24.58	29.144
FISH 2_VHSV_24h	24.607	28.399
FISH 2_VHSV_ 72h	26.624	31.211
FISH 2_VHSV_ 72h	26.463	31.132
FISH 3_CONTROL_0h	25.075	29.545
FISH 3_CONTROL_0h	25.133	28.887
FISH 3_VHSV_1h	25.455	29.932
FISH 3_VHSV_1h	25.384	29.18
FISH 3_VHSV_3h	25.42	29.433
FISH 3_VHSV_3h	25.384	29.234
FISH 3_VHSV_6h	24.281	27.909
FISH 3_VHSV_6h	24.169	27.729
FISH 3_VHSV_24h	24.546	28.943
FISH 3_VHSV_24h	24.452	28.449
FISH 3_VHSV_72h	26.604	30.704
FISH 3_VHSV_72h	26.681	30.608

## Sheet: Figure 2C
Sample	18S Ct	tlr3 Ct	irf7 Ct	inf-1 Ct
FISH1_CONTROL	19.431	30.301	26.596	36.22
FISH1_CONTROL	19.174	30.01	27.27	36.072
FISH1_VHSV	20.126	31.073	28.02	38.735
FISH1_VHSV	19.967	30.523	27.818	38.736
FISH2_CONTROL	17.014	28.522	25.38	31.411
FISH2_CONTROL	16.13	28.468	25.974	31.139
FISH2_VHSV	17.5	29.556	26.859	35.083
FISH2_VHSV	17.387	29.161	26.547	35.031
FISH3_CONTROL	17.953	29.274	27.093	35.876
FISH3_CONTROL	17.521	28.914	26.675	35.877
FISH3_VHSV	17.412	31.021	27.55	36.737
FISH3_VHSV	17.35	30.597	27.177	36.739

## Sheet: Figure 4A-B
Sample RBCs	18S Ct	ifn-1 Ct	il15	mx1-3	Vig1
FISH1_CONTROL	15.452	34.074	32.008	27.118	28.355
FISH1_CONTROL	15.377	33.505	31.591	27.16	28.31
FISH1_VHSV	16.014	33.217	32.593	27.361	29.148
FISH1_VHSV	15.955	33.226	32.189	27.542	29.153
FISH2_CONTROL	15.048	35.464	33.015	29.044	29.504
FISH2_CONTROL	15.114	35.633	33.154	28.991	29.869
FISH2_VHSV	16.845	33.461	32.979	29.918	29.532
FISH2_VHSV	16.875	33.965	32.651	29.896	29.619
FISH3_CONTROL	15.328	30.144	32.35	28.845	28.576
FISH3_CONTROL	15.298	30.063	32.497	28.851	28.747
FISH3_VHSV	15.089	33.641	31.642	29.928	29.499
FISH3_VHSV	14.918	33.473	31.953	29.904	29.235
FISH4_CONTROL	15.544	34.73	32.866	31.331	30.436
FISH4_CONTROL	16.388	34.729	32.959	31.331	30.459
FISH4_VHSV	15.534	36.124	32.763	30.921	30.208
FISH4_VHSV	15.651	35.743	32.603	31.24	30.128
FISH5_CONTROL	16.46	37.816	32.448	30.041	28.441
FISH5_CONTROL	16.282	37.814	32.598	29.925	28.458
FISH5_VHSV	17.524	37.361	31.736	29.719	27.733
FISH5_VHSV	17.327	37.765	32.022	29.811	27.895
FISH6_CONTROL	15.505	34.996	32.555	30.463	29.57
FISH6_CONTROL	15.62	35.593	32.615	30.298	29.479
FISH6_VHSV	15.462	34.371	32.211	29.491	29.26
FISH6_VHSV	15.383	34.742	32.378	29.743	29.216

## Sheet: Figure 4C-B
Sample TSS	18S Ct	ifn-1 Ct	il15 Ct	mx1-3 Ct	Vig1 Ct
FISH1_CONTROL	14.645	33.488	29.149	32.695	33.976
FISH1_CONTROL	14.444	33.28	29.189	32.982	33.744
FISH1_VHSV	14.997	34.031	29.49	32.761	34.437
FISH1_VHSV	14.671	33.306	29.364	32.232	33.928
FISH2_CONTROL	15.369	35.146	30.521	33.877	35.084
FISH2_CONTROL	15.953	35.083	30.664	33.671	35.309
FISH2_VHSV	15.297	33.747	29.691	32.838	33.077
FISH2_VHSV	14.914	33.805	29.756	32.409	33.178
FISH3_CONTROL	14.476	32.785	29.336	32.283	32.617
FISH3_CONTROL	14.183	33.072	29.35	31.631	32.528
FISH3_VHSV	15.906	34.102	29.84	32.997	34.772
FISH3_VHSV	14.99	33.627	29.625	32.776	34.73
FISH4_CONTROL	16.16	35.244	30.489	32.195	34.386
FISH4_CONTROL	16.335	35.021	30.343	31.766	34.979
FISH4_VHSV	14.687	34.139	29.717	32.139	35.903
FISH4_VHSV	14.309	34.128	29.878	32.112	35.436
FISH5_CONTROL	15.296	34.219	29.881	31.138	34.61
FISH5_CONTROL	15.296	34.447	29.787	30.57	35.604
FISH5_VHSV	15.374	34.697	30.236	31.343	35.187
FISH5_VHSV	15.248	34.477	30.377	30.934	35.856
FISH6_CONTROL	14.921	35.119	29.989	32.732	35.128
FISH6_CONTROL	14.902	34.518	29.942	32.505	35.63
FISH6_VHSV	14.378	34.078	29.447	31.601	34.249
FISH6_VHSV	14.484	33.936	29.451	31.244	34.494

## Sheet: Figure 4D
Sample RBCs	18S Ct	ifn-1 Ct	mx1-3 Ct
FISH1 _CONTROL	16.053	35.509	27.46
FISH1 _CONTROL	16.231	35.067	27.6
FISH1 _VHSV	16.472	36.642	28.176
FISH1 _VHSV	16.315	36.358	28.168
FISH1 _VHSV-UV	16.077	34	27.704
FISH1 _VHSV-UV	15.986	33.778	27.719
FISH1 _ssRTG2 VHSV-UV	15.971	34.19	25.267
FISH1 _ssRTG2 VHSV-UV	15.953	34.426	25.14
FISH2 _CONTROL	15.275	34.521	26.062
FISH2 _CONTROL	15.073	34.369	26.053
FISH2 _VHSV	15.613	35.024	26.653
FISH2 _VHSV	15.654	35.504	26.583
FISH2 _VHSV-UV	15.616	35.266	26.696
FISH2 _VHSV-UV	15.654	35.261	26.777
FISH2 _ssRTG2 VHSV-UV	15.925	34.292	24.757
FISH2 _ssRTG2 VHSV-UV	16.026	33.881	24.765
FISH3 _CONTROL	16.113	35.537	28.181
FISH3 _CONTROL	16.254	36.583	28.043
FISH3 _VHSV	16.003	37.073	28.076
FISH3 _VHSV	16.066	37.124	28.028
FISH3 _VHSV-UV	16.316	37.195	28.546
FISH3 _VHSV-UV	16.249	36.504	28.59
FISH3 _ssRTG2 VHSV-UV	16.242	35.305	25.652
FISH3 _ssRTG2 VHSV-UV	16.227	35.764	25.507
FISH4 _CONTROL	16.829	36.07	28.318
FISH4 _CONTROL	16.854	36.147	28.246
FISH4 _VHSV	16.094	36.243	27.725
FISH4 _VHSV	16.074	35.711	27.894
FISH4 _VHSV-UV	15.643	35.845	27.982
FISH4 _VHSV-UV	15.576	35.967	27.783
FISH4 _ssRTG2 VHSV-UV	15.985	35.331	25.302
FISH4 _ssRTG2 VHSV-UV	16.046	34.819	25.29

[truncated: 4 more sheets: Figure 9, Figure 10B, Figure S3, Figure S4]
