# Supplementary material for: Identification of diverse defense mechanisms in rainbow trout red blood cells in response to halted replication of VHS virus
Source: F1000Res. 2018 Feb 9;6:1958. Originally published 2017 Nov 6. [Version 2] doi: 10.12688/f1000research.12985.2 (PMC5820608; doi:10.12688/f1000research.12985.2)
Supplement: Excel file containing the virus titration data. Each sheet contains the virus titer (PFU/mL) results of the indicated figure number [file f1000research-6-15111-s0001.tgz]

Archive with 1 entries (1 files):
- 6e8f06f7-340a-451c-bda0-1985947cff48_Dataset_2_virus_titration_Raw_Data.xlsx
