# Supplementary material for: Identification of diverse defense mechanisms in rainbow trout red blood cells in response to halted replication of VHS virus
Source: F1000Res. 2018 Feb 9;6:1958. Originally published 2017 Nov 6. [Version 2] doi: 10.12688/f1000research.12985.2 (PMC5820608; doi:10.12688/f1000research.12985.2)
Supplement: Flow cytometry data. Each folder contains the Flow Cytometry Standard (.fcs) format files. Source data files are organized by figure number, and then by antibody, sample number and condition [file f1000research-6-15111-s0002.tgz]

Archive with 1 entries (1 files):
- 97570256-d160-4284-86fa-c032b94a4eb3_Revised_dataset_3.rar
