# Supplementary material for: Identification of diverse defense mechanisms in rainbow trout red blood cells in response to halted replication of VHS virus
Source: F1000Res. 2018 Feb 9;6:1958. Originally published 2017 Nov 6. [Version 2] doi: 10.12688/f1000research.12985.2 (PMC5820608; doi:10.12688/f1000research.12985.2)
Supplement: Excel file containing the computed peptide spectrum match (PSM) raw data, and the spectra recovered in the iTRAQ 4-plex analysis [file f1000research-6-15111-s0003.tgz]

Archive with 1 entries (1 files):
- f849c8f8-31f1-479e-8364-cbe0d7e3d28f_Dataset_4_iTRAQ_PSMs_Raw_Data.xls
