# Supplementary material for: Identification of diverse defense mechanisms in rainbow trout red blood cells in response to halted replication of VHS virus
Source: F1000Res. 2018 Feb 9;6:1958. Originally published 2017 Nov 6. [Version 2] doi: 10.12688/f1000research.12985.2 (PMC5820608; doi:10.12688/f1000research.12985.2)
Supplement: Excel file containing the computed peptide spectrum match (PSM) raw data, and the spectra recovered in the iTRAQ 4-plex analysis [file f1000research-6-15111-s0003.tgz › f849c8f8-31f1-479e-8364-cbe0d7e3d28f_Dataset_4_iTRAQ_PSMs_Raw_Data.xls]

## Sheet: export.Membr.Omykyss.PSMs
scan_id	rt	mz	charge	isotopic_peak	mass_error	missed_cleavages	specific_termini	flank_left	peptide	flank_right	mods	is_decoy	proteinGroup	inferredIDs	inferredCoords	FDR_spectrum	FDR_peptide	FDR_protein	IDs	score_M	score_O	score_T	score_Y
36106@20161214_11_MMarOrtega_iTRAQ-Membr.cmpd.mgf	183.28	766743120008556	3	0	0.0099	0	2	TEMK	ALINADELANDVAGAEALLDR	HQEH	MOD:01492 A1	0	914	A0A060XII9;A0A060XJX9	A0A060XII9{382-402};A0A060XJX9{382-402}	0	0	0	A0A060XII9;A0A060XJX9	83.52	357331297487163	15	141170060634613
36141@20161214_11_MMarOrtega_iTRAQ-Membr.cmpd.mgf	183.57	766743120000305	3	0	0.0099	0	2	TEMK	ALINADELANDVAGAEALLDR	HQEH	MOD:01492 A1	0	914	A0A060XII9;A0A060XJX9	A0A060XII9{382-402};A0A060XJX9{382-402}	0	0	0	A0A060XII9;A0A060XJX9	92.65	38133821732995	15	146804014205933
16717@20161214_11_MMarOrtega_iTRAQ-Membr.cmpd.mgf	89.85	825094340008156	3	1	0.0345	0	2	IEEK	NQALNTDNYGHDLASVQALQR	KHEG	MOD:01492 N1	0	914	A0A060XII9;A0A060XJX9	A0A060XII9{1236-1256};A0A060XJX9{1259-1279}	0	0	0	A0A060XII9;A0A060XJX9	74.99	331789234442846	15	137817120432854
34763@20161214_11_MMarOrtega_iTRAQ-Membr.cmpd.mgf	175.30	822125540000874	3	0	0.0116	0	2	INEK	LNLVGSEDYGDTLAAVQGLLK	KHEA	MOD:01492 K21;MOD:01492 L1	0	914	A0A060XII9;A0A060XJX9	A0A060XII9{1878-1898};A0A060XJX9{1901-1921}	0	0	0	A0A060XII9;A0A060XJX9	67.81	255458087077854	15	116929493784904
26316@20161214_11_MMarOrtega_iTRAQ-Membr.cmpd.mgf	141.17	761405240007743	3	0	0.0010	0	2	NNRK	LANSLTGVQQQLQAFNSYR	TVEK	MOD:01492 L1	0	8054	A0A060YA94	A0A060YA94{186-204}	0	0	0	A0A060YA94	64.72	295602177989193	15	111730219244957
23132@20161214_11_MMarOrtega_iTRAQ-Membr.cmpd.mgf	124.83	737066690004974	3	0	0.0145	0	2	ENQR	LVAQDNFGYDLPAVEAAK	KKHD	MOD:01492 K18;MOD:01492 L1	0	8054	A0A060YA94;A0A060YZ41	A0A060YA94{300-317};A0A060YZ41{142-159}	0	0	0	A0A060YA94;A0A060YZ41	111.21	280388601639474	15	119403121113777
27727@20161214_11_MMarOrtega_iTRAQ-Membr.cmpd.mgf	145.30	792419760008063	3	0	0.0099	0	2	DKTR	VIESTQELGNDLNAVMTIQR	KLYG	MOD:01492 V1	0	8054	A0A060YA94	A0A060YA94{832-851}	0	0	0	A0A060YA94	110.32	285155137107225	15	130657039284706
31392@20161214_11_MMarOrtega_iTRAQ-Membr.cmpd.mgf	157.98	856424700006247	3	0	0.0109	0	2	ANTR	GDAQAYVELNELIGSSWQETGR	WVGY	MOD:01492 G1	0	14844	Q91452	Q91452{69-90}	0	0	0	A0A060ZA54;Q91452	79.12	259067230137653	15	12144616818428
31177@20161214_11_MMarOrtega_iTRAQ-Membr.cmpd.mgf	157.13	856424740004473	3	0	0.0111	0	2	ANTR	GDAQAYVELNELIGSSWQETGR	WVGY	MOD:01492 G1	0	14844	Q91452	Q91452{69-90}	0	0	0	A0A060ZA54;Q91452	108.66	381720413587281	15	137039773583412
31265@20161214_11_MMarOrtega_iTRAQ-Membr.cmpd.mgf	157.38	856424740008333	3	0	0.0111	0	2	ANTR	GDAQAYVELNELIGSSWQETGR	WVGY	MOD:01492 G1	0	14844	Q91452	Q91452{69-90}	0	0	0	A0A060ZA54;Q91452	102.08	363215217988365	15	145466854691505
25537@20161214_11_MMarOrtega_iTRAQ-Membr.cmpd.mgf	138.48	904454420002735	3	0	0.0005	0	2	ANTR	GDAQAYVELNELIGSSWQETGR	WVGY	MOD:01492 Y6;MOD:01492 G1	0	14844	Q91452	Q91452{69-90}	0	0	0	A0A060ZA54;Q91452	60.79	284089791211744	15	13491012442112
35390@20161214_11_MMarOrtega_iTRAQ-Membr.cmpd.mgf	177.90	836142530002088	3	0	0.0123	0	2	QLRK	IMSTGAIILDLQASSLSAVAEK	VVDE	MOD:01492 K22;MOD:01492 I1	0	14844	A0A060XW66;P32847;Q91452	A0A060XW66{119-140};P32847{130-151};Q91452{124-145}	0	0	0	A0A060XW66;A0A060ZA54;P32847;Q91452	76.19	298169414727797	15	135811882376671
35353@20161214_11_MMarOrtega_iTRAQ-Membr.cmpd.mgf	177.65	836142530007848	3	0	0.0123	0	2	QLRK	IMSTGAIILDLQASSLSAVAEK	VVDE	MOD:01492 K22;MOD:01492 I1	0	14844	A0A060XW66;P32847;Q91452	A0A060XW66{119-140};P32847{130-151};Q91452{124-145}	0	0	0	A0A060XW66;A0A060ZA54;P32847;Q91452	127.64	329770708133413	15	149328837037086
20607@20161214_11_MMarOrtega_iTRAQ-Membr.cmpd.mgf	109.97	975504150004696	3	0	-0.0014	1	2	LLQR	RSQSEGAVAQPLGGDIEMQTFSVTK	QRDT	MOD:01492 K25;MOD:01492 R1	0	14844	A0A060XW66;P32847;Q91452	A0A060XW66{167-191};P32847{178-202};Q91452{172-196}	0	0	0	A0A060XW66;A0A060ZA54;P32847;Q91452	85.79	353517046674171	15	142397696375847
22527@20161214_11_MMarOrtega_iTRAQ-Membr.cmpd.mgf	120.80	923473140004082	3	0	0.0067	0	2	LQRR	SQSEGAVAQPLGGDIEMQTFSVTK	QRDT	MOD:01492 K24;MOD:01492 S1	0	14844	A0A060XW66;P32847;Q91452	A0A060XW66{168-191};P32847{179-202};Q91452{173-196}	0	0	0	A0A060XW66;A0A060ZA54;P32847;Q91452	111.28	270920766589691	15	140482153534889
22349@20161214_11_MMarOrtega_iTRAQ-Membr.cmpd.mgf	119.93	923471790002415	3	0	0.0026	0	2	LQRR	SQSEGAVAQPLGGDIEMQTFSVTK	QRDT	MOD:01492 K24;MOD:01492 S1	0	14844	A0A060XW66;P32847;Q91452	A0A060XW66{168-191};P32847{179-202};Q91452{173-196}	0	0	0	A0A060XW66;A0A060ZA54;P32847;Q91452	125.89	31576091448662	15	135131120562553
22480@20161214_11_MMarOrtega_iTRAQ-Membr.cmpd.mgf	120.45	923473140006019	3	0	0.0067	0	2	LQRR	SQSEGAVAQPLGGDIEMQTFSVTK	QRDT	MOD:01492 K24;MOD:01492 S1	0	14844	A0A060XW66;P32847;Q91452	A0A060XW66{168-191};P32847{179-202};Q91452{173-196}	0	0	0	A0A060XW66;A0A060ZA54;P32847;Q91452	130.51	309609102534699	15	137573907971382
22438@20161214_11_MMarOrtega_iTRAQ-Membr.cmpd.mgf	120.18	923471790008732	3	0	0.0026	0	2	LQRR	SQSEGAVAQPLGGDIEMQTFSVTK	QRDT	MOD:01492 K24;MOD:01492 S1	0	14844	A0A060XW66;P32847;Q91452	A0A060XW66{168-191};P32847{179-202};Q91452{173-196}	0	0	0	A0A060XW66;A0A060ZA54;P32847;Q91452	106.03	323541724495566	15	146390873670578
36425@20161214_11_MMarOrtega_iTRAQ-Membr.cmpd.mgf	185.52	11702979400039	3	0	0.0266	1	2	SVTK	QRDTTDSVEASIVLSGVMDSLEKPAVAFVR	LGDS	MOD:01492 K23;MOD:01492 Q1	0	14844	P32847;Q91452	P32847{203-232};Q91452{197-226}	0	0	0	P32847;Q91452	55.06	256809609242484	15	140349941968918
25806@20161214_11_MMarOrtega_iTRAQ-Membr.cmpd.mgf	139.43	983062360006351	2	0	0.0051	0	2	AFVR	LGDSVVIEGALEAPVPVR	FVFV	MOD:01492 L1	0	14844	P32847;Q91452	P32847{233-250};Q91452{227-244}	0	0	0	P32847;Q91452	94.46	318279073011934	15	204907401919365
25899@20161214_11_MMarOrtega_iTRAQ-Membr.cmpd.mgf	139.87	983062360000762	2	0	0.0051	0	2	AFVR	LGDSVVIEGALEAPVPVR	FVFV	MOD:01492 L1	0	14844	P32847;Q91452	P32847{233-250};Q91452{227-244}	0	0	0	P32847;Q91452	124.39	315053231428877	15	195731806159019
24169@20161214_11_MMarOrtega_iTRAQ-Membr.cmpd.mgf	132.13	765394210002537	3	0	0.0003	0	2	VPVR	FVFVLVGPSQGGVDYHESGR	AMAA	MOD:01492 F1	0	14844	P32847;Q91452	P32847{251-270};Q91452{245-264}	0	0	0	P32847;Q91452	82.75	306204432413271	15	9004424393177
31772@20161214_11_MMarOrtega_iTRAQ-Membr.cmpd.mgf	159.12	807153340000849	3	0	0.0073	0	2	VAPK	VAAAPVVVIYSGVSTTAVTVVK	ETVE	MOD:01492 K22;MOD:01492 V1	0	4370	A0A060YLZ0	A0A060YLZ0{669-690}	0	0	0	A0A060YLZ0	119.24	365683596762132	15	144367924451828
27906@20161214_11_MMarOrtega_iTRAQ-Membr.cmpd.mgf	145.83	871414290008277	3	0	0.0124	0	2	ANTR	GDAQAYVELNELMGNSWQETGR	WVGY	MOD:01492 G1	0	14844	A0A060XW66;P32847	A0A060XW66{64-85};P32847{75-96}	0	0	0	A0A060XW66;P32847	120.29	368959442260704	15	14123316848278
28000@20161214_11_MMarOrtega_iTRAQ-Membr.cmpd.mgf	146.10	871414290003895	3	0	0.0124	0	2	ANTR	GDAQAYVELNELMGNSWQETGR	WVGY	MOD:01492 G1	0	14844	A0A060XW66;P32847	A0A060XW66{64-85};P32847{75-96}	0	0	0	A0A060XW66;P32847	112.46	287353240155893	15	151969730138779
27819@20161214_11_MMarOrtega_iTRAQ-Membr.cmpd.mgf	145.57	871414290003242	3	0	0.0124	0	2	ANTR	GDAQAYVELNELMGNSWQETGR	WVGY	MOD:01492 G1	0	14844	A0A060XW66;P32847	A0A060XW66{64-85};P32847{75-96}	0	0	0	A0A060XW66;P32847	126.55	342653634491586	15	146491200327873
22169@20161214_11_MMarOrtega_iTRAQ-Membr.cmpd.mgf	119.13	786400530002084	3	0	-0.0009	0	2	IAER	DVVASSQEMGQDLDHVTLLR	DKFR	MOD:01492 D1	0	11340	A0A060Y9L7	A0A060Y9L7{382-401}	0	0	0	A0A060Y9L7	84.48	340639553433955	15	121163847565651
23286@20161214_11_MMarOrtega_iTRAQ-Membr.cmpd.mgf	126.32	780070240009837	3	0	-0.0174	0	2	QFAR	DASVAESWLVAQEPYVASK	DLGQ	MOD:01492 K19;MOD:01492 D1	0	11340	A0A060Y9L7	A0A060Y9L7{689-707}	0	0	0	A0A060Y9L7	87.85	263122893248329	15	119797492384911
36229@20161214_11_MMarOrtega_iTRAQ-Membr.cmpd.mgf	184.28	972143730007155	3	0	0.0123	0	2	RTLK	LTNPTYGDLNHLVCMTMSGVTTSLR	FPGQ	MOD:00110 C14;MOD:01492 L1	0	12925	A0A060Y7K1	A0A060Y7K1{223-247}	0	0	0	A0A060Y7K1	79.98	328649082922724	15	156026285886765
35159@20161214_11_MMarOrtega_iTRAQ-Membr.cmpd.mgf	176.97	116461295000922	2	0	0.0062	0	2	IPPR	GLTMASTFIGNNTAIQEIFR	RVGD	MOD:01492 G1	0	12925	A0A060Y7K1	A0A060Y7K1{366-385}	0	0	0	A0A060Y7K1	88.30	313167283020974	15	181783786058426
16266@20161214_11_MMarOrtega_iTRAQ-Membr.cmpd.mgf	87.85	854387380001711	3	0	0.0088	0	2	QDAK	ADEEGWGPEEVAEEESASPAATR	VQST	MOD:01492 A1	0	12925	A0A060Y7K1	A0A060Y7K1{436-458}	0	0	0	A0A060Y7K1	81.93	310831450206279	15	139872927188873
22231@20161214_11_MMarOrtega_iTRAQ-Membr.cmpd.mgf	119.32	840449090006828	3	0	0.0041	0	2	WTQR	HFSTFGNLSTPAAIMGNPAVAK	HGKT	MOD:01492 K22;MOD:01492 H1	0	8496	A0A060XSW0;C1BEM6;C1BFL6;C1BG64;C1BG67	A0A060XSW0{42-63};C1BEM6{42-63};C1BFL6{42-63};C1BG64{42-63};C1BG67{42-63}	0	0	0	A0A060XSW0;A0A060YJR1;C1BEM6;C1BEX3;C1BFL6;C1BG64;C1BG67;P02141	75.61	233740238653963	15	134825945973396
30957@20161214_11_MMarOrtega_iTRAQ-Membr.cmpd.mgf	156.35	101906735000317	2	0	0.0054	0	2	VAAK	LGPVVFSADIQEAFQK	FLAV	MOD:01492 K16;MOD:01492 L1	0	8496	A0A060XSW0	A0A060XSW0{119-134}	0	0	0	A0A060XSW0	131.43	331964514693028	15	205194204092026
20542@20161214_11_MMarOrtega_iTRAQ-Membr.cmpd.mgf	109.37	101253784000697	2	0	0.0031	0	2	VAAK	LGPAVFNADTQEAFQK	FLAV	MOD:01492 K16;MOD:01492 L1	0	8496	C1BEM6	C1BEM6{119-134}	0	0	0	C1BEM6	118.46	328823003924212	15	222979424357414
20787@20161214_11_MMarOrtega_iTRAQ-Membr.cmpd.mgf	111.08	101403869000123	2	0	0.0052	0	2	VAAK	LGPTVFSADTQEAFQK	FLAV	MOD:01492 K16;MOD:01492 L1	0	8496	C1BG67	C1BG67{119-134}	0	0	0	C1BG67	118.12	301344603154719	15	212609584927559
20501@20161214_11_MMarOrtega_iTRAQ-Membr.cmpd.mgf	109.10	101253784000246	2	0	0.0031	0	2	VAAK	LGPAVFNADTQEAFQK	FLAV	MOD:01492 K16;MOD:01492 L1	0	8496	C1BEM6	C1BEM6{119-134}	0	0	0	C1BEM6	81.03	292041692950062	15	206486002922058
30935@20161214_11_MMarOrtega_iTRAQ-Membr.cmpd.mgf	156.22	679716100004921	3	0	0.0111	0	2	VAAK	LGPVVFSADIQEAFQK	FLAV	MOD:01492 K16;MOD:01492 L1	0	8496	A0A060XSW0	A0A060XSW0{119-134}	0	0	0	A0A060XSW0	93.90	231256949253164	15	106769544005394
30892@20161214_11_MMarOrtega_iTRAQ-Membr.cmpd.mgf	155.72	679716090004345	3	0	0.0111	0	2	VAAK	LGPVVFSADIQEAFQK	FLAV	MOD:01492 K16;MOD:01492 L1	0	8496	A0A060XSW0	A0A060XSW0{119-134}	0	0	0	A0A060XSW0	81.50	231268043701932	15	103303196787834
20838@20161214_11_MMarOrtega_iTRAQ-Membr.cmpd.mgf	111.60	101403869000248	2	0	0.0052	0	2	VAAK	LGPTVFSADTQEAFQK	FLAV	MOD:01492 K16;MOD:01492 L1	0	8496	C1BG67	C1BG67{119-134}	0	0	0	C1BG67	111.35	282331182601276	15	203110956072807
22731@20161214_11_MMarOrtega_iTRAQ-Membr.cmpd.mgf	122.70	840449720008702	3	0	0.0060	0	2	WTQR	HFSTFGNLSTPAAIMGNPAVAK	HGKT	MOD:01492 K22;MOD:01492 H1	0	8496	A0A060XSW0;C1BEM6;C1BFL6;C1BG64;C1BG67	A0A060XSW0{42-63};C1BEM6{42-63};C1BFL6{42-63};C1BG64{42-63};C1BG67{42-63}	0	0	0	A0A060XSW0;A0A060YJR1;C1BEM6;C1BEX3;C1BFL6;C1BG64;C1BG67;P02141	83.34	261807292886078	15	137630545377731
23013@20161214_11_MMarOrtega_iTRAQ-Membr.cmpd.mgf	123.73	840448000005969	3	0	0.0009	0	2	WTQR	HFSTFGNLSTPAAIMGNPAVAK	HGKT	MOD:01492 K22;MOD:01492 H1	0	8496	A0A060XSW0;C1BEM6;C1BFL6;C1BG64;C1BG67	A0A060XSW0{42-63};C1BEM6{42-63};C1BFL6{42-63};C1BG64{42-63};C1BG67{42-63}	0	0	0	A0A060XSW0;A0A060YJR1;C1BEM6;C1BEX3;C1BFL6;C1BG64;C1BG67;P02141	90.41	257789652002377	15	138688126206398
23038@20161214_11_MMarOrtega_iTRAQ-Membr.cmpd.mgf	124.00	840449180006188	3	0	0.0044	0	2	WTQR	HFSTFGNLSTPAAIMGNPAVAK	HGKT	MOD:01492 K22;MOD:01492 H1	0	8496	A0A060XSW0;C1BEM6;C1BFL6;C1BG64;C1BG67	A0A060XSW0{42-63};C1BEM6{42-63};C1BFL6{42-63};C1BG64{42-63};C1BG67{42-63}	0	0	0	A0A060XSW0;A0A060YJR1;C1BEM6;C1BEX3;C1BFL6;C1BG64;C1BG67;P02141	73.93	255275707989779	15	130546610236168
22377@20161214_11_MMarOrtega_iTRAQ-Membr.cmpd.mgf	120.02	792414920005801	3	0	0.0012	0	2	WTQR	HFSTFGNLSTPAAIMGNPAVAK	HGKT	MOD:01492 K22	0	8496	A0A060XSW0;C1BEM6;C1BFL6;C1BG64;C1BG67	A0A060XSW0{42-63};C1BEM6{42-63};C1BFL6{42-63};C1BG64{42-63};C1BG67{42-63}	0	0	0	A0A060XSW0;A0A060YJR1;C1BEM6;C1BEX3;C1BFL6;C1BG64;C1BG67;P02141	100.51	267767629152033	15	124367936015129
31002@20161214_11_MMarOrtega_iTRAQ-Membr.cmpd.mgf	156.57	679716380009535	3	0	0.0120	0	2	VAAK	LGPVVFSADIQEAFQK	FLAV	MOD:01492 K16;MOD:01492 L1	0	8496	A0A060XSW0	A0A060XSW0{119-134}	0	0	0	A0A060XSW0	60.39	244779774788764	15	98308876395226
22549@20161214_11_MMarOrtega_iTRAQ-Membr.cmpd.mgf	121.05	840450550000064	3	0	0.0085	0	2	WTQR	HFSTFGNLSTPAAIMGNPAVAK	HGKT	MOD:01492 K22;MOD:01492 H1	0	8496	A0A060XSW0;C1BEM6;C1BFL6;C1BG64;C1BG67	A0A060XSW0{42-63};C1BEM6{42-63};C1BFL6{42-63};C1BG64{42-63};C1BG67{42-63}	0	0	0	A0A060XSW0;A0A060YJR1;C1BEM6;C1BEX3;C1BFL6;C1BG64;C1BG67;P02141	103.93	282849635062874	15	157759250044823
20813@20161214_11_MMarOrtega_iTRAQ-Membr.cmpd.mgf	111.35	101403869000674	2	0	0.0052	0	2	VAAK	LGPTVFSADTQEAFQK	FLAV	MOD:01492 K16;MOD:01492 L1	0	8496	C1BG67	C1BG67{119-134}	0	0	0	C1BG67	117.37	290419290300894	15	208357015967369
30977@20161214_11_MMarOrtega_iTRAQ-Membr.cmpd.mgf	156.47	679716290005904	3	0	0.0117	0	2	VAAK	LGPVVFSADIQEAFQK	FLAV	MOD:01492 K16;MOD:01492 L1	0	8496	A0A060XSW0	A0A060XSW0{119-134}	0	0	0	A0A060XSW0	78.17	219635555791085	15	109891450047493
22577@20161214_11_MMarOrtega_iTRAQ-Membr.cmpd.mgf	121.38	840450590002635	3	0	0.0086	0	2	WTQR	HFSTFGNLSTPAAIMGNPAVAK	HGKT	MOD:01492 K22;MOD:01492 H1	0	8496	A0A060XSW0;C1BEM6;C1BFL6;C1BG64;C1BG67	A0A060XSW0{42-63};C1BEM6{42-63};C1BFL6{42-63};C1BG64{42-63};C1BG67{42-63}	0	0	0	A0A060XSW0;A0A060YJR1;C1BEM6;C1BEX3;C1BFL6;C1BG64;C1BG67;P02141	105.41	242760270092664	15	144247163414955
22454@20161214_11_MMarOrtega_iTRAQ-Membr.cmpd.mgf	120.28	84045075000337	3	0	0.0091	0	2	WTQR	HFSTFGNLSTPAAIMGNPAVAK	HGKT	MOD:01492 K22;MOD:01492 H1	0	8496	A0A060XSW0;C1BEM6;C1BFL6;C1BG64;C1BG67	A0A060XSW0{42-63};C1BEM6{42-63};C1BFL6{42-63};C1BG64{42-63};C1BG67{42-63}	0	0	0	A0A060XSW0;A0A060YJR1;C1BEM6;C1BEX3;C1BFL6;C1BG64;C1BG67;P02141	104.27	289200629006651	15	143666078686714
20500@20161214_11_MMarOrtega_iTRAQ-Membr.cmpd.mgf	109.10	101253784000405	2	0	0.0031	0	2	VAAK	LGPAVFNADTQEAFQK	FLAV	MOD:01492 K16;MOD:01492 L1	0	8496	C1BEM6	C1BEM6{119-134}	0	0	0	C1BEM6	111.83	314593289650941	15	22298528277874
31048@20161214_11_MMarOrtega_iTRAQ-Membr.cmpd.mgf	156.73	679716630003224	3	0	0.0127	0	2	VAAK	LGPVVFSADIQEAFQK	FLAV	MOD:01492 K16;MOD:01492 L1	0	8496	A0A060XSW0	A0A060XSW0{119-134}	0	0	0	A0A060XSW0	62.98	256224942859416	15	96144793868065
22378@20161214_11_MMarOrtega_iTRAQ-Membr.cmpd.mgf	120.02	840450750006508	3	0	0.0091	0	2	WTQR	HFSTFGNLSTPAAIMGNPAVAK	HGKT	MOD:01492 K22;MOD:01492 H1	0	8496	A0A060XSW0;C1BEM6;C1BFL6;C1BG64;C1BG67	A0A060XSW0{42-63};C1BEM6{42-63};C1BFL6{42-63};C1BG64{42-63};C1BG67{42-63}	0	0	0	A0A060XSW0;A0A060YJR1;C1BEM6;C1BEX3;C1BFL6;C1BG64;C1BG67;P02141	68.91	256138222129843	15	142014987826347
20747@20161214_11_MMarOrtega_iTRAQ-Membr.cmpd.mgf	110.65	101403877000702	2	0	0.0053	0	2	VAAK	LGPTVFSADTQEAFQK	FLAV	MOD:01492 K16;MOD:01492 L1	0	8496	C1BG67	C1BG67{119-134}	0	0	0	C1BG67	97.16	308659103660428	15	195404678702354
22625@20161214_11_MMarOrtega_iTRAQ-Membr.cmpd.mgf	122.00	840449970002684	3	0	0.0068	0	2	WTQR	HFSTFGNLSTPAAIMGNPAVAK	HGKT	MOD:01492 K22;MOD:01492 H1	0	8496	A0A060XSW0;C1BEM6;C1BFL6;C1BG64;C1BG67	A0A060XSW0{42-63};C1BEM6{42-63};C1BFL6{42-63};C1BG64{42-63};C1BG67{42-63}	0	0	0	A0A060XSW0;A0A060YJR1;C1BEM6;C1BEX3;C1BFL6;C1BG64;C1BG67;P02141	111.30	242259630265616	15	142717428803444
30885@20161214_11_MMarOrtega_iTRAQ-Membr.cmpd.mgf	155.67	101906697000523	2	0	0.0046	0	2	VAAK	LGPVVFSADIQEAFQK	FLAV	MOD:01492 K16;MOD:01492 L1	0	8496	A0A060XSW0	A0A060XSW0{119-134}	0	0	0	A0A060XSW0	80.30	243164213533531	15	176426381230354
32012@20161214_11_MMarOrtega_iTRAQ-Membr.cmpd.mgf	159.83	808796460004845	3	0	0.0025	1	2	DAER	SAIVGLWGKISVDEIGPQALAR	LLIV	MOD:01492 S1	0	8496	A0A060XSW0;C1BEM6;C1BFL6;C1BG64;C1BG67	A0A060XSW0{10-31};C1BEM6{10-31};C1BFL6{10-31};C1BG64{10-31};C1BG67{10-31}	0	0	0	A0A060XSW0;A0A060YJR1;C1BEM6;C1BEX3;C1BFL6;C1BG64;C1BG67;P02141	78.05	282570236240999	15	128991473913193
22453@20161214_11_MMarOrtega_iTRAQ-Membr.cmpd.mgf	120.27	79241492000893	3	0	0.0012	0	2	WTQR	HFSTFGNLSTPAAIMGNPAVAK	HGKT	MOD:01492 K22	0	8496	A0A060XSW0;C1BEM6;C1BFL6;C1BG64;C1BG67	A0A060XSW0{42-63};C1BEM6{42-63};C1BFL6{42-63};C1BG64{42-63};C1BG67{42-63}	0	0	0	A0A060XSW0;A0A060YJR1;C1BEM6;C1BEX3;C1BFL6;C1BG64;C1BG67;P02141	90.49	299272499652984	15	118324093699455
22503@20161214_11_MMarOrtega_iTRAQ-Membr.cmpd.mgf	120.62	840450600006555	3	0	0.0087	0	2	WTQR	HFSTFGNLSTPAAIMGNPAVAK	HGKT	MOD:01492 K22;MOD:01492 H1	0	8496	A0A060XSW0;C1BEM6;C1BFL6;C1BG64;C1BG67	A0A060XSW0{42-63};C1BEM6{42-63};C1BFL6{42-63};C1BG64{42-63};C1BG67{42-63}	0	0	0	A0A060XSW0;A0A060YJR1;C1BEM6;C1BEX3;C1BFL6;C1BG64;C1BG67;P02141	114.23	246376072269234	15	149114459633827
22911@20161214_11_MMarOrtega_iTRAQ-Membr.cmpd.mgf	123.30	84044964000747	3	0	0.0058	0	2	WTQR	HFSTFGNLSTPAAIMGNPAVAK	HGKT	MOD:01492 K22;MOD:01492 H1	0	8496	A0A060XSW0;C1BEM6;C1BFL6;C1BG64;C1BG67	A0A060XSW0{42-63};C1BEM6{42-63};C1BFL6{42-63};C1BG64{42-63};C1BG67{42-63}	0	0	0	A0A060XSW0;A0A060YJR1;C1BEM6;C1BEX3;C1BFL6;C1BG64;C1BG67;P02141	96.72	274747385676423	15	145746939897537
30908@20161214_11_MMarOrtega_iTRAQ-Membr.cmpd.mgf	155.97	679716100001337	3	0	0.0111	0	2	VAAK	LGPVVFSADIQEAFQK	FLAV	MOD:01492 K16;MOD:01492 L1	0	8496	A0A060XSW0	A0A060XSW0{119-134}	0	0	0	A0A060XSW0	93.95	212238030435165	15	10463505089283
21062@20161214_11_MMarOrtega_iTRAQ-Membr.cmpd.mgf	112.90	999033760005042	2	0	0.0059	0	2	AAAK	LGPAVFSADTQEAFQK	FLAV	MOD:01492 K16;MOD:01492 L1	0	8496	A0A060YK70;C1BF45;C1BFL6;C1BG64	A0A060YK70{28-43};C1BF45{119-134};C1BFL6{119-134};C1BG64{119-134}	0	0	0	A0A060YK70;C1BEX3;C1BF45;C1BFL6;C1BG64;P02141	116.28	315381181332025	15	222979424357414
20997@20161214_11_MMarOrtega_iTRAQ-Membr.cmpd.mgf	112.38	999033300002771	2	0	0.0050	0	2	AAAK	LGPAVFSADTQEAFQK	FLAV	MOD:01492 K16;MOD:01492 L1	0	8496	A0A060YK70;C1BF45;C1BFL6;C1BG64	A0A060YK70{28-43};C1BF45{119-134};C1BFL6{119-134};C1BG64{119-134}	0	0	0	A0A060YK70;C1BEX3;C1BF45;C1BFL6;C1BG64;P02141	121.23	366670525837891	15	220960310697556
21119@20161214_11_MMarOrtega_iTRAQ-Membr.cmpd.mgf	113.17	999033360003861	2	0	0.0051	0	2	AAAK	LGPAVFSADTQEAFQK	FLAV	MOD:01492 K16;MOD:01492 L1	0	8496	A0A060YK70;C1BF45;C1BFL6;C1BG64	A0A060YK70{28-43};C1BF45{119-134};C1BFL6{119-134};C1BG64{119-134}	0	0	0	A0A060YK70;C1BEX3;C1BF45;C1BFL6;C1BG64;P02141	116.27	314880833044441	15	212834714531898
20950@20161214_11_MMarOrtega_iTRAQ-Membr.cmpd.mgf	112.03	99903330000608	2	0	0.0050	0	2	AAAK	LGPAVFSADTQEAFQK	FLAV	MOD:01492 K16;MOD:01492 L1	0	8496	A0A060YK70;C1BF45;C1BFL6;C1BG64	A0A060YK70{28-43};C1BF45{119-134};C1BFL6{119-134};C1BG64{119-134}	0	0	0	A0A060YK70;C1BEX3;C1BF45;C1BFL6;C1BG64;P02141	111.82	310676942602012	15	21346072781086
21034@20161214_11_MMarOrtega_iTRAQ-Membr.cmpd.mgf	112.65	999033760002503	2	0	0.0059	0	2	AAAK	LGPAVFSADTQEAFQK	FLAV	MOD:01492 K16;MOD:01492 L1	0	8496	A0A060YK70;C1BF45;C1BFL6;C1BG64	A0A060YK70{28-43};C1BF45{119-134};C1BFL6{119-134};C1BG64{119-134}	0	0	0	A0A060YK70;C1BEX3;C1BF45;C1BFL6;C1BG64;P02141	118.42	305302496668402	15	22070215690136
22031@20161214_11_MMarOrtega_iTRAQ-Membr.cmpd.mgf	118.70	766035960001848	3	0	-0.0006	0	2	PSDK	TIGGGDDSFNTFFSETGAGK	HVPR	MOD:01492 K20;MOD:01492 T1	0	3664	A0A060WX95;P18288	A0A060WX95{6-25};P18288{41-60}	0	0	0	A0A060VW86;A0A060W4H1;A0A060WER4;A0A060WL13;A0A060WX95;A0A060X559;A0A060XZL2;A0A060YCZ7;A0A060Z9K5;A0A060ZEE2;P18288	99.98	345696641950337	15	148061882376671
22109@20161214_11_MMarOrtega_iTRAQ-Membr.cmpd.mgf	118.97	766035960008154	3	0	-0.0006	0	2	PSDK	TIGGGDDSFNTFFSETGAGK	HVPR	MOD:01492 K20;MOD:01492 T1	0	3664	A0A060WX95;P18288	A0A060WX95{6-25};P18288{41-60}	0	0	0	A0A060VW86;A0A060W4H1;A0A060WER4;A0A060WL13;A0A060WX95;A0A060X559;A0A060XZL2;A0A060YCZ7;A0A060Z9K5;A0A060ZEE2;P18288	99.64	320551510429742	15	131365635752678
33693@20161214_11_MMarOrtega_iTRAQ-Membr.cmpd.mgf	171.08	851774350002191	3	0	-0.0012	0	2	ASLR	FDGALNVDLTEFQTNLVPYPR	IHFP	MOD:01492 F1	0	3664	A0A060WX95;A0A060ZHQ2;P18288	A0A060WX95{209-229};A0A060ZHQ2{209-229};P18288{244-264}	0	0	0	A0A060VW86;A0A060W4H1;A0A060WL13;A0A060WLR9;A0A060WX95;A0A060X559;A0A060Z9K5;A0A060ZHQ2;P18288;Q8AWI2	101.11	274324823729938	15	12958569085598
35941@20161214_11_MMarOrtega_iTRAQ-Membr.cmpd.mgf	182.27	938450910004008	3	0	0.0129	0	2	IKEK	LCYVALDFEQEMGTAASSSSLEK	SYEL	MOD:00110 C2;MOD:01492 K23;MOD:01492 L1	0	6153	Q70Z26	Q70Z26{216-238}	0	0	0	Q70Z26;Q9I8X4;Q9I9G8;S5DU41	67.86	289210125328742	15	119898330807686
25259@20161214_11_MMarOrtega_iTRAQ-Membr.cmpd.mgf	136.23	112407184000152	2	0	0.0044	0	2	WTQR	YFGSFGDVSTPAAIMGNPK	VAAH	MOD:01492 K19;MOD:01492 Y1	0	13171	A0A060YEC0;A0A060YP37	A0A060YEC0{42-60};A0A060YP37{42-60}	0	0	0	A0A060YEC0;A0A060YP37;C1BEX8	88.11	277848729669856	15	192966478586197
25762@20161214_11_MMarOrtega_iTRAQ-Membr.cmpd.mgf	139.27	111106482000668	2	0	0.0060	0	2	WTQR	YFGSFGDVSTAAAIMGNPK	VAAH	MOD:01492 K19;MOD:01492 Y1	0	13171	A0A060XZ25	A0A060XZ25{42-60}	0	0	0	A0A060XZ25;C1BFD8;Q6TAD0	109.31	276247786000975	15	191165798425674
19935@20161214_11_MMarOrtega_iTRAQ-Membr.cmpd.mgf	105.62	713037350005407	3	0	0.0051	0	2	PQTK	TYFSHWADLSPGSGPVK	KHGG	MOD:01492 K17;MOD:01492 T1	0	10492	P02019;Q98974	P02019{43-59};Q98974{42-58}	0	0	0	A0A060YPI8;A0A060Z7S3;C1BG68;C1BGX1;C1BIB0;P02019;Q98974	77.03	290510762549191	15	124876032471657
19876@20161214_11_MMarOrtega_iTRAQ-Membr.cmpd.mgf	105.02	713037350001451	3	0	0.0051	0	2	PQTK	TYFSHWADLSPGSGPVK	KHGG	MOD:01492 K17;MOD:01492 T1	0	10492	P02019;Q98974	P02019{43-59};Q98974{42-58}	0	0	0	A0A060YPI8;A0A060Z7S3;C1BG68;C1BGX1;C1BIB0;P02019;Q98974	78.50	258063471672912	15	118664748072624
19787@20161214_11_MMarOrtega_iTRAQ-Membr.cmpd.mgf	104.13	713033590006038	3	0	-0.0062	0	2	PQTK	TYFSHWADLSPGSGPVK	KHGG	MOD:01492 K17;MOD:01492 T1	0	10492	P02019;Q98974	P02019{43-59};Q98974{42-58}	0	0	0	A0A060YPI8;A0A060Z7S3;C1BG68;C1BGX1;C1BIB0;P02019;Q98974	58.68	265888749259842	15	110282716155052
19899@20161214_11_MMarOrtega_iTRAQ-Membr.cmpd.mgf	105.27	713037350002659	3	0	0.0051	0	2	PQTK	TYFSHWADLSPGSGPVK	KHGG	MOD:01492 K17;MOD:01492 T1	0	10492	P02019;Q98974	P02019{43-59};Q98974{42-58}	0	0	0	A0A060YPI8;A0A060Z7S3;C1BG68;C1BGX1;C1BIB0;P02019;Q98974	82.00	294698156062427	15	108792016625404
26571@20161214_11_MMarOrtega_iTRAQ-Membr.cmpd.mgf	141.92	595351990006108	3	0	0.0138	1	2	AVDK	FLAAVSAALADKYR		MOD:01492 K12;MOD:01492 F1	0	10492	A0A060XKX2;A0A060Y757;P02019;Q98974	A0A060XKX2{130-143};A0A060Y757{130-143};P02019{131-144};Q98974{130-143}	0	0	0	A0A060XKX2;A0A060Y757;P02019;Q98974	75.23	321055015960621	15	116065089225769
26389@20161214_11_MMarOrtega_iTRAQ-Membr.cmpd.mgf	141.40	595353080002891	3	0	0.0171	1	2	AVDK	FLAAVSAALADKYR		MOD:01492 K12;MOD:01492 F1	0	10492	A0A060XKX2;A0A060Y757;P02019;Q98974	A0A060XKX2{130-143};A0A060Y757{130-143};P02019{131-144};Q98974{130-143}	0	0	0	A0A060XKX2;A0A060Y757;P02019;Q98974	81.87	300084787378628	15	115741322040558
26482@20161214_11_MMarOrtega_iTRAQ-Membr.cmpd.mgf	141.67	595352930000505	3	0	0.0167	1	2	AVDK	FLAAVSAALADKYR		MOD:01492 K12;MOD:01492 F1	0	10492	A0A060XKX2;A0A060Y757;P02019;Q98974	A0A060XKX2{130-143};A0A060Y757{130-143};P02019{131-144};Q98974{130-143}	0	0	0	A0A060XKX2;A0A060Y757;P02019;Q98974	77.55	305969153004181	15	105919513225555
26655@20161214_11_MMarOrtega_iTRAQ-Membr.cmpd.mgf	142.17	595351990002772	3	0	0.0138	1	2	AVDK	FLAAVSAALADKYR		MOD:01492 K12;MOD:01492 F1	0	10492	A0A060XKX2;A0A060Y757;P02019;Q98974	A0A060XKX2{130-143};A0A060Y757{130-143};P02019{131-144};Q98974{130-143}	0	0	0	A0A060XKX2;A0A060Y757;P02019;Q98974	72.96	319261035794809	15	10481485748291
26303@20161214_11_MMarOrtega_iTRAQ-Membr.cmpd.mgf	141.13	595353080007371	3	0	0.0171	1	2	AVDK	FLAAVSAALADKYR		MOD:01492 K12;MOD:01492 F1	0	10492	A0A060XKX2;A0A060Y757;P02019;Q98974	A0A060XKX2{130-143};A0A060Y757{130-143};P02019{131-144};Q98974{130-143}	0	0	0	A0A060XKX2;A0A060Y757;P02019;Q98974	72.07	256394852308492	15	94469011664391
36631@20161214_11_MMarOrtega_iTRAQ-Membr.cmpd.mgf	187.17	888446650006337	3	1	-0.0187	0	2	AIGK	AVGLMDDLVGGMSALSDLHAFNLR	VDPG	MOD:00719 M5;MOD:01492 A1	0	10492	Q98974	Q98974{71-94}	0	0	0	A0A060Z7S3;C1BG68;C1BIB0;Q98974	98.59	279717276134437	15	121039260387421
36740@20161214_11_MMarOrtega_iTRAQ-Membr.cmpd.mgf	188.82	888115050008065	3	0	-0.0135	0	2	AIGK	AVGLMDDLVGGMSALSDLHAFNLR	VDPG	MOD:00719 M5;MOD:01492 A1	0	10492	Q98974	Q98974{71-94}	0	0	0	A0A060Z7S3;C1BG68;C1BIB0;Q98974	112.55	296669805683359	15	118995019555092
36565@20161214_11_MMarOrtega_iTRAQ-Membr.cmpd.mgf	186.53	882800530006508	3	0	0.0379	0	2	AIGK	AVGLMDDLVGGMSALSDLHAFNLR	VDPG	MOD:01492 A1	0	10492	Q98974	Q98974{71-94}	0	0	0	A0A060Z7S3;C1BG68;C1BIB0;Q98974	100.07	314225691455153	15	128559239983559
34132@20161214_11_MMarOrtega_iTRAQ-Membr.cmpd.mgf	173.28	888123060005215	3	0	0.0105	0	2	AIGK	AVGLMDDLVGGMSALSDLHAFNLR	VDPG	MOD:00719 M12;MOD:01492 A1	0	10492	Q98974	Q98974{71-94}	0	0	0	A0A060Z7S3;C1BG68;C1BIB0;Q98974	137.26	326202698610124	15	118385773181915
37155@20161214_11_MMarOrtega_iTRAQ-Membr.cmpd.mgf	192.10	882793770002732	3	0	0.0176	0	2	AIGK	AVGLMDDLVGGMSALSDLHAFNLR	VDPG	MOD:01492 A1	0	10492	Q98974	Q98974{71-94}	0	0	0	A0A060Z7S3;C1BG68;C1BIB0;Q98974	134.80	304209592358194	15	132426231026649
37148@20161214_11_MMarOrtega_iTRAQ-Membr.cmpd.mgf	191.92	883124760008789	3	1	0.0105	0	2	AIGK	AVGLMDDLVGGMSALSDLHAFNLR	VDPG	MOD:01492 A1	0	10492	Q98974	Q98974{71-94}	0	0	0	A0A060Z7S3;C1BG68;C1BIB0;Q98974	130.83	338119818006116	15	154360875248909
36293@20161214_11_MMarOrtega_iTRAQ-Membr.cmpd.mgf	184.63	888123790000316	3	0	0.0127	0	2	AIGK	AVGLMDDLVGGMSALSDLHAFNLR	VDPG	MOD:00719 M5;MOD:01492 A1	0	10492	Q98974	Q98974{71-94}	0	0	0	A0A060Z7S3;C1BG68;C1BIB0;Q98974	83.09	294561299217558	15	113487467050552
36064@20161214_11_MMarOrtega_iTRAQ-Membr.cmpd.mgf	183.05	888122960000697	3	0	0.0102	0	2	AIGK	AVGLMDDLVGGMSALSDLHAFNLR	VDPG	MOD:00719 M5;MOD:01492 A1	0	10492	Q98974	Q98974{71-94}	0	0	0	A0A060Z7S3;C1BG68;C1BIB0;Q98974	95.18	30281798180051	15	114693048357964
36593@20161214_11_MMarOrtega_iTRAQ-Membr.cmpd.mgf	186.82	888124930002545	3	0	0.0161	0	2	AIGK	AVGLMDDLVGGMSALSDLHAFNLR	VDPG	MOD:00719 M5;MOD:01492 A1	0	10492	Q98974	Q98974{71-94}	0	0	0	A0A060Z7S3;C1BG68;C1BIB0;Q98974	103.53	279262499169428	15	119071937084198
36641@20161214_11_MMarOrtega_iTRAQ-Membr.cmpd.mgf	187.43	888457870002033	3	1	0.0150	0	2	AIGK	AVGLMDDLVGGMSALSDLHAFNLR	VDPG	MOD:00719 M5;MOD:01492 A1	0	10492	Q98974	Q98974{71-94}	0	0	0	A0A060Z7S3;C1BG68;C1BIB0;Q98974	97.36	334112975758499	15	121672569155693
37144@20161214_11_MMarOrtega_iTRAQ-Membr.cmpd.mgf	191.85	882793770008903	3	0	0.0176	0	2	AIGK	AVGLMDDLVGGMSALSDLHAFNLR	VDPG	MOD:01492 A1	0	10492	Q98974	Q98974{71-94}	0	0	0	A0A060Z7S3;C1BG68;C1BIB0;Q98974	142.49	337412511386982	15	149133305191994
36566@20161214_11_MMarOrtega_iTRAQ-Membr.cmpd.mgf	186.55	888124930005803	3	0	0.0161	0	2	AIGK	AVGLMDDLVGGMSALSDLHAFNLR	VDPG	MOD:00719 M5;MOD:01492 A1	0	10492	Q98974	Q98974{71-94}	0	0	0	A0A060Z7S3;C1BG68;C1BIB0;Q98974	86.88	314713879626014	15	117278972506523
34460@20161214_11_MMarOrtega_iTRAQ-Membr.cmpd.mgf	174.35	888123820007864	3	0	0.0128	0	2	AIGK	AVGLMDDLVGGMSALSDLHAFNLR	VDPG	MOD:00719 M5;MOD:01492 A1	0	10492	Q98974	Q98974{71-94}	0	0	0	A0A060Z7S3;C1BG68;C1BIB0;Q98974	124.04	306394077149683	15	128558915376663
34133@20161214_11_MMarOrtega_iTRAQ-Membr.cmpd.mgf	173.28	888462560002643	3	1	0.0290	0	2	AIGK	AVGLMDDLVGGMSALSDLHAFNLR	VDPG	MOD:00719 M12;MOD:01492 A1	0	10492	Q98974	Q98974{71-94}	0	0	0	A0A060Z7S3;C1BG68;C1BIB0;Q98974	118.21	300344367194382	15	102223034143448
37143@20161214_11_MMarOrtega_iTRAQ-Membr.cmpd.mgf	191.83	882793770000561	3	0	0.0176	0	2	AIGK	AVGLMDDLVGGMSALSDLHAFNLR	VDPG	MOD:01492 A1	0	10492	Q98974	Q98974{71-94}	0	0	0	A0A060Z7S3;C1BG68;C1BIB0;Q98974	68.90	309587211086848	15	111035449743271
30823@20161214_11_MMarOrtega_iTRAQ-Membr.cmpd.mgf	155.48	94249173000733	3	0	0.0006	0	2	MVLK	ESGLDFVAVMPPHIDDNLPLTEK	YTVT	MOD:01492 K23;MOD:01492 E1	0	8176	C1BFM3	C1BFM3{142-164}	0	0	0	C1BFA2;C1BFM3;C1BFS0;C1BG96	66.45	260597230232742	15	117870494246483
33986@20161214_11_MMarOrtega_iTRAQ-Membr.cmpd.mgf	172.85	888770630007906	3	0	0.0131	0	2	FAVK	FYTDEGNWDLTGNNTPIFFIR	DAML	MOD:01492 F1	0	13342	A0A060W7L7;A0A060X782	A0A060W7L7{136-156};A0A060X782{122-142}	0	0	0	A0A060W7L7;A0A060X782	97.82	270376912118272	15	116589758634567
18260@20161214_11_MMarOrtega_iTRAQ-Membr.cmpd.mgf	96.28	103205412000927	2	0	0.0095	0	2	PQTK	AYFSHWASVAPGSAPVK	KHGI	MOD:01492 K17;MOD:01492 A1	0	16481	A0A060XSB4;C1BG49;P14527	A0A060XSB4{42-58};C1BG49{42-58};P14527{41-57}	0	0	0	A0A060XSB4;C1BEX7;C1BG02;C1BG49;P14527;Q98973	72.94	259749130348383	15	14041446685791
18776@20161214_11_MMarOrtega_iTRAQ-Membr.cmpd.mgf	98.87	104505833000012	2	0	0.0023	0	2	PQTK	AYFSHWASVAPGSPPVK	KHGI	MOD:01492 K17;MOD:01492 A1	0	16481	A0A060XSJ5	A0A060XSJ5{42-58}	0	0	0	A0A060XSJ5	83.17	237775412085422	15	147337337613106
36621@20161214_11_MMarOrtega_iTRAQ-Membr.cmpd.mgf	186.98	837101360006108	3	0	0.0100	0	2	AQYR	EVAAFAQFGSDLDAATQQLLNR	GVRL	MOD:01492 E1	0	4038	A0A060W458;A0A060XQL0	A0A060W458{442-463};A0A060XQL0{442-463}	0	0	0	A0A060W458;A0A060XQL0;A0A060XTV2	108.48	26844237916292	15	116778652191162
17661@20161214_11_MMarOrtega_iTRAQ-Membr.cmpd.mgf	93.42	92549078000371	2	1	-0.0012	0	2	AFNK	VVGLSLADEDVGGSDK	CLGD	MOD:01492 K16;MOD:01492 V1	0	3332	A0A060XDQ9	A0A060XDQ9{224-239}	0	0	0	A0A060XDQ9;A0A060YF84	115.53	299041099206064	15	211706803202629
15727@20161214_11_MMarOrtega_iTRAQ-Membr.cmpd.mgf	85.85	76203316000965	3	0	0.0048	0	2	ASHK	QTIQDLSDTNLDSAYNGER	QWYY	MOD:01492 Q1	0	3332	A0A060XDQ9	A0A060XDQ9{351-369}	0	0	0	A0A060XDQ9	98.48	307245730176995	15	125482625842094
23211@20161214_11_MMarOrtega_iTRAQ-Membr.cmpd.mgf	125.55	101956933000464	2	1	0.0060	0	2	GTLK	AGMIVTFAPANVTTEVK	SVEM	MOD:01492 K17;MOD:01492 A1	0	3147	A0A060WKM1	A0A060WKM1{274-290}	0	0	0	A0A060WDP8;A0A060WKM1;A0A060XJE9;A0A060XK25;Q8QFP0	88.20	248286376552703	15	161378649950027
31779@20161214_11_MMarOrtega_iTRAQ-Membr.cmpd.mgf	159.13	918483090009834	2	0	-0.0017	0	2	KAMK	GFGTDEQAIIDLLGSR	SNIQ	MOD:01492 G1	0	1085	A0A060WA35;A0A060XUC0	A0A060WA35{214-229};A0A060XUC0{264-279}	0	0	0	A0A060WA35;A0A060XUC0	61.48	301008983161455	15	176979354143143
33165@20161214_11_MMarOrtega_iTRAQ-Membr.cmpd.mgf	166.87	854138120005308	3	0	0.0058	0	2	AASK	SDGLAVVGVFLQVGNENANLQK	VLDA	MOD:01492 K22;MOD:01492 S1	0	13344	Q68YC2	Q68YC2{137-158}	0	0	0	Q68YC2;Q6R4A2	67.54	333360556359463	15	111648507833481
35393@20161214_11_MMarOrtega_iTRAQ-Membr.cmpd.mgf	177.90	84779311000931	3	0	0.0202	0	2	WNTK	YPSFGEAASEPDGLAVVGVFLK	IGAA	MOD:01492 K22;MOD:01492 Y1	0	13344	Q7T2K6	Q7T2K6{127-148}	0	0	0	Q7T2K6	47.12	248633714739952	15	111748893260956
35460@20161214_11_MMarOrtega_iTRAQ-Membr.cmpd.mgf	178.17	847793110002411	3	0	0.0202	0	2	WNTK	YPSFGEAASEPDGLAVVGVFLK	IGAA	MOD:01492 K22;MOD:01492 Y1	0	13344	Q7T2K6	Q7T2K6{127-148}	0	0	0	Q7T2K6	91.51	317723736456405	15	136066764235497
35394@20161214_11_MMarOrtega_iTRAQ-Membr.cmpd.mgf	177.90	847793110006605	3	0	0.0202	0	2	WNTK	YPSFGEAASEPDGLAVVGVFLK	IGAA	MOD:01492 K22;MOD:01492 Y1	0	13344	Q7T2K6	Q7T2K6{127-148}	0	0	0	Q7T2K6	109.08	256903369019636	15	137232912659645
35501@20161214_11_MMarOrtega_iTRAQ-Membr.cmpd.mgf	178.43	847793110007599	3	0	0.0202	0	2	WNTK	YPSFGEAASEPDGLAVVGVFLK	IGAA	MOD:01492 K22;MOD:01492 Y1	0	13344	Q7T2K6	Q7T2K6{127-148}	0	0	0	Q7T2K6	65.94	228982268621617	15	116409264326096
35534@20161214_11_MMarOrtega_iTRAQ-Membr.cmpd.mgf	178.95	848123510009385	3	1	0.0114	0	2	WNTK	YPSFGEAASEPDGLAVVGVFLK	IGAA	MOD:01492 K22;MOD:01492 Y1	0	13344	Q7T2K6	Q7T2K6{127-148}	0	0	0	Q7T2K6	85.10	334214526630821	15	131951988697052
35502@20161214_11_MMarOrtega_iTRAQ-Membr.cmpd.mgf	178.45	848123510002704	3	1	0.0114	0	2	WNTK	YPSFGEAASEPDGLAVVGVFLK	IGAA	MOD:01492 K22;MOD:01492 Y1	0	13344	Q7T2K6	Q7T2K6{127-148}	0	0	0	Q7T2K6	111.54	279468725829957	15	129883848071098
22821@20161214_11_MMarOrtega_iTRAQ-Membr.cmpd.mgf	123.05	825063860003094	3	1	0.0157	0	2	DIER	VNIVFNYDMPEDSDTYLHR	VARA	MOD:01492 V1	0	1976	A0A060WGT4	A0A060WGT4{355-373}	0	0	0	A0A060WGT4;A0A060XT90;A0A060YEL4	66.29	327444813438294	15	109903054237366
33258@20161214_11_MMarOrtega_iTRAQ-Membr.cmpd.mgf	168.58	788745930007996	3	0	-0.0075	0	2	GAQR	DAWGPGFASSTVGTSVLVELAR	TISD	MOD:01492 D1	0	8924	A0A060YMI7	A0A060YMI7{442-463}	0	0	0	A0A060YMI7	94.49	30413201330007	15	129606029987335
23709@20161214_11_MMarOrtega_iTRAQ-Membr.cmpd.mgf	130.02	717720070005922	3	0	0.0013	0	2	PQTK	IYFSHWADVSLGSGPVK	KHGS	MOD:01492 K17;MOD:01492 I1	0	10492	A0A060XKX2	A0A060XKX2{42-58}	0	0	0	A0A060XKX2	65.44	298711153212273	15	115944837927818
23702@20161214_11_MMarOrtega_iTRAQ-Membr.cmpd.mgf	129.95	107607929000944	2	0	0.0074	0	2	PQTK	IYFSHWADVSLGSGPVK	KHGS	MOD:01492 K17;MOD:01492 I1	0	10492	A0A060XKX2	A0A060XKX2{42-58}	0	0	0	A0A060XKX2	57.95	182623516202665	15	148610423922539
22015@20161214_11_MMarOrtega_iTRAQ-Membr.cmpd.mgf	118.60	815092670000221	3	0	0.0104	0	2	AAAR	AGAIAPCDVTVPAQNTGLGPEK	TSFF	MOD:00110 C7;MOD:01492 K22;MOD:01492 A1	0	6623	A0A060WPZ4	A0A060WPZ4{113-134}	0	0	0	A0A060W7L0;A0A060WPZ4	62.43	323479975694274	15	11937594628334
33790@20161214_11_MMarOrtega_iTRAQ-Membr.cmpd.mgf	172.23	943867270007758	3	0	0.0153	0	2	DKVK	AYLADPTAFAVAAPVAAAVTAAAPAAAK	EEAK	MOD:01492 K28;MOD:01492 Y2	0	6623	A0A060WPZ4	A0A060WPZ4{267-294}	0	0	0	A0A060WPZ4	59.78	323899747016677	15	144017478227615
33757@20161214_11_MMarOrtega_iTRAQ-Membr.cmpd.mgf	171.97	83577993000754	3	1	-0.0005	0	2	SHNR	FEHSIGVGYLSGLLVQELNER	QPEL	MOD:01492 F1	0	3020	A0A060YD11	A0A060YD11{107-127}	0	0	0	A0A060YD11	69.37	265162052315635	15	113053272604942
35579@20161214_11_MMarOrtega_iTRAQ-Membr.cmpd.mgf	179.53	944468390003144	2	0	0.0095	0	2	ISSK	AMGIMNSFVNDIFER	IAGE	MOD:01492 A1	0	15915	P69069	P69069{57-71}	0	0	0	A0A060W7W3;P69069	102.68	271198232883959	15	21195756483078
35580@20161214_11_MMarOrtega_iTRAQ-Membr.cmpd.mgf	179.55	94446839000479	2	0	0.0095	0	2	ISSK	AMGIMNSFVNDIFER	IAGE	MOD:01492 A1	0	15915	P69069	P69069{57-71}	0	0	0	A0A060W7W3;P69069	96.30	299373274997524	15	214053032636642
35507@20161214_11_MMarOrtega_iTRAQ-Membr.cmpd.mgf	178.53	944467770003292	2	0	0.0083	0	2	ISSK	AMGIMNSFVNDIFER	IAGE	MOD:01492 A1	0	15915	P69069	P69069{57-71}	0	0	0	A0A060W7W3;P69069	100.90	290586582870519	15	212534847259521
35524@20161214_11_MMarOrtega_iTRAQ-Membr.cmpd.mgf	178.78	944467990002695	2	0	0.0087	0	2	ISSK	AMGIMNSFVNDIFER	IAGE	MOD:01492 A1	0	15915	P69069	P69069{57-71}	0	0	0	A0A060W7W3;P69069	99.52	28435180101606	15	2084125893116
21598@20161214_11_MMarOrtega_iTRAQ-Membr.cmpd.mgf	117.22	804057350004966	3	0	-0.0280	0	2	LLGR	IPSAVGYQPTLATDMGTMQER	ITTT	MOD:01492 I1	0	2699	A0A060WPH4	A0A060WPH4{314-334}	0	0	0	A0A060WPH4;A0A060XLZ9;Q3LGW1	63.64	321365704557868	15	112904838681221
34624@20161214_11_MMarOrtega_iTRAQ-Membr.cmpd.mgf	174.87	98453153000564	3	0	0.0117	0	2	IYQK	VSPALETAVNLAWTAGSNSTSFGIAAK	YQLD	MOD:01492 K27;MOD:01492 V1	0	13609	A0A060YH89	A0A060YH89{198-224}	0	0	0	A0A060YH89	46.69	27148025134252	15	129892014861107
33292@20161214_11_MMarOrtega_iTRAQ-Membr.cmpd.mgf	169.03	944854200004583	3	0	0.0069	0	2	LIAK	VATAQDDITGDGTTSNVLIIGELLK	QADL	MOD:01492 K25;MOD:01492 V1	0	356	A0A060W1A9	A0A060W1A9{80-104}	0	0	0	A0A060W1A9;A0A060WKB3	71.60	242533996504824	15	140933934092522
36706@20161214_11_MMarOrtega_iTRAQ-Membr.cmpd.mgf	188.22	956821180006022	3	0	0.0093	0	2	VAER	AMGAIIGAAVADAAAQPMHWIYNPER	LKEV	MOD:01492 A1	0	14053	A0A060XWS5	A0A060XWS5{12-37}	0	0	0	A0A060XWS5;C1BFR5	88.71	331599285417375	15	12229628765583
17401@20161214_11_MMarOrtega_iTRAQ-Membr.cmpd.mgf	92.55	906438800002903	3	0	0.0103	0	2	FELR	VQPQEHVIDQGDDGDNFYVIER	GIYD	MOD:01492 V1	0	16557	A0A060Y3Y1	A0A060Y3Y1{129-150}	0	0	0	A0A060Y3Y1;A0A060Y8G8	83.75	259375093839126	15	133767086148262
36688@20161214_11_MMarOrtega_iTRAQ-Membr.cmpd.mgf	188.03	10539019900013	3	1	0.0221	0	2	YCVR	AYADALEVVPSTLAENAGLNPISTVTELR	NRHA	MOD:01492 Y2	0	14504	A0A060WL21	A0A060WL21{452-480}	0	0	0	A0A060WL21;A0A060X2C5	110.59	347854272515532	15	13860246181488
28045@20161214_11_MMarOrtega_iTRAQ-Membr.cmpd.mgf	146.27	912139530000601	3	0	-0.0064	0	2	FNQK	WNTDNTLATEVTVEDQLAQGLK	LALD	MOD:01492 K22;MOD:01492 W1	0	15523	A0A060WTC4	A0A060WTC4{73-94}	0	0	0	A0A060WTC4;A0A060X5P3	79.57	278351811694476	15	132937927246094
24080@20161214_11_MMarOrtega_iTRAQ-Membr.cmpd.mgf	131.87	809736940004592	3	0	-0.0037	0	2	VTAK	STESDETIEGEYNTVLIAVGR	DACT	MOD:01492 S1	0	5561	A0A060VZ45	A0A060VZ45{435-455}	0	0	0	A0A060VZ45;A0A068QLU5	103.66	33909990381211	15	134624612927437
27547@20161214_11_MMarOrtega_iTRAQ-Membr.cmpd.mgf	144.77	884436550007471	3	0	0.0108	0	2	GLSR	VSQQDLEQLQSDMGAGFGEALQR	KLLE	MOD:01492 V1	0	4032	A0A060W3G5	A0A060W3G5{1927-1949}	0	0	0	A0A060W3G5	76.99	277200013846298	15	137395326256752
30555@20161214_11_MMarOrtega_iTRAQ-Membr.cmpd.mgf	154.70	959471130006068	3	0	0.0104	0	2	HRGR	SAAPIATSNADGEEVPEFEPFGLMPR	GPPP	MOD:01492 S1	0	15413	A0A060Z0N7	A0A060Z0N7{20-45}	0	0	0	A0A060Z0N7	85.35	226405881173003	15	141020904660225
33274@20161214_11_MMarOrtega_iTRAQ-Membr.cmpd.mgf	168.85	742367520008901	3	0	-0.0022	0	2	SELK	EAISGAGTDEACLIEILSSR	SNAE	MOD:00110 C12;MOD:01492 E1	0	1085	A0A060VV34	A0A060VV34{64-83}	0	0	0	A0A060VV34	109.64	348962322308205	15	139505547523499
15077@20161214_11_MMarOrtega_iTRAQ-Membr.cmpd.mgf	82.05	725391540000816	3	0	0.0091	0	2	VVSR	VQQESDLIGPEGGQLTSK	LVPM	MOD:01492 K18;MOD:01492 V1	0	11878	A0A060XML1	A0A060XML1{376-393}	0	0	0	A0A060XML1	84.60	298368229127957	15	129791301727295
30927@20161214_11_MMarOrtega_iTRAQ-Membr.cmpd.mgf	156.17	827798200003553	3	1	0.0446	0	2	KSWK	LGAPIGQGGFGLLYLANDNSSK	TVGA	MOD:01492 K22;MOD:01492 L1	0	7919	A0A060XLC6	A0A060XLC6{39-60}	0	0	0	A0A060XLC6	73.38	340878621620052	15	129430753588676
30483@20161214_11_MMarOrtega_iTRAQ-Membr.cmpd.mgf	154.43	112509541000091	2	0	-0.0063	0	2	KLLK	LEISDNMIVGGLDQLSEK	CPNL	MOD:01492 K18;MOD:01492 L1	0	9408	A0A060XIA0	A0A060XIA0{69-86}	0	0	0	A0A060XIA0	55.75	250566074846204	15	123941244006157
35723@20161214_11_MMarOrtega_iTRAQ-Membr.cmpd.mgf	180.78	885834930000769	3	0	0.0088	0	2	PRSR	TLTAVHDAILEDLVFPSEIVGK	RIRV	MOD:01492 K22;MOD:01492 T1	0	7678	A0A060XWZ9	A0A060XWZ9{126-147}	0	0	0	A0A060XWZ9;C1BGQ9;Q2YHL9	70.36	277567574524596	15	121719937562943
36808@20161214_11_MMarOrtega_iTRAQ-Membr.cmpd.mgf	189.17	96314277000611	3	1	0.0151	1	2	PHIK	RNEFQLLNITDGFMSLMGDNGDVR	EDLR	MOD:01492 R1	0	2278	A0A060XV54	A0A060XV54{702-725}	0	0	0	A0A060XTE2;A0A060XV54;A0A060YBZ9;C1BG36	66.39	257771870640235	15	122445003032684
29525@20161214_11_MMarOrtega_iTRAQ-Membr.cmpd.mgf	150.75	925733110002815	3	0	-0.0303	0	2	AVIK	NADMSEEMQQDAVECATQALEK	YNIE	MOD:00110 C15;MOD:01492 K22;MOD:01492 N1	0	6763	A0A060W6Y3	A0A060W6Y3{53-74}	0	0	0	A0A060W6Y3;C1BF22;C1BGP8;C1BH21	42.04	301727704769617	15	104842711925507
36663@20161214_11_MMarOrtega_iTRAQ-Membr.cmpd.mgf	187.77	79480284000039	3	1	0.0427	0	2	ILQR	LLGPSAAADILQLSSSLPLQSR	GRAR	MOD:01492 L1	0	943	A0A060WFE2	A0A060WFE2{2733-2754}	0	0	0	A0A060WFE2;A0A060Y787	86.76	291446208931565	15	124668318748474
28366@20161214_11_MMarOrtega_iTRAQ-Membr.cmpd.mgf	147.23	803088170008074	3	0	0.0035	0	2	QQQR	TEEVNIPSTELATQVIEYAR	QLEM	MOD:01492 T1	0	15734	A0A060YRV1	A0A060YRV1{242-261}	0	0	0	A0A060YRV1;C1BGR0;C1BI19	72.77	256288043958074	15	112802271485329
17455@20161214_11_MMarOrtega_iTRAQ-Membr.cmpd.mgf	92.70	643332370001575	3	0	0.0066	0	2	LICR	AHQVVEDGYEFFAK	RQLV	MOD:01492 K14;MOD:01492 A1	0	5352	A0A060X3J8	A0A060X3J8{246-259}	0	0	0	A0A060VY18;A0A060WIJ2;A0A060X1P8;A0A060X3J8;A0A060YTQ2	61.94	262300340572539	15	81120584845543
35807@20161214_11_MMarOrtega_iTRAQ-Membr.cmpd.mgf	181.28	845783980003873	3	0	0.0186	0	2	DEGK	LFVGGLSFDTTEQSLAEAFSK	YGNI	MOD:01492 K21;MOD:01492 L1	0	13615	A0A060Y6S9	A0A060Y6S9{7-27}	0	0	0	A0A060XD83;A0A060Y6S9	121.17	291340095743215	15	150217996120453
36494@20161214_11_MMarOrtega_iTRAQ-Membr.cmpd.mgf	186.03	888127870003026	3	0	0.0250	0	2	AIGK	AVGLMDDLVGGMSALSDLHAFNLR	VDPG	MOD:00719 M5;MOD:01492 A1	0	10492	Q98974	Q98974{71-94}	0	0	0	A0A060Z7S3;C1BG68;C1BIB0;Q98974	86.99	300814506636387	149586073148418	10732442009449
36410@20161214_11_MMarOrtega_iTRAQ-Membr.cmpd.mgf	185.43	888124650004292	3	0	0.0153	0	2	AIGK	AVGLMDDLVGGMSALSDLHAFNLR	VDPG	MOD:00719 M5;MOD:01492 A1	0	10492	Q98974	Q98974{71-94}	0	0	0	A0A060Z7S3;C1BG68;C1BIB0;Q98974	40.92	283323955164059	149586073148418	92054377198219
36245@20161214_11_MMarOrtega_iTRAQ-Membr.cmpd.mgf	184.38	888124070006736	3	0	0.0136	0	2	AIGK	AVGLMDDLVGGMSALSDLHAFNLR	VDPG	MOD:00719 M5;MOD:01492 A1	0	10492	Q98974	Q98974{71-94}	0	0	0	A0A060Z7S3;C1BG68;C1BIB0;Q98974	92.90	290615873239713	149208187539524	119501029968262
33146@20161214_11_MMarOrtega_iTRAQ-Membr.cmpd.mgf	166.53	854138120000336	3	0	0.0058	0	2	AASK	SDGLAVVGVFLQVGNENANLQK	VLDA	MOD:01492 K22;MOD:01492 S1	0	13344	Q68YC2	Q68YC2{137-158}	0	0	0	Q68YC2;Q6R4A2	83.21	258787127936082	148860566476932	123921373486519
20621@20161214_11_MMarOrtega_iTRAQ-Membr.cmpd.mgf	110.10	675361110003214	3	0	0.0030	0	2	VAAK	LGPAVFNADTQEAFQK	FLAV	MOD:01492 K16;MOD:01492 L1	0	8496	C1BEM6	C1BEM6{119-134}	0	0	0	C1BEM6	66.08	258864217084176	148239087409443	96292423605919
17726@20161214_11_MMarOrtega_iTRAQ-Membr.cmpd.mgf	93.67	617001070007852	3	0	0.0127	0	2	AFNK	VVGLSLADEDVGGSDK	CLGD	MOD:01492 K16;MOD:01492 V1	0	3332	A0A060XDQ9	A0A060XDQ9{224-239}	0	0	0	A0A060XDQ9;A0A060YF84	68.65	292788432729571	147958800173441	112643767476082
25404@20161214_11_MMarOrtega_iTRAQ-Membr.cmpd.mgf	137.18	799957670009867	2	0	0.0053	0	2	AKRK	TVTAMDVVYALK	RQGR	MOD:01492 K12;MOD:01492 T1	0	15593	P62797	P62797{81-92}	0	0	0	P62797	94.85	337016885528719	147695510786217	188917395830154
30815@20161214_11_MMarOrtega_iTRAQ-Membr.cmpd.mgf	155.47	679715570009054	3	0	0.0095	0	2	VAAK	LGPVVFSADIQEAFQK	FLAV	MOD:01492 K16;MOD:01492 L1	0	8496	A0A060XSW0	A0A060XSW0{119-134}	0	0	0	A0A060XSW0	81.40	243275729865852	147447274948967	99543963074684
19207@20161214_11_MMarOrtega_iTRAQ-Membr.cmpd.mgf	100.70	715704790003508	3	1	0.0120	0	2	IMER	LQQVLQMESHIQSTSDR	IQFN	MOD:01492 L1	0	11149	A0A060WE73	A0A060WE73{561-577}	0	0	0	A0A060WE73;A0A060XF28	39.77	213774834229672	147212463990472	103325686097145
35637@20161214_11_MMarOrtega_iTRAQ-Membr.cmpd.mgf	180.32	944468230004823	2	0	0.0092	0	2	ISSK	AMGIMNSFVNDIFER	IAGE	MOD:01492 A1	0	15915	P69069	P69069{57-71}	0	0	0	A0A060W7W3;P69069	99.63	2782967444058	147212463990472	211829267978668
36712@20161214_11_MMarOrtega_iTRAQ-Membr.cmpd.mgf	188.30	105356806000769	3	0	0.0203	0	2	YCVR	AYADALEVVPSTLAENAGLNPISTVTELR	NRHA	MOD:01492 Y2	0	14504	A0A060WL21	A0A060WL21{452-480}	0	0	0	A0A060WL21;A0A060X2C5	77.85	352918336578007	147212463990472	123937000274658
37263@20161214_11_MMarOrtega_iTRAQ-Membr.cmpd.mgf	193.18	760801270000742	3	0	0.0356	0	2	EPVR	VLVTGAAGQIAYSLLFGIAK	GDVF	MOD:01492 K20;MOD:01492 V1	0	4686	A0A060YVB2	A0A060YVB2{75-94}	0	0	0	A0A060YVB2	77.53	336570766748282	14698970004336	130164577007294
25771@20161214_11_MMarOrtega_iTRAQ-Membr.cmpd.mgf	139.32	65571319000025	3	0	0.0121	0	2	AFVR	LGDSVVIEGALEAPVPVR	FVFV	MOD:01492 L1	0	14844	P32847;Q91452	P32847{233-250};Q91452{227-244}	0	0	0	P32847;Q91452	92.84	290168194644685	146575773191778	116598044514656
28121@20161214_11_MMarOrtega_iTRAQ-Membr.cmpd.mgf	146.52	766393110005696	3	0	0.0141	0	2	PNNK	AVGSTDDSFTTFFSATGIGK	YVPR	MOD:01492 K20;MOD:01492 A1	0	3664	A0A060ZHQ2	A0A060ZHQ2{6-25}	0	0	0	A0A060ZHQ2	98.01	316097590712362	146575773191778	139505547523499
25427@20161214_11_MMarOrtega_iTRAQ-Membr.cmpd.mgf	137.45	79995743000333	2	0	0.0048	0	2	AKRK	TVTAMDVVYALK	RQGR	MOD:01492 K12;MOD:01492 T1	0	15593	P62797	P62797{81-92}	0	0	0	P62797	94.74	330962075703115	146382721639824	18267017531395
25018@20161214_11_MMarOrtega_iTRAQ-Membr.cmpd.mgf	134.73	687372990008849	3	0	0.0087	1	2	WDSR	KGFLDQGLGFQQFMR	DAKQ	MOD:01492 K1;MOD:01492 K1	0	8054	A0A060YA94	A0A060YA94{1018-1032}	0	0	0	A0A060YA94	53.20		145528419686578	102752044200897
22110@20161214_11_MMarOrtega_iTRAQ-Membr.cmpd.mgf	118.97	825713120001377	3	1	0.0053	0	2	YAKR	AFVHWYVGEGMEEGEFSEAR	EDMA	MOD:01492 A1	0	3664	A0A060WX95;A0A060Y4G7;A0A060ZHQ2;P18288	A0A060WX95{334-353};A0A060Y4G7{102-121};A0A060ZHQ2{334-353};P18288{403-422}	0	0	0	A0A060VUH0;A0A060VW86;A0A060W2G0;A0A060W4H1;A0A060WLR9;A0A060WVV4;A0A060WX95;A0A060X3T9;A0A060Y4G7;A0A060Y6W4;A0A060ZHQ2;P18288	92.71	251776522813333	145528419686578	112644458413124
25460@20161214_11_MMarOrtega_iTRAQ-Membr.cmpd.mgf	137.80	799957310002145	2	0	0.0046	0	2	AKRK	TVTAMDVVYALK	RQGR	MOD:01492 K12;MOD:01492 T1	0	15593	P62797	P62797{81-92}	0	0	0	P62797	97.68	342866855741517	145528419686578	187831563472748
28014@20161214_11_MMarOrtega_iTRAQ-Membr.cmpd.mgf	146.15	727038000009778	3	0	0.0069	0	2	IILR	FQIQDIVVEMGQADGTQR	ESRT	MOD:01492 F1	0	8054	A0A060Z6Q8	A0A060Z6Q8{115-132}	0	0	0	A0A060Z6Q8	66.51	344772850392684	145528419686578	112601231455803
36043@20161214_11_MMarOrtega_iTRAQ-Membr.cmpd.mgf	182.88	937458010003453	3	0	0.0146	0	2	DGMR	MALADAGDTVEDANFVEAMADAGILR	LYTW	MOD:01492 M1	0	16854	A0A060WQF7	A0A060WQF7{565-590}	0	0	0	A0A060WQF7	50.12	269142678870147	145228787452803	126160421013832
16333@20161214_11_MMarOrtega_iTRAQ-Membr.cmpd.mgf	88.37	854387380001007	3	0	0.0088	0	2	QDAK	ADEEGWGPEEVAEEESASPAATR	VQST	MOD:01492 A1	0	12925	A0A060Y7K1	A0A060Y7K1{436-458}	0	0	0	A0A060Y7K1	85.47	304481565445656	144948500216801	144057465791702
31647@20161214_11_MMarOrtega_iTRAQ-Membr.cmpd.mgf	158.77	719432370006592	3	0	0.0103	0	2	SGSK	VMVLITEPTHIQVFLK	NEKG	MOD:01492 K16;MOD:01492 V1	0	3507	A0A060ZHX0	A0A060ZHX0{71-86}	0	0	0	A0A060ZHX0;Q8QGB5	73.87	269925453286823	144948500216801	97486242771149
33300@20161214_11_MMarOrtega_iTRAQ-Membr.cmpd.mgf	169.10	742367520000617	3	0	-0.0022	0	2	SELK	EAISGAGTDEACLIEILSSR	SNAE	MOD:00110 C12;MOD:01492 E1	0	1085	A0A060VV34	A0A060VV34{64-83}	0	0	0	A0A060VV34	71.48	190247847116712	144814860601221	118184099674225
19857@20161214_11_MMarOrtega_iTRAQ-Membr.cmpd.mgf	104.82	675364050004584	3	0	0.0118	0	2	VAAK	LGPAVFNADTQEAFQK	FLAV	MOD:01492 K16;MOD:01492 L1	0	8496	C1BEM6	C1BEM6{119-134}	0	0	0	C1BEM6	60.49	230057280414139	144559319556497	101738623976707
18143@20161214_11_MMarOrtega_iTRAQ-Membr.cmpd.mgf	95.40	688371350000266	3	0	0.0075	0	2	PQTK	AYFSHWASVAPGSAPVK	KHGI	MOD:01492 K17;MOD:01492 A1	0	16481	A0A060XSB4;C1BG49;P14527	A0A060XSB4{42-58};C1BG49{42-58};P14527{41-57}	0	0	0	A0A060XSB4;C1BEX7;C1BG02;C1BG49;P14527;Q98973	73.00	2589862138224	144436974992327	10570295894146
24289@20161214_11_MMarOrtega_iTRAQ-Membr.cmpd.mgf	132.48	765394210002151	3	0	0.0003	0	2	VPVR	FVFVLVGPSQGGVDYHESGR	AMAA	MOD:01492 F1	0	14844	P32847;Q91452	P32847{251-270};Q91452{245-264}	0	0	0	P32847;Q91452	88.56	305468882254592	14431798275933	100842354893684
20585@20161214_11_MMarOrtega_iTRAQ-Membr.cmpd.mgf	109.68	675354990000682	3	0	-0.0154	0	2	VAAK	LGPAVFNADTQEAFQK	FLAV	MOD:01492 K16;MOD:01492 L1	0	8496	C1BEM6	C1BEM6{119-134}	0	0	0	C1BEM6	54.16	218336059524684	144089353929735	116286726117134
31136@20161214_11_MMarOrtega_iTRAQ-Membr.cmpd.mgf	157.02	67971717000117	3	0	0.0143	0	2	VAAK	LGPVVFSADIQEAFQK	FLAV	MOD:01492 K16;MOD:01492 L1	0	8496	A0A060XSW0	A0A060XSW0{119-134}	0	0	0	A0A060XSW0	63.76	215884024754053	14397940008672	91437285780907
20410@20161214_11_MMarOrtega_iTRAQ-Membr.cmpd.mgf	108.82	675354370000424	3	0	-0.0173	0	2	VAAK	LGPAVFNADTQEAFQK	FLAV	MOD:01492 K16;MOD:01492 L1	0	8496	C1BEM6	C1BEM6{119-134}	0	0	0	C1BEM6	70.53	260641608940038	143372421683184	104445819020271
31235@20161214_11_MMarOrtega_iTRAQ-Membr.cmpd.mgf	157.30	792745800000871	3	0	0.0040	0	2	SLFR	QLAGEDMEISATELQTILNR	IISK	MOD:01492 Q1	0	4404	Q672H2	Q672H2{543-562}	0	0	0	A0A060WTQ3;A0A060YEP9;Q672H2	105.23	322054959642993	143279021420643	121497125387192
33803@20161214_11_MMarOrtega_iTRAQ-Membr.cmpd.mgf	172.28	790422910007885	3	0	0.0042	0	2	GRAK	QIVWNGPVGVFEFENFAK	GTKS	MOD:01492 K18;MOD:01492 Q1	0	10962	A0A060WC08	A0A060WC08{333-350}	0	0	0	A0A060WC08;A0A060WM25	53.11	255002964008301	142924298239021	93945161342621
25138@20161214_11_MMarOrtega_iTRAQ-Membr.cmpd.mgf	135.53	112407306000805	2	0	0.0069	0	2	WTQR	YFGSFGDVSTPAAIMGNPK	VAAH	MOD:01492 K19;MOD:01492 Y1	0	13171	A0A060YEC0;A0A060YP37	A0A060YEC0{42-60};A0A060YP37{42-60}	0	0	0	A0A060YEC0;A0A060YP37;C1BEX8	100.55	249757075046973	14267606240177	196883099794388
35616@20161214_11_MMarOrtega_iTRAQ-Membr.cmpd.mgf	180.07	944468230001851	2	0	0.0092	0	2	ISSK	AMGIMNSFVNDIFER	IAGE	MOD:01492 A1	0	15915	P69069	P69069{57-71}	0	0	0	A0A060W7W3;P69069	96.43	297333839066777	14267606240177	19828844666481
25368@20161214_11_MMarOrtega_iTRAQ-Membr.cmpd.mgf	136.83	799957670009677	2	0	0.0053	0	2	AKRK	TVTAMDVVYALK	RQGR	MOD:01492 K12;MOD:01492 T1	0	15593	P62797	P62797{81-92}	0	0	0	P62797	76.47	308002743176549	142006594505464	183535321712494
35623@20161214_11_MMarOrtega_iTRAQ-Membr.cmpd.mgf	180.13	736697360009174	3	0	0.0035	0	2	RQFK	ETDFVQVVEFMDEGFK	IALD	MOD:01492 K16;MOD:01492 E1	0	2983	A0A060YQM4	A0A060YQM4{386-401}	0	0	0	A0A060YQM4	77.13	310567966475485	141804560644581	118178381919861
17777@20161214_11_MMarOrtega_iTRAQ-Membr.cmpd.mgf	93.85	847456670009478	2	1	0.0052	0	2	AYVR	LAPDYDALDVANK	IGII	MOD:01492 K13;MOD:01492 L1	0	953	A0A060YWQ1	A0A060YWQ1{139-151}	0	0	0	A0A060Y8R1;A0A060YWQ1;Q9DFF6	98.35	272480058435799	141674910872938	146838621973991
37028@20161214_11_MMarOrtega_iTRAQ-Membr.cmpd.mgf	190.88	834127640003843	3	1	0.0368	0	2	NKIR	VENPNSLLEQSSALLNLWATR	EGKR	MOD:01492 V1	0	11878	A0A060XFZ1	A0A060XFZ1{238-258}	0	0	0	A0A060XFZ1	82.55	341962301972759	141549019599857	153880582094193
16300@20161214_11_MMarOrtega_iTRAQ-Membr.cmpd.mgf	88.12	854387380009549	3	0	0.0088	0	2	QDAK	ADEEGWGPEEVAEEESASPAATR	VQST	MOD:01492 A1	0	12925	A0A060Y7K1	A0A060Y7K1{436-458}	0	0	0	A0A060Y7K1	107.18	268633341314428	141426675035687	142688526272774
33891@20161214_11_MMarOrtega_iTRAQ-Membr.cmpd.mgf	172.57	814130980003654	3	0	0.0127	0	2	AAEK	LGLPIVTIQQEWLQEQEK	VREE	MOD:01492 K18;MOD:01492 L1	0	4370	A0A060YLZ0	A0A060YLZ0{111-128}	0	0	0	A0A060YLZ0	69.75	261894823562465	141135092748275	11240073466301
15818@20161214_11_MMarOrtega_iTRAQ-Membr.cmpd.mgf	86.12	762033160005486	3	0	0.0048	0	2	ASHK	QTIQDLSDTNLDSAYNGER	QWYY	MOD:01492 Q1	0	3332	A0A060XDQ9	A0A060XDQ9{351-369}	0	0	0	A0A060XDQ9	76.92	309654610103212	141135092748275	127589549660683
24316@20161214_11_MMarOrtega_iTRAQ-Membr.cmpd.mgf	132.57	804710060003067	3	0	0.0025	0	2	SYSR	AASSLATEIDNSNLEDAELCR	NIND	MOD:00110 C20;MOD:01492 A1	0	8924	A0A060YMI7	A0A060YMI7{700-720}	0	0	0	A0A060YMI7	64.47	270397445195802	141135092748275	107332846879959
36941@20161214_11_MMarOrtega_iTRAQ-Membr.cmpd.mgf	189.65	771092580009452	3	0	0.0080	0	2	TPRK	QGGLGPMNIPLVADLTQSISR	DYGV	MOD:01492 Q1	0	4498	A0A060YDT1	A0A060YDT1{93-113}	0	0	0	A0A060YDT1;A0A060YM71	71.35	285559017926285	140861861476163	121887635707855
26654@20161214_11_MMarOrtega_iTRAQ-Membr.cmpd.mgf	142.17	595351990005489	3	0	0.0138	1	2	AVDK	FLAAVSAALADKYR		MOD:01492 K12;MOD:01492 F1	0	10492	A0A060XKX2;A0A060Y757;P02019;Q98974	A0A060XKX2{130-143};A0A060Y757{130-143};P02019{131-144};Q98974{130-143}	0	0	0	A0A060XKX2;A0A060Y757;P02019;Q98974	51.30	247253934039011	140655015487564	78705494523048
18238@20161214_11_MMarOrtega_iTRAQ-Membr.cmpd.mgf	96.08	745744810007948	3	0	0.0431	1	2	PQTK	AYFSHWDSVAPGSAPVKK	HGIT	MOD:01492 K18;MOD:01492 A1	0	16481	C1BF11	C1BF11{42-59}	0	0	0	C1BEW1;C1BF11;C1BGI7	33.81	270346568516425	140604807473814	90571644663811
25475@20161214_11_MMarOrtega_iTRAQ-Membr.cmpd.mgf	137.95	770750110000171	3	0	0.0122	0	2	IREK	VGEQAQVVIIDMADPNTPIR	RPIS	MOD:01492 V1	0	12024	A0A060XQM1	A0A060XQM1{44-63}	0	0	0	A0A060W915;A0A060X2L4;A0A060XN15;A0A060XQM1	63.63	288467892853077	14	112831097722054
20598@20161214_11_MMarOrtega_iTRAQ-Membr.cmpd.mgf	109.85	675355280005833	3	0	-0.0145	0	2	VAAK	LGPAVFNADTQEAFQK	FLAV	MOD:01492 K16;MOD:01492 L1	0	8496	C1BEM6	C1BEM6{119-134}	0	0	0	C1BEM6	86.21	237446776335216	14	107845150589943
16398@20161214_11_MMarOrtega_iTRAQ-Membr.cmpd.mgf	88.72	730065280008055	3	0	0.0146	0	2	VVSR	IQQESDLIGPEGGQLTSK	LVPL	MOD:01492 K18;MOD:01492 I1	0	11878	A0A060W733	A0A060W733{181-198}	0	0	0	A0A060W733	88.22	297404949441738	139586073148418	125335944414139
25835@20161214_11_MMarOrtega_iTRAQ-Membr.cmpd.mgf	139.57	655713190000216	3	0	0.0121	0	2	AFVR	LGDSVVIEGALEAPVPVR	FVFV	MOD:01492 L1	0	14844	P32847;Q91452	P32847{233-250};Q91452{227-244}	0	0	0	P32847;Q91452	89.67	303611925736039	139208187539524	114529873967171
23180@20161214_11_MMarOrtega_iTRAQ-Membr.cmpd.mgf	125.28	787400320008638	3	1	0.0152	0	2	DIRK	DLYANTVLSGGTTMYPGIADR	MQKE	MOD:01492 D1	0	6153	Q70Z26	Q70Z26{292-312}	0	0	0	Q70Z26;Q9I8X4;Q9I9G8	96.57	315671324157265	139208187539524	119776001095772
20821@20161214_11_MMarOrtega_iTRAQ-Membr.cmpd.mgf	111.43	832438940005346	2	0	-0.0071	0	2	ADFK	AMELLDGDDGVLK	SLSG	MOD:01492 K13;MOD:01492 A1	0	269	A0A060X3T0	A0A060X3T0{495-507}	0	0	0	A0A060X3T0	77.72	30062175165162	138860566476932	174281093001366
31481@20161214_11_MMarOrtega_iTRAQ-Membr.cmpd.mgf	158.27	851472930008799	3	1	0.0330	0	2	QNNK	ILSTDAFSSDEELLVPVVSNK	SRSG	MOD:01492 K21;MOD:01492 I1	0	8671	A0A060WJR7	A0A060WJR7{52-72}	0	0	0	A0A060WJR7	24.66	202190508708164	138538719643218	76521890163422
25891@20161214_11_MMarOrtega_iTRAQ-Membr.cmpd.mgf	139.83	655713190008394	3	0	0.0121	0	2	AFVR	LGDSVVIEGALEAPVPVR	FVFV	MOD:01492 L1	0	14844	P32847;Q91452	P32847{233-250};Q91452{227-244}	0	0	0	P32847;Q91452	98.01	285762881581785	137958800173441	123376898407936
18770@20161214_11_MMarOrtega_iTRAQ-Membr.cmpd.mgf	98.87	665005600001822	3	0	0.0095	0	2	PQTK	TYFSHWADLSPGSGPVK	KHGG	MOD:01492 K17	0	10492	P02019;Q98974	P02019{43-59};Q98974{42-58}	0	0	0	A0A060YPI8;A0A060Z7S3;C1BG68;C1BGX1;C1BIB0;P02019;Q98974	54.96	276975369838561	137695510786217	9169024336338
24344@20161214_11_MMarOrtega_iTRAQ-Membr.cmpd.mgf	132.63	715038860006144	3	0	0.0103	0	2	PQTK	TYFSEWADLSPGSAPVK	KHGG	MOD:01492 K17;MOD:01492 T1	0	10492	A0A060YJC7	A0A060YJC7{42-58}	0	0	0	A0A060YJC7	64.94	296596814338668	137695510786217	111532084584236
20519@20161214_11_MMarOrtega_iTRAQ-Membr.cmpd.mgf	109.22	675354990009532	3	0	-0.0154	0	2	VAAK	LGPAVFNADTQEAFQK	FLAV	MOD:01492 K16;MOD:01492 L1	0	8496	C1BEM6	C1BEM6{119-134}	0	0	0	C1BEM6	80.97	218816535403317	137447274948967	91367579579353
36636@20161214_11_MMarOrtega_iTRAQ-Membr.cmpd.mgf	187.30	664394800000209	3	0	0.0242	0	2	KASR	LPMSIIIIGVGEADFK	AMEL	MOD:01492 K16;MOD:01492 L1	0	269	A0A060X3T0	A0A060X3T0{479-494}	0	0	0	A0A060X3T0	63.30	287678409301086	137447274948967	111580095529556
23843@20161214_11_MMarOrtega_iTRAQ-Membr.cmpd.mgf	131.00	834782840006829	3	0	0.0043	0	2	AIAR	INDAPFEAVVVTNTIPQEEK	MKSC	MOD:01492 K20;MOD:01492 I1	0	5171	A0A060XRI0	A0A060XRI0{261-280}	0	0	0	A0A060WDU5;A0A060XRI0	65.29	324027957991562	137447274948967	120377045512199
16930@20161214_11_MMarOrtega_iTRAQ-Membr.cmpd.mgf	91.15	829369940009617	3	0	0.0160	0	2	NANR	LSGGGGMGNMGPAGMEGGPGYGGMSR	LGGF	MOD:01492 L1	0	16671	A0A060Y3C4	A0A060Y3C4{53-78}	0	0	0	A0A060Y3C4	30.67	263801808376609	137447274948967	104770078539848
24944@20161214_11_MMarOrtega_iTRAQ-Membr.cmpd.mgf	134.48	687372540003511	3	0	0.0074	1	2	WDSR	KGFLDQGLGFQQFMR	DAKQ	MOD:01492 K1;MOD:01492 K1	0	8054	A0A060YA94	A0A060YA94{1018-1032}	0	0	0	A0A060YA94	33.98		137212463990472	76367060542107
30748@20161214_11_MMarOrtega_iTRAQ-Membr.cmpd.mgf	155.27	60002333000364	3	0	0.0122	1	2	AVDK	FLAALSAALADKYR		MOD:01492 K12;MOD:01492 F1	0	10492	A0A060XRV6;A0A060YJC7	A0A060XRV6{130-143};A0A060YJC7{130-143}	0	0	0	A0A060XRV6;A0A060YJC7	88.47	286883888679568	137212463990472	90139520049095
27751@20161214_11_MMarOrtega_iTRAQ-Membr.cmpd.mgf	145.38	710729010007867	3	0	0.0073	0	2	NGPR	QSPIDIVPGEAAFDAALK	ALTL	MOD:01492 K18;MOD:01492 Q1	0	13344	Q68YC2	Q68YC2{28-45}	0	0	0	Q68YC2;Q6R4A2	80.10	260992143942339	137212463990472	118520588994026
21550@20161214_11_MMarOrtega_iTRAQ-Membr.cmpd.mgf	116.97	808439140007991	2	0	-0.0048	0	2	GAMK	GAGTDEAAVIEVLAR	RTIA	MOD:01492 G1	0	2206	A0A060W6S3	A0A060W6S3{99-113}	0	0	0	A0A060VQI2;A0A060W6S3	78.33	274602617925877	137212463990472	203734077095985
27663@20161214_11_MMarOrtega_iTRAQ-Membr.cmpd.mgf	145.12	707006530005644	3	0	0.0117	0	2	VCRK	FMQDPMEVFVDDETK	LTLH	MOD:01492 K15;MOD:01492 F1	0	1976	A0A060WGT4	A0A060WGT4{241-255}	0	0	0	A0A060WGT4;A0A060XT90;A0A060XUI5;A0A060YEL4	74.13		13698970004336	113907058477402
33807@20161214_11_MMarOrtega_iTRAQ-Membr.cmpd.mgf	172.32	814471620003338	3	1	0.0346	0	2	AAEK	LGLPIVTIQQEWLQEQEK	VREE	MOD:01492 K18;MOD:01492 L1	0	4370	A0A060YLZ0	A0A060YLZ0{111-128}	0	0	0	A0A060YLZ0	83.05	30319760381836	136575773191778	122707844853401
20577@20161214_11_MMarOrtega_iTRAQ-Membr.cmpd.mgf	109.60	675354990005802	3	0	-0.0154	0	2	VAAK	LGPAVFNADTQEAFQK	FLAV	MOD:01492 K16;MOD:01492 L1	0	8496	C1BEM6	C1BEM6{119-134}	0	0	0	C1BEM6	88.41	257635636428054	136382721639824	9986171734333
30366@20161214_11_MMarOrtega_iTRAQ-Membr.cmpd.mgf	153.22	960490310009546	3	0	0.0109	1	2	AWSK	DVMAFNSDGADSPLPFPIIADDKR	ELSV	MOD:01492 K23;MOD:01492 D1	0	10851	A0A060YAT7	A0A060YAT7{84-107}	0	0	0	A0A060YAT7;C1BHF2	48.34	205035288396343	136197887582884	111660569906235
36687@20161214_11_MMarOrtega_iTRAQ-Membr.cmpd.mgf	188.03	922128960006809	3	0	-0.0035	0	2	QFRK	VFQQLAGDDMEVSPTELMNILNR	IISK	MOD:01492 V1	0	1072	A0A060WNL8	A0A060WNL8{52-74}	0	0	0	A0A060WGP7;A0A060WNL8;A0A060X9G7;Q8JHU8	44.15	285219842472061	13602059991328	111836899518967
34044@20161214_11_MMarOrtega_iTRAQ-Membr.cmpd.mgf	173.02	888123060006351	3	0	0.0105	0	2	AIGK	AVGLMDDLVGGMSALSDLHAFNLR	VDPG	MOD:00719 M12;MOD:01492 A1	0	10492	Q98974	Q98974{71-94}	0	0	0	A0A060Z7S3;C1BG68;C1BIB0;Q98974	114.32	32773097572216	135850266520292	126211543679237
27388@20161214_11_MMarOrtega_iTRAQ-Membr.cmpd.mgf	144.30	685375990000916	3	0	0.0085	0	2	PGAK	LYPSASETVVAIMAEGK	QHAL	MOD:01492 K17;MOD:01492 L1	0	1080	C1BFA4	C1BFA4{123-139}	0	0	0	C1BFA4	77.82	236447889776604	135850266520292	97774741172791
35917@20161214_11_MMarOrtega_iTRAQ-Membr.cmpd.mgf	182.18	888123700001363	3	0	0.0124	0	2	AIGK	AVGLMDDLVGGMSALSDLHAFNLR	VDPG	MOD:00719 M5;MOD:01492 A1	0	10492	Q98974	Q98974{71-94}	0	0	0	A0A060Z7S3;C1BG68;C1BIB0;Q98974	79.45	28095084168465	13568636235841	99376227855682
20437@20161214_11_MMarOrtega_iTRAQ-Membr.cmpd.mgf	108.90	675354990006241	3	0	-0.0154	0	2	VAAK	LGPAVFNADTQEAFQK	FLAV	MOD:01492 K16;MOD:01492 L1	0	8496	C1BEM6	C1BEM6{119-134}	0	0	0	C1BEM6	75.59	221667711191279	134814860601221	93847422242165
14964@20161214_11_MMarOrtega_iTRAQ-Membr.cmpd.mgf	81.18	731071070002389	3	0	0.0117	1	2	PQTK	AYFSHWASVAPGSAPVKK	HGIT	MOD:01492 K17;MOD:01492 K18	0	16481	A0A060XSB4;C1BG49;P14527	A0A060XSB4{42-59};C1BG49{42-59};P14527{41-58}	0	0	0	A0A060XSB4;C1BEX7;C1BG02;C1BG49;P14527;Q98973	59.31	238494222306899	134814860601221	105459421515465
24848@20161214_11_MMarOrtega_iTRAQ-Membr.cmpd.mgf	134.20	638056300007607	3	0	0.0107	0	2	TDAR	NLTNPNTVIILIGNK	ADLE	MOD:01492 K15;MOD:01492 N1	0	8534	A0A060XNR3	A0A060XNR3{146-160}	0	0	0	A0A060XNR3;A0A060YB37	66.19	272451955172439	134436974992327	98429093956947
17955@20161214_11_MMarOrtega_iTRAQ-Membr.cmpd.mgf	94.37	767369700000522	3	0	0.0121	0	2	ERER	QTNPSAMEVEEDDPVPEIR	KDHF	MOD:01492 Q1	0	3863	A0A060WC37	A0A060WC37{714-732}	0	0	0	A0A060WC37;A0A060WGH6;A0A060XL60;Q1M179	80.07	257855805013638	13431798275933	115339710235596
29856@20161214_11_MMarOrtega_iTRAQ-Membr.cmpd.mgf	151.72	835779480008889	3	0	0.0042	0	2	VEER	IPVYPEESVSSVVELTTVEQR	EERR	MOD:01492 I1	0	4370	A0A060YLZ0	A0A060YLZ0{445-465}	0	0	0	A0A060YLZ0	73.05	260123453573673	134089353929735	110253723025322
23315@20161214_11_MMarOrtega_iTRAQ-Membr.cmpd.mgf	126.58	780070240005534	3	0	-0.0174	0	2	QFAR	DASVAESWLVAQEPYVASK	DLGQ	MOD:01492 K19;MOD:01492 D1	0	11340	A0A060Y9L7	A0A060Y9L7{689-707}	0	0	0	A0A060Y9L7	79.33	283024223856803	133767507096021	114486702561378
32140@20161214_11_MMarOrtega_iTRAQ-Membr.cmpd.mgf	160.20	101617437000725	3	0	-0.0066	0	2	YTQR	VDYILQLPVPMDQATNTEELQEAER	RREE	MOD:01492 V1	0	4473	A0A060VZJ2	A0A060VZJ2{482-506}	0	0	0	A0A060VZJ2	59.71	289444061151635	133767507096021	94726093769073
37105@20161214_11_MMarOrtega_iTRAQ-Membr.cmpd.mgf	191.32	807529670009953	2	0	0.0115	0	2	DNFR	VLADVLTIVIAAK	FGAA	MOD:01492 K13;MOD:01492 V1	0	13171	A0A060XZ25;A0A060YP37;P02142	A0A060XZ25{106-118};A0A060YP37{106-118};P02142{105-117}	0	0	0	A0A060XZ25;A0A060YP37;C1BEX8;C1BFD8;P02142;Q6TAD0	114.88	302179229226883	133665315444204	183872524499893
18423@20161214_11_MMarOrtega_iTRAQ-Membr.cmpd.mgf	97.48	10320527000005	2	0	0.0067	0	2	PQTK	AYFSHWASVAPGSAPVK	KHGI	MOD:01492 K17;MOD:01492 A1	0	16481	A0A060XSB4;C1BG49;P14527	A0A060XSB4{42-58};C1BG49{42-58};P14527{41-57}	0	0	0	A0A060XSB4;C1BEX7;C1BG02;C1BG49;P14527;Q98973	44.30	220976427376745	133372421683184	129042218446732
35370@20161214_11_MMarOrtega_iTRAQ-Membr.cmpd.mgf	177.82	876805460008055	3	1	-0.0247	0	2	PATK	TDQVIQSLIALVNDPQPEHPLR	ADLA	MOD:01492 T1	0	3939	A0A060X0A0	A0A060X0A0{101-122}	0	0	0	A0A060X0A0;A0A060XC88;A0A060YC09	62.23	297706140641087	133098039199715	126360527634621
34646@20161214_11_MMarOrtega_iTRAQ-Membr.cmpd.mgf	174.93	822125540007706	3	0	0.0116	0	2	INEK	LNLVGSEDYGDTLAAVQGLLK	KHEA	MOD:01492 K21;MOD:01492 L1	0	914	A0A060XII9;A0A060XJX9	A0A060XII9{1878-1898};A0A060XJX9{1901-1921}	0	0	0	A0A060XII9;A0A060XJX9	73.83	294996088976954	132839966563652	126374871373177
30036@20161214_11_MMarOrtega_iTRAQ-Membr.cmpd.mgf	152.25	905447680002959	3	0	0.0018	1	2	TFAK	KASAFNSWFENAEEDLTDPVR	CNSL	MOD:01492 K1;MOD:01492 K1	0	914	A0A060XII9;A0A060XJX9	A0A060XII9{2087-2107};A0A060XJX9{2110-2130}	0	0	0	A0A060XII9;A0A060XJX9	78.66		13267606240177	124224902629852
20584@20161214_11_MMarOrtega_iTRAQ-Membr.cmpd.mgf	109.68	67535499000971	3	0	-0.0154	0	2	VAAK	LGPAVFNADTQEAFQK	FLAV	MOD:01492 K16;MOD:01492 L1	0	8496	C1BEM6	C1BEM6{119-134}	0	0	0	C1BEM6	65.59	213138996676107	13267606240177	98671910405159
21193@20161214_11_MMarOrtega_iTRAQ-Membr.cmpd.mgf	113.65	666361460009318	3	0	0.0149	0	2	AAAK	LGPAVFSADTQEAFQK	FLAV	MOD:01492 K16;MOD:01492 L1	0	8496	A0A060YK70;C1BF45;C1BFL6;C1BG64	A0A060YK70{28-43};C1BF45{119-134};C1BFL6{119-134};C1BG64{119-134}	0	0	0	A0A060YK70;C1BEX3;C1BF45;C1BFL6;C1BG64;P02141	91.41	245554339246561	132076083105017	96575880646706
25100@20161214_11_MMarOrtega_iTRAQ-Membr.cmpd.mgf	135.28	112407266000172	2	0	0.0061	0	2	WTQR	YFGSFGDVSTPAAIMGNPK	VAAH	MOD:01492 K19;MOD:01492 Y1	0	13171	A0A060YEC0;A0A060YP37	A0A060YEC0{42-60};A0A060YP37{42-60}	0	0	0	A0A060YEC0;A0A060YP37;C1BEX8	80.98	27233311719523	132076083105017	181278781175613
25395@20161214_11_MMarOrtega_iTRAQ-Membr.cmpd.mgf	137.10	112407029000202	2	0	0.0013	0	2	WTQR	YFGSFGDVSTPAAIMGNPK	VAAH	MOD:01492 K19;MOD:01492 Y1	0	13171	A0A060YEC0;A0A060YP37	A0A060YEC0{42-60};A0A060YP37{42-60}	0	0	0	A0A060YEC0;A0A060YP37;C1BEX8	95.81	237494960610195	132006594505464	186014547586441
25188@20161214_11_MMarOrtega_iTRAQ-Membr.cmpd.mgf	135.80	112407306000322	2	0	0.0069	0	2	WTQR	YFGSFGDVSTPAAIMGNPK	VAAH	MOD:01492 K19;MOD:01492 Y1	0	13171	A0A060YEC0;A0A060YP37	A0A060YEC0{42-60};A0A060YP37{42-60}	0	0	0	A0A060YEC0;A0A060YP37;C1BEX8	82.06	285283916500869	131674910872938	18717826294899
20464@20161214_11_MMarOrtega_iTRAQ-Membr.cmpd.mgf	108.98	675698320007092	3	1	0.0146	0	2	VAAK	LGPAVFNADTQEAFQK	FLAV	MOD:01492 K16;MOD:01492 L1	0	8496	C1BEM6	C1BEM6{119-134}	0	0	0	C1BEM6	62.08	21735443542514	131611509092627	114234587788582
22574@20161214_11_MMarOrtega_iTRAQ-Membr.cmpd.mgf	121.32	100002884000176	2	0	0.0015	0	2	IAAK	FGASFTPEIQATWQK	FMKV	MOD:01492 K15;MOD:01492 F1	0	13171	A0A060YEC0;A0A060YP37;P02142	A0A060YEC0{119-133};A0A060YP37{119-133};P02142{118-132}	0	0	0	A0A060YEC0;A0A060YP37;C1BEX8;P02142	95.17	297552140160367	131549019599857	193064764857292
26570@20161214_11_MMarOrtega_iTRAQ-Membr.cmpd.mgf	141.92	595351990006706	3	0	0.0138	1	2	AVDK	FLAAVSAALADKYR		MOD:01492 K12;MOD:01492 F1	0	10492	A0A060XKX2;A0A060Y757;P02019;Q98974	A0A060XKX2{130-143};A0A060Y757{130-143};P02019{131-144};Q98974{130-143}	0	0	0	A0A060XKX2;A0A060Y757;P02019;Q98974	64.26	243583176853782	131549019599857	92792391419411
35883@20161214_11_MMarOrtega_iTRAQ-Membr.cmpd.mgf	181.92	791420430001813	3	0	0.0069	0	2	EPLR	LNDPAYPFITFSGIPSVSFR	FTTE	MOD:01492 L1	0	8924	A0A060YMI7	A0A060YMI7{576-595}	0	0	0	A0A060YMI7	52.15	296473048817272	131487416512809	110838773608208
17549@20161214_11_MMarOrtega_iTRAQ-Membr.cmpd.mgf	93.05	703037850002396	3	0	0.0172	0	2	PQTK	AYFSHWDSVAPGSAPVK	KHGI	MOD:01492 K17;MOD:01492 A1	0	16481	C1BF11	C1BF11{42-58}	0	0	0	C1BEW1;C1BF11;C1BGI7	52.91	310508589568787	131366771398795	125433000206947
25827@20161214_11_MMarOrtega_iTRAQ-Membr.cmpd.mgf	139.53	983062360008529	2	0	0.0051	0	2	AFVR	LGDSVVIEGALEAPVPVR	FVFV	MOD:01492 L1	0	14844	P32847;Q91452	P32847{233-250};Q91452{227-244}	0	0	0	P32847;Q91452	65.48	314135951579459	131023729087096	144789464235306
21961@20161214_11_MMarOrtega_iTRAQ-Membr.cmpd.mgf	118.43	699734220008145	3	1	0.0138	0	2	TTIK	ANIVHLMLSSPEQIQK	QLSD	MOD:01492 K16;MOD:01492 A1	0	8083	A0A060WAF8	A0A060WAF8{94-109}	0	0	0	A0A060WAF8	51.90	30366814005547	130969100130081	96688517212868
31776@20161214_11_MMarOrtega_iTRAQ-Membr.cmpd.mgf	159.13	847099730004173	3	0	0.0058	0	2	AYTK	LTDHVFEQILYSSSSELAEAR	EILQ	MOD:01492 L1	0	3020	A0A060YD11	A0A060YD11{372-392}	0	0	0	A0A060YD11	59.93	301829968452061	130915149811214	95631060481071
22619@20161214_11_MMarOrtega_iTRAQ-Membr.cmpd.mgf	121.95	585676470008905	3	0	0.0105	1	2	AKRK	TVTAMDVVYALKR	QGRT	MOD:01492 K12;MOD:01492 T1	0	15593	P62797	P62797{81-93}	0	0	0	P62797	81.78	27412266810917	130809219076239	122870479464531
34015@20161214_11_MMarOrtega_iTRAQ-Membr.cmpd.mgf	172.93	899824030007685	3	0	0.0084	0	2	EMLK	LLDFGSLSNLQVTQPTVGMNFK	TPRG	MOD:01492 K22;MOD:01492 L1	0	9400	A0A060W7J0	A0A060W7J0{162-183}	0	0	0	A0A060W7J0;A0A060WSY5;C1BF44	39.17	239232611377909	130809219076239	101011958360672
33374@20161214_11_MMarOrtega_iTRAQ-Membr.cmpd.mgf	169.45	814715850007359	3	0	0.0008	0	2	FAKK	ASAFNSWFENAEEDLTDPVR	CNSL	MOD:01492 A1	0	914	A0A060XII9;A0A060XJX9	A0A060XII9{2088-2107};A0A060XJX9{2111-2130}	0	0	0	A0A060XII9;A0A060XJX9	86.24	245728607454672	130705810742857	115578258991241
13970@20161214_11_MMarOrtega_iTRAQ-Membr.cmpd.mgf	76.58	768730850003721	3	0	0.0088	0	2	IPCR	LVTNYNSAHDTNSNLVIER	YVDE	MOD:01492 L1	0	7684	A0A060W8T1	A0A060W8T1{144-162}	0	0	0	A0A060W8T1	78.47	258879052788286	130655015487564	11369877243042
24164@20161214_11_MMarOrtega_iTRAQ-Membr.cmpd.mgf	132.12	715038860007426	3	0	0.0103	0	2	PQTK	TYFSEWADLSPGSAPVK	KHGG	MOD:01492 K17;MOD:01492 T1	0	10492	A0A060YJC7	A0A060YJC7{42-58}	0	0	0	A0A060YJC7	69.34	280150221027055	13	119860035538673
35508@20161214_11_MMarOrtega_iTRAQ-Membr.cmpd.mgf	178.57	642357640005894	3	0	-0.0039	0	2	SIKR	EMSGSLENVFLAIVK	CLKN	MOD:01492 K15;MOD:01492 E1	0	2206	A0A060W6S3	A0A060W6S3{297-311}	0	0	0	A0A060W6S3	55.71	323331234353529	13	107845486044884
23501@20161214_11_MMarOrtega_iTRAQ-Membr.cmpd.mgf	128.75	84077748000475	3	1	-0.0107	0	2	WTQR	HFSTFGNLSTPAAIMGNPAVAK	HGKT	MOD:01492 K22;MOD:01492 H1	0	8496	A0A060XSW0;C1BEM6;C1BFL6;C1BG64;C1BG67	A0A060XSW0{42-63};C1BEM6{42-63};C1BFL6{42-63};C1BG64{42-63};C1BG67{42-63}	0	0	0	A0A060XSW0;A0A060YJR1;C1BEM6;C1BEX3;C1BFL6;C1BG64;C1BG67;P02141	49.85	293640123933342	129586073148418	131939593076706
31374@20161214_11_MMarOrtega_iTRAQ-Membr.cmpd.mgf	157.95	608970390004659	3	0	0.0022	0	2	DAIK	GAGTDEACLIEILSSR	SNAE	MOD:00110 C8;MOD:01492 G1	0	1085	A0A060WA35;A0A060XUC0	A0A060WA35{286-301};A0A060XUC0{336-351}	0	0	0	A0A060WA35;A0A060XUC0	76.92	255951992740885	129586073148418	105806306123734
25731@20161214_11_MMarOrtega_iTRAQ-Membr.cmpd.mgf	139.12	602312760005765	3	0	0.0014	0	2	EAQR	AQLIMEAEAEAESIR	IKGD	MOD:01492 A1	0	5313	A0A060WYF1	A0A060WYF1{317-331}	0	0	0	A0A060VYN3;A0A060WYF1	60.47	302941763297591	129586073148418	10196857881546
35080@20161214_11_MMarOrtega_iTRAQ-Membr.cmpd.mgf	176.70	11646129500016	2	0	0.0062	0	2	IPPR	GLTMASTFIGNNTAIQEIFR	RVGD	MOD:01492 G1	0	12925	A0A060Y7K1	A0A060Y7K1{366-385}	0	0	0	A0A060Y7K1	66.74	300069667324602	129208187539524	14801103413105
21564@20161214_11_MMarOrtega_iTRAQ-Membr.cmpd.mgf	117.03	706031400005845	3	0	0.0029	0	2	FQGR	STGEAFVQFASQDIAEK	ALKK	MOD:01492 K17;MOD:01492 S1	0	7909	A0A060YG42	A0A060YG42{147-163}	0	0	0	A0A060WIG7;A0A060XY84;A0A060YG42;A0A060YLL8	54.22	285659582765554	129208187539524	99813476920128
15440@20161214_11_MMarOrtega_iTRAQ-Membr.cmpd.mgf	84.28	648706820006171	3	0	0.0088	1	2	IWGK	ILPKSDEIGEQALSR	MLVV	MOD:01492 K4;MOD:01492 I1	0	16481	A0A060XSJ5;C1BG49;P14527	A0A060XSJ5{18-32};C1BG49{18-32};P14527{17-31}	0	0	0	A0A060XSJ5;C1BEX7;C1BG49;P14527	48.22	265408760859054	128860566476932	100372992396355
23440@20161214_11_MMarOrtega_iTRAQ-Membr.cmpd.mgf	128.13	756715150004801	3	0	-0.0119	0	2	EVAK	VFLATNSDYNYTEAIMK	YLLE	MOD:01492 K17;MOD:01492 V1	0	9859	A0A060VWC4	A0A060VWC4{246-262}	0	0	0	A0A060VWC4;A0A060W111	47.22	268178745173771	128860566476932	112633095264435
37104@20161214_11_MMarOrtega_iTRAQ-Membr.cmpd.mgf	191.30	807529670008391	2	0	0.0115	0	2	DNFR	VLADVLTIVIAAK	FGAA	MOD:01492 K13;MOD:01492 V1	0	13171	A0A060XZ25;A0A060YP37;P02142	A0A060XZ25{106-118};A0A060YP37{106-118};P02142{105-117}	0	0	0	A0A060XZ25;A0A060YP37;C1BEX8;C1BFD8;P02142;Q6TAD0	105.14	31608136705975	128538719643218	186711122512817
22564@20161214_11_MMarOrtega_iTRAQ-Membr.cmpd.mgf	121.20	585676620002959	3	0	0.0109	1	2	AKRK	TVTAMDVVYALKR	QGRT	MOD:01492 K12;MOD:01492 T1	0	15593	P62797	P62797{81-93}	0	0	0	P62797	81.92	32845103164727	128538719643218	115362700819969
12172@20161214_11_MMarOrtega_iTRAQ-Membr.cmpd.mgf	69.55	699399700006825	2	0	0.0081	0	2	ALKK	SLAASGYDVVK	NNAR	MOD:01492 K11;MOD:01492 S1	0	15694	A0A060Y6A8	A0A060Y6A8{54-64}	0	0	0	A0A060Y6A8;C1BFB5;C1BG98	94.21	313458010763725	128538719643218	179322714209557
37038@20161214_11_MMarOrtega_iTRAQ-Membr.cmpd.mgf	190.95	805833940002741	3	0	0.0062	0	2	ELNK	LLGGVTIAQGGVLPNIQAVLLPK	KTEK	MOD:01492 L1	0	4023	A0A060VUR1	A0A060VUR1{97-119}	0	0	0	A0A060VUR1;A0A060ZUT6;C1BEH9;P02264	80.89	23002933528164	127958800173441	135627925157547
25139@20161214_11_MMarOrtega_iTRAQ-Membr.cmpd.mgf	135.55	112457554000622	2	1	0.0118	0	2	WTQR	YFGSFGDVSTPAAIMGNPK	VAAH	MOD:01492 K19;MOD:01492 Y1	0	13171	A0A060YEC0;A0A060YP37	A0A060YEC0{42-60};A0A060YP37{42-60}	0	0	0	A0A060YEC0;A0A060YP37;C1BEX8	67.75	236416796344011	127695510786217	147397346019745
35850@20161214_11_MMarOrtega_iTRAQ-Membr.cmpd.mgf	181.63	683677550000045	3	0	0.0083	0	2	EPEK	IIGATDSCGDLMFLMK	WKDS	MOD:00110 C8;MOD:01492 K16;MOD:01492 I1	0	14486	A0A060W2I3;A0A060XQS1	A0A060W2I3{140-155};A0A060XQS1{143-158}	0	0	0	A0A060W2I3;A0A060XQS1	60.47	301962990080357	127695510786217	92072122097015
20455@20161214_11_MMarOrtega_iTRAQ-Membr.cmpd.mgf	108.95	619298280009835	3	0	0.0080	0	2	GKKR	GFAFVTFDDHDAVDR	IVIQ	MOD:01492 G1	0	2114	A0A060VWT8	A0A060VWT8{146-160}	0	0	0	A0A060VWT8;A0A060WLL6;A0A060XY58	59.29	273909680555199	127447274948967	83485962510109
24760@20161214_11_MMarOrtega_iTRAQ-Membr.cmpd.mgf	133.95	702400990008373	3	0	-0.0055	0	2	IIEK	AHAIVQQGGLQSIEQLIR	DLPE	MOD:01492 A1	0	3638	A0A060YYM5	A0A060YYM5{320-337}	0	0	0	A0A060YYM5	58.63	232126825078556	127447274948967	119740596532822
23632@20161214_11_MMarOrtega_iTRAQ-Membr.cmpd.mgf	129.52	840777480003724	3	1	-0.0107	0	2	WTQR	HFSTFGNLSTPAAIMGNPAVAK	HGKT	MOD:01492 K22;MOD:01492 H1	0	8496	A0A060XSW0;C1BEM6;C1BFL6;C1BG64;C1BG67	A0A060XSW0{42-63};C1BEM6{42-63};C1BFL6{42-63};C1BG64{42-63};C1BG67{42-63}	0	0	0	A0A060XSW0;A0A060YJR1;C1BEM6;C1BEX3;C1BFL6;C1BG64;C1BG67;P02141	37.49	239037255231399	12698970004336	120624294519424
34992@20161214_11_MMarOrtega_iTRAQ-Membr.cmpd.mgf	176.27	847792340008263	3	0	0.0178	0	2	WNTK	YPSFGEAASEPDGLAVVGVFLK	IGAA	MOD:01492 K22;MOD:01492 Y1	0	13344	Q7T2K6	Q7T2K6{127-148}	0	0	0	Q7T2K6	56.26	25716803312208	12698970004336	94068297147751
36555@20161214_11_MMarOrtega_iTRAQ-Membr.cmpd.mgf	186.43	745731420001988	3	0	0.0068	0	2	GMTR	DDLFNTNATIVATLADAVAR	NCPE	MOD:01492 D1	0	1826	A0A060WNZ4	A0A060WNZ4{111-130}	0	0	0	A0A060WNZ4;A0A060XXI1	72.34	32050625352157	126777807052661	129388415813446
36940@20161214_11_MMarOrtega_iTRAQ-Membr.cmpd.mgf	189.65	71404192000102	3	0	0.0228	0	2	GVTK	MAPVVAMFAGMPEMLEK	VETA	MOD:01492 K17;MOD:01492 M1	0	14053	A0A060XWS5	A0A060XWS5{163-179}	0	0	0	A0A060XWS5;C1BFR5	80.38	325659561464326	126777807052661	109073800444603
35880@20161214_11_MMarOrtega_iTRAQ-Membr.cmpd.mgf	181.90	683677550000759	3	0	0.0083	0	2	EPEK	IIGATDSCGDLMFLMK	WKDS	MOD:00110 C8;MOD:01492 K16;MOD:01492 I1	0	14486	A0A060W2I3;A0A060XQS1	A0A060W2I3{140-155};A0A060XQS1{143-158}	0	0	0	A0A060W2I3;A0A060XQS1	36.65	221182686820923	126777807052661	84672007203102
15169@20161214_11_MMarOrtega_iTRAQ-Membr.cmpd.mgf	82.87	550636480002076	3	0	0.0058	0	2	NAKK	LSMYGVDLHQAK	DLEG	MOD:01492 K12;MOD:01492 L1	0	2734	A0A060YVW7	A0A060YVW7{17-28}	0	0	0	A0A060YVW7	64.32		126777807052661	102585013985634
23555@20161214_11_MMarOrtega_iTRAQ-Membr.cmpd.mgf	129.15	673017830002082	3	0	-0.0107	0	2	SNRR	LQQTQAQVDEVVDIMR	VNVD	MOD:01492 L1	0	5898	A0A060X8F9	A0A060X8F9{76-91}	0	0	0	A0A060WJ03;A0A060X8F9;A0A060XE94;A0A060XNF6;A0A060YJT2	77.72	266390126550528	126575773191778	129122359037399
37010@20161214_11_MMarOrtega_iTRAQ-Membr.cmpd.mgf	190.58	56730432000654	3	0	0.0160	0	2	DNFR	LLADCITVCVAAK	LGPV	MOD:00110 C5;MOD:00110 C9;MOD:01492 K13;MOD:01492 L1	0	8496	A0A060XSW0;A0A060YK70;C1BEM6;C1BF45;C1BG64;C1BG67	A0A060XSW0{106-118};A0A060YK70{15-27};C1BEM6{106-118};C1BF45{106-118};C1BG64{106-118};C1BG67{106-118}	0	0	0	A0A060XSW0;A0A060YK70;C1BEM6;C1BEX3;C1BF45;C1BG64;C1BG67;P02141	65.44	275854920484673	126382721639824	98505143404007
18165@20161214_11_MMarOrtega_iTRAQ-Membr.cmpd.mgf	95.58	103205302000107	2	0	0.0073	0	2	PQTK	AYFSHWASVAPGSAPVK	KHGI	MOD:01492 K17;MOD:01492 Y2	0	16481	A0A060XSB4;C1BG49;P14527	A0A060XSB4{42-58};C1BG49{42-58};P14527{41-57}	0	0	0	A0A060XSB4;C1BEX7;C1BG02;C1BG49;P14527;Q98973	44.27	221140222920257	126197887582884	140752860307693
36994@20161214_11_MMarOrtega_iTRAQ-Membr.cmpd.mgf	190.32	567304320000395	3	0	0.0160	0	2	DNFR	LLADCITVCVAAK	LGPV	MOD:00110 C5;MOD:00110 C9;MOD:01492 K13;MOD:01492 L1	0	8496	A0A060XSW0;A0A060YK70;C1BEM6;C1BF45;C1BG64;C1BG67	A0A060XSW0{106-118};A0A060YK70{15-27};C1BEM6{106-118};C1BF45{106-118};C1BG64{106-118};C1BG67{106-118}	0	0	0	A0A060XSW0;A0A060YK70;C1BEM6;C1BEX3;C1BF45;C1BG64;C1BG67;P02141	64.10	260189457975256	12602059991328	98521950125694
6376@20161214_11_MMarOrtega_iTRAQ-Membr.cmpd.mgf	43.40	777896950003051	2	0	-0.0000	0	2	SSSR	TTSGTFATETPAAR	KEPK	MOD:01492 T1	0	17121	A0A060VV45	A0A060VV45{92-105}	0	0	0	A0A060VV45	75.88	268967180943104	125528419686578	173782640337944
36175@20161214_11_MMarOrtega_iTRAQ-Membr.cmpd.mgf	183.93	919509970004643	3	0	0.0422	0	2	SALR	FGNPLLVQDVESYDPILNPVLNR	EVRR	MOD:01492 F1	0	571	A0A060XFE1	A0A060XFE1{3624-3646}	0	0	0	A0A060XFE1	50.27	269224170124827	125528419686578	103951662063599
35979@20161214_11_MMarOrtega_iTRAQ-Membr.cmpd.mgf	182.53	888123300001168	3	0	0.0112	0	2	AIGK	AVGLMDDLVGGMSALSDLHAFNLR	VDPG	MOD:00719 M12;MOD:01492 A1	0	10492	Q98974	Q98974{71-94}	0	0	0	A0A060Z7S3;C1BG68;C1BIB0;Q98974	57.51	290531493082969	12537602002101	97187229514122
28515@20161214_11_MMarOrtega_iTRAQ-Membr.cmpd.mgf	147.67	798085550003406	3	0	0.0033	0	2	SGLK	GMSLNLEPDNVGVVVFGNDK	LIKE	MOD:01492 K20;MOD:01492 G1	0	4038	A0A060W458;A0A060XQL0	A0A060W458{104-123};A0A060XQL0{104-123}	0	0	0	A0A060W458;A0A060XQL0;A0A060XTV2	71.30	297106054322927	125228787452803	116637679100037
28776@20161214_11_MMarOrtega_iTRAQ-Membr.cmpd.mgf	148.43	666376050008654	3	0	0.0109	0	2	THKR	LQSLDLGEEGAIPLEIR	FLHD	MOD:01492 L1	0	17190	A0A060XQH4	A0A060XQH4{290-306}	0	0	0	A0A060XQH4	64.48	276675621156083	125086383061657	108633068919182
18989@20161214_11_MMarOrtega_iTRAQ-Membr.cmpd.mgf	99.83	784707970006125	3	0	-0.0156	0	2	AIIK	LDETGNLMTSEGHFASETIR	TRLE	MOD:01492 L1	0	914	A0A060XII9	A0A060XII9{102-121}	0	0	0	A0A060XII9	53.03	26835174450546	124814860601221	97474915385246
29764@20161214_11_MMarOrtega_iTRAQ-Membr.cmpd.mgf	151.45	835779480001792	3	0	0.0042	0	2	VEER	IPVYPEESVSSVVELTTVEQR	EERR	MOD:01492 I1	0	4370	A0A060YLZ0	A0A060YLZ0{445-465}	0	0	0	A0A060YLZ0	85.16	267630086368623	124814860601221	106245522856712
33273@20161214_11_MMarOrtega_iTRAQ-Membr.cmpd.mgf	168.83	737759380002243	3	0	0.0357	0	2	KSKK	TVLGTPEVMLGLLPGAGGTQR	LPKM	MOD:01492 T1	0	7298	A0A060Y1H8	A0A060Y1H8{166-186}	0	0	0	A0A060VXK0;A0A060Y1H8	58.09	265057585899879	124814860601221	119839364647865
9898@20161214_11_MMarOrtega_iTRAQ-Membr.cmpd.mgf	60.80	699027490007603	3	0	0.0039	0	2	FKLR	EVEQEHGLGNQIGIGSQR	EAYA	MOD:01492 E1	0	3189	A0A060XQP3	A0A060XQP3{119-136}	0	0	0	A0A060XQP3;A0A060XY85	78.36	256169295913466	124814860601221	118915351986885
37174@20161214_11_MMarOrtega_iTRAQ-Membr.cmpd.mgf	192.33	797451580005798	3	0	0.0166	0	2	KGTK	LVLEQVVTSIASVADTAEEK	FVPY	MOD:01492 K20;MOD:01492 L1	0	7941	A0A060ZI73	A0A060ZI73{17-36}	0	0	0	A0A060ZI73	76.52	273744499318217	124559319556497	135632355451584
13088@20161214_11_MMarOrtega_iTRAQ-Membr.cmpd.mgf	73.45	582985890007027	3	0	-0.0012	0	2	KDER	GSGADTGDTPAVLAVK	KISS	MOD:01492 K16;MOD:01492 G1	0	13946	A0A060Y493	A0A060Y493{92-107}	0	0	0	A0A060Y493	84.45	318505560678838	124436974992327	110426457881927
16767@20161214_11_MMarOrtega_iTRAQ-Membr.cmpd.mgf	90.42	606322800006196	3	1	0.0092	0	2	EFYK	SLTNDWEDHLAVK	HFSV	MOD:01492 K13;MOD:01492 S1	0	10262	A0A060VW47	A0A060VW47{306-318}	0	0	0	A0A060VW47;Q5DW65	63.02	235546314721744	12431798275933	8689713537693
12611@20161214_11_MMarOrtega_iTRAQ-Membr.cmpd.mgf	71.28	555974130002683	3	0	0.0046	0	2	LLQK	HALVEADIAVQAER	VHNA	MOD:01492 H1	0	8054	A0A060YA94	A0A060YA94{426-439}	0	0	0	A0A060YA94	74.44	315153107670182	124202164033832	94821181416512
23393@20161214_11_MMarOrtega_iTRAQ-Membr.cmpd.mgf	127.45	992031040004989	2	0	0.0008	0	2	IAAK	FGAAFTPEIQATWQK	FMKV	MOD:01492 K15;MOD:01492 F1	0	13171	A0A060XZ25	A0A060XZ25{119-133}	0	0	0	A0A060XZ25;C1BFD8	90.43	274796498367812	12397940008672	184151036381721
7901@20161214_11_MMarOrtega_iTRAQ-Membr.cmpd.mgf	51.53	649321900005638	3	0	0.0163	1	2	HLYK	YPEGSDEEREAFTK	ANHQ	MOD:01492 K14;MOD:01492 Y1	0	7684	A0A060W8T1	A0A060W8T1{291-304}	0	0	0	A0A060W8T1;A0A060XI11	50.90	229186978664495	123767507096021	93217823863029
31865@20161214_11_MMarOrtega_iTRAQ-Membr.cmpd.mgf	159.40	807153340003481	3	0	0.0073	0	2	VAPK	VAAAPVVVIYSGVSTTAVTVVK	ETVE	MOD:01492 K22;MOD:01492 V1	0	4370	A0A060YLZ0	A0A060YLZ0{669-690}	0	0	0	A0A060YLZ0	41.21	268009602148631	123665315444204	95347759962082
35542@20161214_11_MMarOrtega_iTRAQ-Membr.cmpd.mgf	179.05	944468290008591	2	0	0.0093	0	2	ISSK	AMGIMNSFVNDIFER	IAGE	MOD:01492 A1	0	15915	P69069	P69069{57-71}	0	0	0	A0A060W7W3;P69069	87.86	268111136420338	123665315444204	189160404205322
35572@20161214_11_MMarOrtega_iTRAQ-Membr.cmpd.mgf	179.45	704384740006441	3	0	0.0133	0	2	EVQR	TMLELLNQLDGFEATK	NIKV	MOD:01492 K16;MOD:01492 T1	0	942	A0A060VVE0	A0A060VVE0{273-288}	0	0	0	A0A060VQ89;A0A060VVE0	66.13	285730144497514	123565473235138	103710496664047
3086@20161214_11_MMarOrtega_iTRAQ-Membr.cmpd.mgf	28.75	743869030000139	2	0	0.0083	0	2	MGQK	DSYVGDEAQSK	RGIL	MOD:01492 K11;MOD:01492 D1	0	6153	A0A060W0R3;A0A060YV63;Q70Z26	A0A060W0R3{53-63};A0A060YV63{5-15};Q70Z26{51-61}	0	0	0	A0A060VMK5;A0A060W0R3;A0A060W2A1;A0A060W386;A0A060WGF7;A0A060WHM6;A0A060WPF7;A0A060WVE0;A0A060XT72;A0A060XWJ1;A0A060YV63;A0A061A0R9;Q70Z26;Q8JIZ5;Q90WC5;Q9I8X4;Q9I9G8	60.54		123098039199715	166866552114487
23769@20161214_11_MMarOrtega_iTRAQ-Membr.cmpd.mgf	130.38	907777940009697	3	1	-0.0018	0	2	LDNK	YTEHSTVGLAQQWDQLDQLGMR	MQHN	MOD:01492 Y1	0	914	A0A060XII9;A0A060XJX9	A0A060XII9{2270-2291};A0A060XJX9{2293-2314}	0	0	0	A0A060XII9;A0A060XJX9	75.81	284826991299543	12301029995664	124545748472214
37485@20161214_11_MMarOrtega_iTRAQ-Membr.cmpd.mgf	194.52	734384330009647	3	0	0.0193	0	2	DKAR	QAAPCVLFFDELDSIAK	ARGG	MOD:00110 C5;MOD:01492 K17;MOD:01492 Q1	0	3863	A0A060WC37	A0A060WC37{568-584}	0	0	0	A0A060WC37;A0A060WGH6;A0A060XT88;Q1M179	75.70	250634493161116	122757241303992	114830351829529
25928@20161214_11_MMarOrtega_iTRAQ-Membr.cmpd.mgf	139.97	111106472000938	2	0	0.0058	0	2	WTQR	YFGSFGDVSTAAAIMGNPK	VAAH	MOD:01492 K19;MOD:01492 Y1	0	13171	A0A060XZ25	A0A060XZ25{42-60}	0	0	0	A0A060XZ25;C1BFD8;Q6TAD0	73.11	252465561927741	122441251443275	150565563201904
36737@20161214_11_MMarOrtega_iTRAQ-Membr.cmpd.mgf	188.72	754724120009325	3	0	0.0129	0	2	STNR	QQDAQEFLLHFINMVER	NCRS	MOD:01492 Q1	0	4473	A0A060VZJ2;A0A060XTK2	A0A060VZJ2{432-448};A0A060XTK2{432-448}	0	0	0	A0A060VZJ2;A0A060XTK2	51.23	30215918091786	122365720064371	9848627102375
21028@20161214_11_MMarOrtega_iTRAQ-Membr.cmpd.mgf	112.60	666357150005994	3	0	0.0020	0	2	AAAK	LGPAVFSADTQEAFQK	FLAV	MOD:01492 K16;MOD:01492 L1	0	8496	A0A060YK70;C1BF45;C1BFL6;C1BG64	A0A060YK70{28-43};C1BF45{119-134};C1BFL6{119-134};C1BG64{119-134}	0	0	0	A0A060YK70;C1BEX3;C1BF45;C1BFL6;C1BG64;P02141	92.70	265425306645144	122146701649892	93046786427498
16651@20161214_11_MMarOrtega_iTRAQ-Membr.cmpd.mgf	89.57	608322100006547	3	0	0.0125	0	2	LIPK	IEDGNDFGVAIQEK	ILER	MOD:01492 K14;MOD:01492 I1	0	12954	C1BEJ8;C1BI70	C1BEJ8{138-151};C1BI70{137-150}	0	0	0	A0A060WJ19;C1BEJ8;C1BF12;C1BFY9;C1BGB3;C1BGD5;C1BHN5;C1BI70	64.89	300988083910572	122146701649892	88518262982368
20317@20161214_11_MMarOrtega_iTRAQ-Membr.cmpd.mgf	108.55	660351980002327	3	0	0.0089	0	2	RAIK	NDSIVAGGGAIEMELSK	YLRD	MOD:01492 K17;MOD:01492 N1	0	8641	A0A060XLB8	A0A060XLB8{402-418}	0	0	0	A0A060XLB8	71.09	244111236857997	121804560644581	107829081296921
25756@20161214_11_MMarOrtega_iTRAQ-Membr.cmpd.mgf	139.23	674341860007814	3	0	0.0022	0	2	MSIK	LNALFSDSYVDVSQYR	DQHF	MOD:01492 L1	0	504	A0A060YLU4	A0A060YLU4{5-20}	0	0	0	A0A060YLU4	51.95	228885938103916	121549019599857	10546937417984
29178@20161214_11_MMarOrtega_iTRAQ-Membr.cmpd.mgf	149.75	664707610001192	3	0	0.0112	1	2	DDFK	NLQELVDRFEALEK	IAAY	MOD:01492 K14;MOD:01492 N1	0	15841	A0A060ZAG6	A0A060ZAG6{67-80}	0	0	0	A0A060ZAG6	59.18	279320609365603	121366771398795	90087087750435
26161@20161214_11_MMarOrtega_iTRAQ-Membr.cmpd.mgf	140.72	741048470006223	3	0	0.0140	0	2	WTQR	YFGSFGDVSTAAAIMGNPK	VAAH	MOD:01492 K19;MOD:01492 Y1	0	13171	A0A060XZ25	A0A060XZ25{42-60}	0	0	0	A0A060XZ25;C1BFD8;Q6TAD0	74.48	271595869982128	12130768280269	122234295010567
25132@20161214_11_MMarOrtega_iTRAQ-Membr.cmpd.mgf	135.52	738399740004225	3	0	0.0154	0	2	ACSK	GMITIETLQDVAAGNTYK	INNY	MOD:01492 K18;MOD:01492 G1	0	15411	C1BGK7	C1BGK7{55-72}	0	0	0	C1BGK7;C1BGT0;C1BHM5;C1BHY1	62.49	282845429022278	12130768280269	104252220273018
27413@20161214_11_MMarOrtega_iTRAQ-Membr.cmpd.mgf	144.38	652070800000368	3	0	0.0072	0	2	HQNK	LLQQQDNAGLLIVIK	VSTE	MOD:01492 K15;MOD:01492 L1	0	7684	A0A060W8T1	A0A060W8T1{311-325}	0	0	0	A0A060W8T1	84.47	335663299046064	121249387366083	96035270929337
21172@20161214_11_MMarOrtega_iTRAQ-Membr.cmpd.mgf	113.48	666694730001127	3	1	0.0147	0	2	AAAK	LGPAVFSADTQEAFQK	FLAV	MOD:01492 K16;MOD:01492 L1	0	8496	A0A060YK70;C1BF45;C1BFL6;C1BG64	A0A060YK70{28-43};C1BF45{119-134};C1BFL6{119-134};C1BG64{119-134}	0	0	0	A0A060YK70;C1BEX3;C1BF45;C1BFL6;C1BG64;P02141	51.15	220239022916998	121135092748275	96169510245323
32601@20161214_11_MMarOrtega_iTRAQ-Membr.cmpd.mgf	161.55	645032110002697	3	0	0.0031	0	2	TFLK	LAGPQLVQMFIGDGAK	LVRD	MOD:01492 K16;MOD:01492 L1	0	14827	A0A060VYN5	A0A060VYN5{239-254}	0	0	0	A0A060VMC3;A0A060VYN5;Q9DFE8	60.79	258921576505096	121023729087096	10815389251709
32489@20161214_11_MMarOrtega_iTRAQ-Membr.cmpd.mgf	161.22	710033790001494	3	0	0.0045	0	2	LPYR	ATETDIYNFFSPLNPVR	VHVE	MOD:01492 A1	0	7909	A0A060YG42	A0A060YG42{267-283}	0	0	0	A0A060XY84;A0A060YG42	60.36	257460359690104	120915149811214	97884753346443
17063@20161214_11_MMarOrtega_iTRAQ-Membr.cmpd.mgf	91.57	640337600007586	3	0	0.0059	0	2	PQTK	AYFSHWASVAPGSAPVK	KHGI	MOD:01492 K17	0	16481	A0A060XSB4;C1BG49;P14527	A0A060XSB4{42-58};C1BG49{42-58};P14527{41-57}	0	0	0	A0A060XSB4;C1BEX7;C1BG02;C1BG49;P14527;Q98973	48.95	307829425942262	120362121726544	88078741192818
33856@20161214_11_MMarOrtega_iTRAQ-Membr.cmpd.mgf	172.47	686366350007061	3	1	0.0121	0	2	IDAR	AGTFQAFEQFGQQLLAR	GHYA	MOD:01492 A1	0	914	A0A060XII9;A0A060XJX9	A0A060XII9{1375-1391};A0A060XJX9{1398-1414}	0	0	0	A0A060XII9;A0A060XJX9	74.42	26852452240945	120315170514461	101895087361336
32823@20161214_11_MMarOrtega_iTRAQ-Membr.cmpd.mgf	162.20	82408808000986	3	0	-0.0077	0	2	HNNK	SVNEALTNLFITEEDYQALR	TSID	MOD:01492 S1	0	12024	A0A060XQM1	A0A060XQM1{1467-1486}	0	0	0	A0A060XQM1	65.18	280555956570907	120315170514461	111641717433929
21224@20161214_11_MMarOrtega_iTRAQ-Membr.cmpd.mgf	113.92	666360450005706	3	0	0.0119	0	2	AAAK	LGPAVFSADTQEAFQK	FLAV	MOD:01492 K16;MOD:01492 L1	0	8496	A0A060YK70;C1BF45;C1BFL6;C1BG64	A0A060YK70{28-43};C1BF45{119-134};C1BFL6{119-134};C1BG64{119-134}	0	0	0	A0A060YK70;C1BEX3;C1BF45;C1BFL6;C1BG64;P02141	84.18	25280100708679	120315170514461	97314700961113
24199@20161214_11_MMarOrtega_iTRAQ-Membr.cmpd.mgf	132.22	822379210004033	3	1	0.0013	0	2	QIMK	ASLFAEDDDGDMFLEQGGMK	SSLD	MOD:01492 K20;MOD:01492 A1	0	9989	A0A060WRA7	A0A060WRA7{1005-1024}	0	0	0	A0A060WRA7	29.34	226283447516382	120268721464003	88824494600296
21040@20161214_11_MMarOrtega_iTRAQ-Membr.cmpd.mgf	112.70	666357150006581	3	0	0.0020	0	2	AAAK	LGPAVFSADTQEAFQK	FLAV	MOD:01492 K16;MOD:01492 L1	0	8496	A0A060YK70;C1BF45;C1BFL6;C1BG64	A0A060YK70{28-43};C1BF45{119-134};C1BFL6{119-134};C1BG64{119-134}	0	0	0	A0A060YK70;C1BEX3;C1BF45;C1BFL6;C1BG64;P02141	79.76	20285700206778	120043648054024	92600792527199
27814@20161214_11_MMarOrtega_iTRAQ-Membr.cmpd.mgf	145.57	792419760008823	3	0	0.0099	0	2	DKTR	VIESTQELGNDLNAVMTIQR	KLYG	MOD:01492 V1	0	8054	A0A060YA94	A0A060YA94{832-851}	0	0	0	A0A060YA94	99.49	277931941005444	12	129005792379379
31090@20161214_11_MMarOrtega_iTRAQ-Membr.cmpd.mgf	156.87	101906811000813	2	0	0.0069	0	2	VAAK	LGPVVFSADIQEAFQK	FLAV	MOD:01492 K16;MOD:01492 L1	0	8496	A0A060XSW0	A0A060XSW0{119-134}	0	0	0	A0A060XSW0	41.16	232315921155818	12	111689164400101
25651@20161214_11_MMarOrtega_iTRAQ-Membr.cmpd.mgf	138.82	834122950001191	3	0	0.0138	0	2	AGQK	VTVWASNAGVASNPPTDLVWK	SQAS	MOD:01492 K21;MOD:01492 V1	0	13367	A0A060W618	A0A060W618{415-435}	0	0	0	A0A060W618	101.20	256922767988165	12	131882011175156
33752@20161214_11_MMarOrtega_iTRAQ-Membr.cmpd.mgf	171.88	952465010000099	2	0	0.0078	0	2	ISSK	AMGIMNSFVNDIFER	IAGE	MOD:00719 M2;MOD:01492 A1	0	15915	P69069	P69069{57-71}	0	0	0	A0A060W7W3;P69069	70.47	261831996164161	12	151048688173294
21800@20161214_11_MMarOrtega_iTRAQ-Membr.cmpd.mgf	117.83	859113180003612	3	0	-0.0058	0	2	INEK	EGALTNEEVGSDLEQVEVLQK	KFDD	MOD:01492 K21;MOD:01492 E1	0	914	A0A060XII9;A0A060XJX9	A0A060XII9{1091-1111};A0A060XJX9{1114-1134}	0	0	0	A0A060XII9;A0A060XJX9	74.31	260997878468603	119586073148418	13531401860714
25962@20161214_11_MMarOrtega_iTRAQ-Membr.cmpd.mgf	140.10	655713170005747	3	0	0.0121	0	2	AFVR	LGDSVVIEGALEAPVPVR	FVFV	MOD:01492 L1	0	14844	P32847;Q91452	P32847{233-250};Q91452{227-244}	0	0	0	P32847;Q91452	80.29	284596674457004	119586073148418	114411373853683
17153@20161214_11_MMarOrtega_iTRAQ-Membr.cmpd.mgf	91.82	642333420001968	3	0	0.0148	0	2	TFSK	EQGFQTEDIEEIAK	KAEA	MOD:01492 K14;MOD:01492 E1	0	7942	A0A060WTE4	A0A060WTE4{276-289}	0	0	0	A0A060WTE4	66.98	294957753090102	119586073148418	8194401037693
12744@20161214_11_MMarOrtega_iTRAQ-Membr.cmpd.mgf	72.40	584654640000381	3	0	0.0094	0	2	LAGK	LSQESHPEAELIVR	KQEE	MOD:01492 L1	0	914	A0A060XII9;A0A060XJX9	A0A060XII9{215-228};A0A060XJX9{215-228}	0	0	0	A0A060XII9;A0A060XJX9	59.82	223631206838985	119208187539524	123174703001976
20757@20161214_11_MMarOrtega_iTRAQ-Membr.cmpd.mgf	110.78	676361190002323	3	0	0.0035	0	2	VAAK	LGPTVFSADTQEAFQK	FLAV	MOD:01492 K16;MOD:01492 L1	0	8496	C1BG67	C1BG67{119-134}	0	0	0	C1BG67	86.09	201531955562854	119208187539524	97561669707298
36490@20161214_11_MMarOrtega_iTRAQ-Membr.cmpd.mgf	186.00	800071430006606	3	0	0.0183	0	2	EARK	IWCFGPDGTGPNLLMDVTK	GVQY	MOD:00110 C3;MOD:01492 K19;MOD:01492 I1	0	2017	A0A060XSW2;A0A060XSZ2	A0A060XSW2{655-673};A0A060XSZ2{710-728}	0	0	0	A0A060VWY9;A0A060WYM7;A0A060XSW2;A0A060XSZ2	49.36	221173575208938	119208187539524	100455926179886
23288@20161214_11_MMarOrtega_iTRAQ-Membr.cmpd.mgf	126.33	101906293000708	2	0	-0.0068	0	2	GTLK	AGMIVTFAPANVTTEVK	SVEM	MOD:01492 K17;MOD:01492 A1	0	3147	A0A060WKM1	A0A060WKM1{274-290}	0	0	0	A0A060WDP8;A0A060WKM1;A0A060XJE9;A0A060XK25;Q8QFP0	40.13	245115035379516	119208187539524	127652790546417
18220@20161214_11_MMarOrtega_iTRAQ-Membr.cmpd.mgf	95.93	897435360007791	2	0	0.0403	0	2	LQPR	QEQSDDWVMQLDR	SFEF	MOD:01492 Q1	0	6992	A0A060YL39	A0A060YL39{209-221}	0	0	0	A0A060YL39	53.96	241029766058096	119208187539524	141157721400261
28561@20161214_11_MMarOrtega_iTRAQ-Membr.cmpd.mgf	147.82	625020940005298	3	0	0.0054	0	2	YSIR	FYAYNPLAGGLLTGK	YHYQ	MOD:01492 K15;MOD:01492 Y2	0	8677	A0A060W6Q8	A0A060W6Q8{223-237}	0	0	0	A0A060W6Q8	67.82	238313004733488	119208187539524	109621072053909
22596@20161214_11_MMarOrtega_iTRAQ-Membr.cmpd.mgf	121.67	69935065000855	3	0	0.0006	0	2	EAFR	SSLSSAQADFNQLAELDR	QIKS	MOD:01492 S1	0	914	A0A060XII9;A0A060XJX9	A0A060XII9{2126-2143};A0A060XJX9{2149-2166}	0	0	0	A0A060XII9;A0A060XJX9	86.26	27778192447073	118860566476932	117827755331993
20832@20161214_11_MMarOrtega_iTRAQ-Membr.cmpd.mgf	111.57	676361300007689	3	0	0.0039	0	2	VAAK	LGPTVFSADTQEAFQK	FLAV	MOD:01492 K16;MOD:01492 L1	0	8496	C1BG67	C1BG67{119-134}	0	0	0	C1BG67	85.84	203272858343206	118860566476932	97561669707298
21248@20161214_11_MMarOrtega_iTRAQ-Membr.cmpd.mgf	114.17	666360140000694	3	0	0.0109	0	2	AAAK	LGPAVFSADTQEAFQK	FLAV	MOD:01492 K16;MOD:01492 L1	0	8496	A0A060YK70;C1BF45;C1BFL6;C1BG64	A0A060YK70{28-43};C1BF45{119-134};C1BFL6{119-134};C1BG64{119-134}	0	0	0	A0A060YK70;C1BEX3;C1BF45;C1BFL6;C1BG64;P02141	70.77	269648918274508	118860566476932	97411751151085
25236@20161214_11_MMarOrtega_iTRAQ-Membr.cmpd.mgf	136.18	547318470001881	3	0	0.0129	1	2	AVDK	FLAAVSAALADKYR		MOD:01492 F1	0	10492	A0A060XKX2;A0A060Y757;P02019;Q98974	A0A060XKX2{130-143};A0A060Y757{130-143};P02019{131-144};Q98974{130-143}	0	0	0	A0A060XKX2;A0A060Y757;P02019;Q98974	58.23	243783769191148	118860566476932	86948405504227
36031@20161214_11_MMarOrtega_iTRAQ-Membr.cmpd.mgf	182.80	888123300005351	3	0	0.0112	0	2	AIGK	AVGLMDDLVGGMSALSDLHAFNLR	VDPG	MOD:00719 M12;MOD:01492 A1	0	10492	Q98974	Q98974{71-94}	0	0	0	A0A060Z7S3;C1BG68;C1BIB0;Q98974	68.56	283633617249494	118860566476932	101316675662994
20754@20161214_11_MMarOrtega_iTRAQ-Membr.cmpd.mgf	110.75	105709513000371	2	0	-0.0027	0	2	TGFK	VGINYQPPTVVPGGDLAK	VQRA	MOD:01492 K18;MOD:01492 V1	0	3664	A0A060WX95;A0A060Y4G7;A0A060ZHQ2;P18288	A0A060WX95{284-301};A0A060Y4G7{52-69};A0A060ZHQ2{284-301};P18288{353-370}	0	0	0	A0A060VUH0;A0A060VW86;A0A060WER4;A0A060WLR9;A0A060WX95;A0A060X3T9;A0A060Y4G7;A0A060ZHQ2;P18288	53.72		118538719643218	141533532738686
20706@20161214_11_MMarOrtega_iTRAQ-Membr.cmpd.mgf	110.47	676362400007715	3	0	0.0072	0	2	VAAK	LGPTVFSADTQEAFQK	FLAV	MOD:01492 K16;MOD:01492 L1	0	8496	C1BG67	C1BG67{119-134}	0	0	0	C1BG67	78.62	227989353041608	118239087409443	97561669707298
18321@20161214_11_MMarOrtega_iTRAQ-Membr.cmpd.mgf	96.70	103205412000382	2	0	0.0095	0	2	PQTK	AYFSHWASVAPGSAPVK	KHGI	MOD:01492 K17;MOD:01492 A1	0	16481	A0A060XSB4;C1BG49;P14527	A0A060XSB4{42-58};C1BG49{42-58};P14527{41-57}	0	0	0	A0A060XSB4;C1BEX7;C1BG02;C1BG49;P14527;Q98973	62.40	228535537118703	118239087409443	135762462615967
18493@20161214_11_MMarOrtega_iTRAQ-Membr.cmpd.mgf	97.90	688372930006094	3	0	0.0123	0	2	PQTK	AYFSHWASVAPGSAPVK	KHGI	MOD:01492 K17;MOD:01492 A1	0	16481	A0A060XSB4;C1BG49;P14527	A0A060XSB4{42-58};C1BG49{42-58};P14527{41-57}	0	0	0	A0A060XSB4;C1BEX7;C1BG02;C1BG49;P14527;Q98973	70.26	262442928920438	118239087409443	107574128270149
30749@20161214_11_MMarOrtega_iTRAQ-Membr.cmpd.mgf	155.27	600357980009362	3	1	0.0162	1	2	AVDK	FLAALSAALADKYR		MOD:01492 K12;MOD:01492 F1	0	10492	A0A060XRV6;A0A060YJC7	A0A060XRV6{130-143};A0A060YJC7{130-143}	0	0	0	A0A060XRV6;A0A060YJC7	65.83	313878451560485	118239087409443	74487911105156
14031@20161214_11_MMarOrtega_iTRAQ-Membr.cmpd.mgf	76.77	698391400008384	3	0	0.0036	1	2	LEER	KHQALVEGLPEGLEER	RGEI	MOD:01492 K1;MOD:01492 K1	0	4370	A0A060YLZ0	A0A060YLZ0{34-49}	0	0	0	A0A060YLZ0	34.00		117958800173441	71192090988159
11628@20161214_11_MMarOrtega_iTRAQ-Membr.cmpd.mgf	67.97	590314610008423	3	0	0.0184	0	2	DDIK	NTYTALSVMHSEK	LHVD	MOD:01492 K13;MOD:01492 N1	0	8496	A0A060XSW0;C1BEM6;C1BG67	A0A060XSW0{84-96};C1BEM6{84-96};C1BG67{84-96}	0	0	0	A0A060XSW0;C1BEM6;C1BG67;P02141	79.65	260927059742919	117695510786217	90584282279015
29552@20161214_11_MMarOrtega_iTRAQ-Membr.cmpd.mgf	150.83	798105190004837	3	0	0.0160	0	2	GLDK	MLVDDIGDVTITNDGATILK	LLEV	MOD:01492 K20;MOD:01492 M1	0	1063	A0A060Y028	A0A060Y028{47-66}	0	0	0	A0A060Y028	65.56	269984326771224	117695510786217	116358205795288
36484@20161214_11_MMarOrtega_iTRAQ-Membr.cmpd.mgf	185.98	637009370009471	3	0	0.0156	0	2	RNIK	TIAECLADELINAAK	GSSN	MOD:00110 C5;MOD:01492 K15;MOD:01492 T1	0	15208	A0A060YPJ2	A0A060YPJ2{223-237}	0	0	0	A0A060WPK1;A0A060YPJ2;C1BEL7;C1BG08	72.40	294441651115774	117695510786217	110158013343811
20939@20161214_11_MMarOrtega_iTRAQ-Membr.cmpd.mgf	111.95	813440520009036	3	0	0.0396	0	2	VPVR	FVFVLVGPSQGGVDYHESGR	AMAA	MOD:01492 Y15;MOD:01492 F1	0	14844	P32847;Q91452	P32847{251-270};Q91452{245-264}	0	0	0	P32847;Q91452	23.49	219867589403397	117447274948967	6023566532135
24376@20161214_11_MMarOrtega_iTRAQ-Membr.cmpd.mgf	132.73	765394210001322	3	0	0.0003	0	2	VPVR	FVFVLVGPSQGGVDYHESGR	AMAA	MOD:01492 F1	0	14844	P32847;Q91452	P32847{251-270};Q91452{245-264}	0	0	0	P32847;Q91452	43.95	263008296175126	117212463990472	86557724356651
32722@20161214_11_MMarOrtega_iTRAQ-Membr.cmpd.mgf	161.92	648036660007599	3	0	0.0099	0	2	LTAK	LLTGELFNFSSLQGK	VVLI	MOD:01492 K15;MOD:01492 L1	0	12073	W8W0Y8	W8W0Y8{14-28}	0	0	0	W8W0Y8	81.79	26605017603742	117212463990472	10630093061924
36701@20161214_11_MMarOrtega_iTRAQ-Membr.cmpd.mgf	188.17	695358600009545	3	0	0.0210	0	2	IDNK	ALYDTFSAFGNILSCK	VVCD	MOD:00110 C15;MOD:01492 K16;MOD:01492 A1	0	12426	A0A060WH91	A0A060WH91{114-129}	0	0	0	A0A060WGP2;A0A060WH91;A0A060WUN8;A0A060XBK5;A0A060Y2X5	60.48	253451950675346	117212463990472	10590787768364
36982@20161214_11_MMarOrtega_iTRAQ-Membr.cmpd.mgf	190.10	854209940001744	3	1	0.0346	0	2	ELNK	LLGGVTIAQGGVLPNIQAVLLPK	KTEK	MOD:01492 K23;MOD:01492 L1	0	4023	A0A060VUR1	A0A060VUR1{97-119}	0	0	0	A0A060VUR1;A0A060ZUT6;C1BEH9;P02264	96.87	293053586114937	117212463990472	146599111676216
23852@20161214_11_MMarOrtega_iTRAQ-Membr.cmpd.mgf	131.05	737385600008975	3	0	0.0025	0	2	KKEK	VSVDIINFGEEEVNTEK	LTAF	MOD:01492 K17;MOD:01492 V1	0	6530	A0A060W950	A0A060W950{136-152}	0	0	0	A0A060W950;A0A060Y2W7	58.83	246438319165826	117212463990472	10654024720192
33747@20161214_11_MMarOrtega_iTRAQ-Membr.cmpd.mgf	171.80	717414320006934	3	0	0.0071	0	2	GLDK	QIQELVEAIVLPMNHK	EKFE	MOD:01492 K16;MOD:01492 Q1	0	14827	A0A060VYN5	A0A060VYN5{182-197}	0	0	0	A0A060VYN5	68.43	301935954571136	11698970004336	117983005523682
36307@20161214_11_MMarOrtega_iTRAQ-Membr.cmpd.mgf	184.78	792790730009247	3	0	0.0159	0	2	INLR	VYSPNVLNLTLIDLPGMTK	VAVG	MOD:01492 K19;MOD:01492 V1	0	3126	A0A060Y8J5	A0A060Y8J5{124-142}	0	0	0	A0A060Y8J5	61.33	282701356162908	11698970004336	122405406713486
6033@20161214_11_MMarOrtega_iTRAQ-Membr.cmpd.mgf	41.58	545292350009803	3	0	0.0081	1	2	IVPR	KYYPADAYAQR	VTTM	MOD:01492 K1;MOD:01492 K1	0	14844	P32847	P32847{826-836}	0	0	0	A0A060Y2N3;A0A060ZA60;P32847	49.52	242480586126718	116777807052661	80184745669365
7276@20161214_11_MMarOrtega_iTRAQ-Membr.cmpd.mgf	48.15	564604320006075	3	0	0.0046	0	2	QIYR	ATGEEPCLDASHK	QTIQ	MOD:00110 C7;MOD:01492 K13;MOD:01492 A1	0	3332	A0A060XDQ9	A0A060XDQ9{338-350}	0	0	0	A0A060XDQ9	62.88	245903678072134	116777807052661	94452945828438
32230@20161214_11_MMarOrtega_iTRAQ-Membr.cmpd.mgf	160.47	948574320000849	2	0	0.0029	0	2	VFLK	QLSSGLLLVTGPLALNR	VPLR	MOD:01492 Q1	0	5273	A0A060WDZ5	A0A060WDZ5{138-154}	0	0	0	A0A060WDZ5;A0A060XCL4	56.47	26132595240451	116575773191778	143048371076584
16362@20161214_11_MMarOrtega_iTRAQ-Membr.cmpd.mgf	88.53	706894820009268	2	0	0.0052	0	2	KAVK	NMGNILATYK	SLSE	MOD:01492 K10;MOD:01492 N1	0	13171	A0A060XZ25;A0A060YEC0;A0A060YP37;P02142	A0A060XZ25{78-87};A0A060YEC0{78-87};A0A060YP37{78-87};P02142{77-86}	0	0	0	A0A060XZ25;A0A060YEC0;A0A060YP37;C1BFD8;P02142;Q6TAD0	67.04	269291315847109	116382721639824	140510331869125
25988@20161214_11_MMarOrtega_iTRAQ-Membr.cmpd.mgf	140.18	741049270006352	3	0	0.0164	0	2	WTQR	YFGSFGDVSTAAAIMGNPK	VAAH	MOD:01492 K19;MOD:01492 Y1	0	13171	A0A060XZ25	A0A060XZ25{42-60}	0	0	0	A0A060XZ25;C1BFD8;Q6TAD0	81.35	289961119635602	116382721639824	11401468360424
21829@20161214_11_MMarOrtega_iTRAQ-Membr.cmpd.mgf	117.92	790389810001617	3	0	0.0042	0	2	QQIK	AGAYDFPSPEWDTVTPEAK	DLIN	MOD:01492 K19;MOD:01492 A1	0	645	A0A060XRH3	A0A060XRH3{229-247}	0	0	0	A0A060XRH3;A0A060Y0L5;A0A060YIU7;A0A060YJ32;A0A060YVU3;A0A060Z1W3	54.27	290320385921276	116382721639824	115258930563927
25680@20161214_11_MMarOrtega_iTRAQ-Membr.cmpd.mgf	138.90	741049140009558	3	0	0.0160	0	2	WTQR	YFGSFGDVSTAAAIMGNPK	VAAH	MOD:01492 K19;MOD:01492 Y1	0	13171	A0A060XZ25	A0A060XZ25{42-60}	0	0	0	A0A060XZ25;C1BFD8;Q6TAD0	85.09	301362899014268	116197887582884	12306218111515
36859@20161214_11_MMarOrtega_iTRAQ-Membr.cmpd.mgf	189.33	888125450005986	3	0	0.0177	0	2	AIGK	AVGLMDDLVGGMSALSDLHAFNLR	VDPG	MOD:00719 M12;MOD:01492 A1	0	10492	Q98974	Q98974{71-94}	0	0	0	A0A060Z7S3;C1BG68;C1BIB0;Q98974	55.93	291168968756237	116197887582884	93894711852074
23610@20161214_11_MMarOrtega_iTRAQ-Membr.cmpd.mgf	129.43	771863920008358	2	0	0.0018	0	2	PKGK	TSSYAFFVATCR	EEHK	MOD:00110 C11;MOD:01492 T1	0	4194	Q91201	Q91201{13-24}	0	0	0	A0A060Y547;Q91201	49.27	249450882557918	116197887582884	160632448554039
36944@20161214_11_MMarOrtega_iTRAQ-Membr.cmpd.mgf	189.68	854209860008352	3	1	0.0343	0	2	ELNK	LLGGVTIAQGGVLPNIQAVLLPK	KTEK	MOD:01492 K23;MOD:01492 L1	0	4023	A0A060VUR1	A0A060VUR1{97-119}	0	0	0	A0A060VUR1;A0A060ZUT6;C1BEH9;P02264	99.34	272134567673899	116197887582884	143541344285011
28897@20161214_11_MMarOrtega_iTRAQ-Membr.cmpd.mgf	148.80	649677980002092	3	0	0.0042	0	2	LAAR	AIVAIENPADVCVISSR	NTGQ	MOD:00110 C12;MOD:01492 A1	0	11934	A0A060VYB6	A0A060VYB6{177-193}	0	0	0	A0A060VYB6;A0A060XM37;A0A060XUH8	46.88	256838664485965	11602059991328	92684989213943
22598@20161214_11_MMarOrtega_iTRAQ-Membr.cmpd.mgf	121.68	585676620008655	3	0	0.0109	1	2	AKRK	TVTAMDVVYALKR	QGRT	MOD:01492 K12;MOD:01492 T1	0	15593	P62797	P62797{81-93}	0	0	0	P62797	81.45	344892529896982	11568636235841	113815108180046
23753@20161214_11_MMarOrtega_iTRAQ-Membr.cmpd.mgf	130.27	724381910007911	3	1	-0.0087	0	2	ELRK	AQGPLEVASVAVSQASGMPAR	FVIH	MOD:01492 A1	0	14464	A0A060W7A5	A0A060W7A5{250-270}	0	0	0	A0A060W7A5;A0A060WTR3	36.66	2278636412462	115528419686578	98632851719856
21216@20161214_11_MMarOrtega_iTRAQ-Membr.cmpd.mgf	113.85	96799961000197	2	0	-0.0007	0	2	SLEK	SYELPDGQVITIGNER	FRCP	MOD:01492 S1	0	6153	A0A060W0R3;A0A060YV63;Q70Z26	A0A060W0R3{241-256};A0A060YV63{193-208};Q70Z26{239-254}	0	0	0	A0A060VMK5;A0A060W0R3;A0A060W2A1;A0A060W386;A0A060WHM6;A0A060WPF7;A0A060WVE0;A0A060XT72;A0A060XWJ1;A0A060YV63;A0A060YXX8;Q70Z26;Q9I8X4;Q9I9G8;S5DU41	61.48	220723251167701	115228787452803	183812400460243
18949@20161214_11_MMarOrtega_iTRAQ-Membr.cmpd.mgf	99.65	697043730009261	3	0	0.0090	0	2	PQTK	AYFSHWASVAPGSPPVK	KHGI	MOD:01492 K17;MOD:01492 A1	0	16481	A0A060XSJ5	A0A060XSJ5{42-58}	0	0	0	A0A060XSJ5	78.82	227302297277844	115228787452803	117598106026649
20862@20161214_11_MMarOrtega_iTRAQ-Membr.cmpd.mgf	111.73	617329660003552	3	0	0.0042	1	2	DDEK	VRVDILENQAMDFR	NGFV	MOD:01492 V1	0	7977	A0A060Y2H6	A0A060Y2H6{95-108}	0	0	0	A0A060Y2H6	60.19	318462597193731	115228787452803	90091451048851
36244@20161214_11_MMarOrtega_iTRAQ-Membr.cmpd.mgf	184.37	840780750001902	3	0	0.0198	0	2	DEGK	LFVGGLSFDTTEESLAEAFAK	YGNI	MOD:01492 K21;MOD:01492 L1	0	398	A0A060XI29	A0A060XI29{7-27}	0	0	0	A0A060XI29;A0A060YYG8	63.70	256233742515694	115228787452803	129712967634201
26799@20161214_11_MMarOrtega_iTRAQ-Membr.cmpd.mgf	142.58	871409200009623	3	0	-0.0029	0	2	ANTR	GDAQAYVELNELMGNSWQETGR	WVGY	MOD:01492 G1	0	14844	A0A060XW66;P32847	A0A060XW66{64-85};P32847{75-96}	0	0	0	A0A060XW66;P32847	33.00	299120591700976	115086383061657	10290614771843
35775@20161214_11_MMarOrtega_iTRAQ-Membr.cmpd.mgf	181.13	888120380005229	3	0	0.0025	0	2	AIGK	AVGLMDDLVGGMSALSDLHAFNLR	VDPG	MOD:00719 M12;MOD:01492 A1	0	10492	Q98974	Q98974{71-94}	0	0	0	A0A060Z7S3;C1BG68;C1BIB0;Q98974	55.00	327803129908987	115086383061657	93273527503014
23460@20161214_11_MMarOrtega_iTRAQ-Membr.cmpd.mgf	128.30	714708170006008	3	0	0.0023	0	2	PQTK	TYFSQWADLSPGSAPVK	KHGS	MOD:01492 K17;MOD:01492 T1	0	10492	A0A060XRV6	A0A060XRV6{42-58}	0	0	0	A0A060XRV6	66.09	294024766598858	114948500216801	121057980656624
24257@20161214_11_MMarOrtega_iTRAQ-Membr.cmpd.mgf	132.38	715038860007766	3	0	0.0103	0	2	PQTK	TYFSEWADLSPGSAPVK	KHGG	MOD:01492 K17;MOD:01492 T1	0	10492	A0A060YJC7	A0A060YJC7{42-58}	0	0	0	A0A060YJC7	71.02	265099830465169	114814860601221	114157046437263
17371@20161214_11_MMarOrtega_iTRAQ-Membr.cmpd.mgf	92.45	854989770007291	2	0	-0.0075	0	2	KNVR	LAVQTTANFNTIK	ELNN	MOD:01492 K13;MOD:01492 L1	0	914	A0A060XII9;A0A060XJX9	A0A060XII9{1180-1192};A0A060XJX9{1203-1215}	0	0	0	A0A060XII9;A0A060XJX9	97.21	282955712273559	114685210829577	145026408195496
21161@20161214_11_MMarOrtega_iTRAQ-Membr.cmpd.mgf	113.40	666357600007406	3	0	0.0033	0	2	AAAK	LGPAVFSADTQEAFQK	FLAV	MOD:01492 K16;MOD:01492 L1	0	8496	A0A060YK70;C1BF45;C1BFL6;C1BG64	A0A060YK70{28-43};C1BF45{119-134};C1BFL6{119-134};C1BG64{119-134}	0	0	0	A0A060YK70;C1BEX3;C1BF45;C1BFL6;C1BG64;P02141	95.62	228875480761546	114685210829577	96169510245323
23094@20161214_11_MMarOrtega_iTRAQ-Membr.cmpd.mgf	124.50	852468070005978	3	1	-0.0050	1	2	LNNR	KLANSLTGVQQQLQAFNSYR	TVEK	MOD:01492 K1;MOD:01492 K1	0	8054	A0A060YA94	A0A060YA94{185-204}	0	0	0	A0A060YA94	53.31		114559319556497	109210504770279
21115@20161214_11_MMarOrtega_iTRAQ-Membr.cmpd.mgf	113.13	666356800004329	3	0	0.0009	0	2	AAAK	LGPAVFSADTQEAFQK	FLAV	MOD:01492 K16;MOD:01492 L1	0	8496	A0A060YK70;C1BF45;C1BFL6;C1BG64	A0A060YK70{28-43};C1BF45{119-134};C1BFL6{119-134};C1BG64{119-134}	0	0	0	A0A060YK70;C1BEX3;C1BF45;C1BFL6;C1BG64;P02141	76.59	25359242425646	114559319556497	96169510245323
26287@20161214_11_MMarOrtega_iTRAQ-Membr.cmpd.mgf	141.08	756727090003881	3	0	0.0127	1	2	EKHK	LGMDFPNLPYLEDGDRK	IVQS	MOD:01492 K17;MOD:01492 L1	0	7977	A0A060Y2H6	A0A060Y2H6{53-69}	0	0	0	A0A060Y2H6	85.45	236775379543267	114436974992327	122885524868965
33855@20161214_11_MMarOrtega_iTRAQ-Membr.cmpd.mgf	172.47	686033770005195	3	0	0.0143	0	2	IDAR	AGTFQAFEQFGQQLLAR	GHYA	MOD:01492 A1	0	914	A0A060XII9;A0A060XJX9	A0A060XII9{1375-1391};A0A060XJX9{1398-1414}	0	0	0	A0A060XII9;A0A060XJX9	84.36	236346368383125	114202164033832	115596821427345
28789@20161214_11_MMarOrtega_iTRAQ-Membr.cmpd.mgf	148.47	892129200000214	3	0	0.0127	0	2	LEFR	SVDETTQAMAFDGIIFQGQSLK	IRRP	MOD:01492 K22;MOD:01492 S1	0	4112	A0A060XMQ3	A0A060XMQ3{206-227}	0	0	0	A0A060W2N8;A0A060WZZ4;A0A060XMQ3;A0A060YA89;A0A060YM69	37.04	254539886677479	114202164033832	102780335307121
23484@20161214_11_MMarOrtega_iTRAQ-Membr.cmpd.mgf	128.55	714708170002379	3	0	0.0023	0	2	PQTK	TYFSQWADLSPGSAPVK	KHGS	MOD:01492 K17;MOD:01492 T1	0	10492	A0A060XRV6	A0A060XRV6{42-58}	0	0	0	A0A060XRV6	63.04	303181812754913	113767507096021	120497047543526
30688@20161214_11_MMarOrtega_iTRAQ-Membr.cmpd.mgf	155.08	639661160006278	3	0	0.0075	0	2	AEER	EGFNQLLAAGFTDSFR	ELYP	MOD:01492 E1	0	16420	A0A060XLE4	A0A060XLE4{233-248}	0	0	0	A0A060XLE4	84.31	296153085650904	113467874862247	111660018205643
24435@20161214_11_MMarOrtega_iTRAQ-Membr.cmpd.mgf	132.90	715038860007565	3	0	0.0103	0	2	PQTK	TYFSEWADLSPGSAPVK	KHGG	MOD:01492 K17;MOD:01492 T1	0	10492	A0A060YJC7	A0A060YJC7{42-58}	0	0	0	A0A060YJC7	59.74	255940508253332	113372421683184	109878016233444
23507@20161214_11_MMarOrtega_iTRAQ-Membr.cmpd.mgf	128.82	714708170004411	3	0	0.0023	0	2	PQTK	TYFSQWADLSPGSAPVK	KHGS	MOD:01492 K17;MOD:01492 T1	0	10492	A0A060XRV6	A0A060XRV6{42-58}	0	0	0	A0A060XRV6	62.13	292246227560783	113279021420643	126708029150963
35444@20161214_11_MMarOrtega_iTRAQ-Membr.cmpd.mgf	178.13	629983080008974	3	0	0.0142	0	2	ISSK	AMGIMNSFVNDIFER	IAGE	MOD:01492 A1	0	15915	P69069	P69069{57-71}	0	0	0	A0A060W7W3;P69069	86.41	241942553170144	113279021420643	108997578024864
37426@20161214_11_MMarOrtega_iTRAQ-Membr.cmpd.mgf	194.08	709411580000658	3	0	0.0021	0	2	QGLK	EALIETLTAILSPVQEVR	AAAE	MOD:01492 E1	0	9294	A0A060YT37	A0A060YT37{39-56}	0	0	0	A0A060YT37	53.70	249493156982124	113098039199715	91872427940369
30516@20161214_11_MMarOrtega_iTRAQ-Membr.cmpd.mgf	154.58	750404500006812	3	0	0.0085	0	2	KLLK	LEISDNMIVGGLDQLSEK	CPNL	MOD:01492 K18;MOD:01492 L1	0	9408	A0A060XIA0	A0A060XIA0{69-86}	0	0	0	A0A060XIA0	59.39	318396908647104	112596373105058	114112508296967
18862@20161214_11_MMarOrtega_iTRAQ-Membr.cmpd.mgf	99.13	697043730002547	3	0	0.0090	0	2	PQTK	AYFSHWASVAPGSPPVK	KHGI	MOD:01492 K17;MOD:01492 A1	0	16481	A0A060XSJ5	A0A060XSJ5{42-58}	0	0	0	A0A060XSJ5	82.88	252793269946185	112518119729938	107566230177879
29898@20161214_11_MMarOrtega_iTRAQ-Membr.cmpd.mgf	151.85	63203486000351	3	0	0.0045	0	2	NNVK	LAATNALLNSLEFTK	ANFD	MOD:01492 K15;MOD:01492 L1	0	11149	A0A060WE73	A0A060WE73{192-206}	0	0	0	A0A060WE73;A0A060XF28	65.76	221520421883945	112518119729938	101521827697754
28935@20161214_11_MMarOrtega_iTRAQ-Membr.cmpd.mgf	148.90	726062000008243	3	0	0.0092	0	2	SNGR	RPFGISALIVGFDNDGTPR	LYQT	MOD:01492 R1	0	1764	W5S1H1	W5S1H1{127-145}	0	0	0	W5S1H1	39.58	23093770346614	112518119729938	97678185343742
20188@20161214_11_MMarOrtega_iTRAQ-Membr.cmpd.mgf	107.97	840449270003863	3	0	0.0047	0	2	WTQR	HFSTFGNLSTPAAIMGNPAVAK	HGKT	MOD:01492 K22;MOD:01492 H1	0	8496	A0A060XSW0;C1BEM6;C1BFL6;C1BG64;C1BG67	A0A060XSW0{42-63};C1BEM6{42-63};C1BFL6{42-63};C1BG64{42-63};C1BG67{42-63}	0	0	0	A0A060XSW0;A0A060YJR1;C1BEM6;C1BEX3;C1BFL6;C1BG64;C1BG67;P02141	25.08	229516941761226	112365720064371	90161370635033
10496@20161214_11_MMarOrtega_iTRAQ-Membr.cmpd.mgf	63.65	760901920007754	2	0	-0.0042	0	2	VASK	DLGQTVDEVEK	LLKR	MOD:01492 K11;MOD:01492 D1	0	11340	A0A060Y9L7	A0A060Y9L7{708-718}	0	0	0	A0A060Y9L7	78.50	276799816506827	112218487496164	173054113984108
20901@20161214_11_MMarOrtega_iTRAQ-Membr.cmpd.mgf	111.85	666354340000383	3	0	-0.0065	0	2	AAAK	LGPAVFSADTQEAFQK	FLAV	MOD:01492 K16;MOD:01492 L1	0	8496	A0A060YK70;C1BF45;C1BFL6;C1BG64	A0A060YK70{28-43};C1BF45{119-134};C1BFL6{119-134};C1BG64{119-134}	0	0	0	A0A060YK70;C1BEX3;C1BF45;C1BFL6;C1BG64;P02141	75.10	264997711551034	112218487496164	96169510245323
12767@20161214_11_MMarOrtega_iTRAQ-Membr.cmpd.mgf	72.50	63901219000277	3	0	0.0090	1	2	SISR	DYGVLKEDQGIAYR	GLFV	MOD:01492 K6;MOD:01492 D1	0	4498	A0A060YDT1	A0A060YDT1{114-127}	0	0	0	A0A060YDT1;A0A060YM71	37.93	208803588090126	112146701649892	14079092502594
23782@20161214_11_MMarOrtega_iTRAQ-Membr.cmpd.mgf	130.47	833121270009977	3	0	-0.0030	0	2	YMNR	ISGETIFVTAPHEATAGIIGVNR	KGQV	MOD:01492 I1	0	12024	A0A060XQM1	A0A060XQM1{303-325}	0	0	0	A0A060X2L4;A0A060XQM1	41.49	206457757747017	111938200260161	109047120809555
36343@20161214_11_MMarOrtega_iTRAQ-Membr.cmpd.mgf	185.05	795428520009802	3	0	0.0028	0	2	IFKK	FDVNTSAVQVLIEHIGNLDR	AYEF	MOD:01492 F1	0	12024	A0A060X3X5;A0A060XQM1	A0A060X3X5{732-751};A0A060XQM1{1080-1099}	0	0	0	A0A060W8S1;A0A060X3X5;A0A060XLV5;A0A060XQM1	41.93	26483623284472	111870866433571	86137478351593
36291@20161214_11_MMarOrtega_iTRAQ-Membr.cmpd.mgf	184.63	836447770005146	3	0	0.0080	0	2	EVQR	TMLELLNQLDGFQPNMQVK	VIAA	MOD:01492 K19;MOD:01492 T1	0	14827	A0A060VYN5	A0A060VYN5{297-315}	0	0	0	A0A060VYN5;Q9DFE8	58.43	246398239097532	111804560644581	108834933280945
24465@20161214_11_MMarOrtega_iTRAQ-Membr.cmpd.mgf	133.00	734718790008909	3	0	0.0018	0	2	CQMK	TAGYPNVNITNFTTSWK	DGIA	MOD:01492 K17;MOD:01492 T1	0	8054	A0A060Z6Q8	A0A060Z6Q8{149-165}	0	0	0	A0A060Z6Q8	92.83	294857230047666	111674910872938	122875676631927
22848@20161214_11_MMarOrtega_iTRAQ-Membr.cmpd.mgf	123.12	739958270005958	2	0	-0.0054	0	2	KVVK	VANVSLLALYK	GKKE	MOD:01492 K11;MOD:01492 V1	0	3212	A0A060XUM1	A0A060XUM1{189-199}	0	0	0	A0A060WJ37;A0A060XUM1;A0A060Y4A8;A0P9L5	49.47	268703072659934	111611509092627	140549142003059
18383@20161214_11_MMarOrtega_iTRAQ-Membr.cmpd.mgf	97.22	688373500004907	3	0	0.0140	0	2	PQTK	AYFSHWASVAPGSAPVK	KHGI	MOD:01492 K17;MOD:01492 A1	0	16481	A0A060XSB4;C1BG49;P14527	A0A060XSB4{42-58};C1BG49{42-58};P14527{41-57}	0	0	0	A0A060XSB4;C1BEX7;C1BG02;C1BG49;P14527;Q98973	74.80	273098827575856	111487416512809	112939427495003
27473@20161214_11_MMarOrtega_iTRAQ-Membr.cmpd.mgf	144.57	627350210004497	3	0	0.0026	0	2	TLAK	QAQDAGLLSDVISFK	VPGR	MOD:01492 K15;MOD:01492 Q1	0	7593	A0A060YIR9	A0A060YIR9{87-101}	0	0	0	A0A060YIR9	74.33	269555640433454	111366771398795	93626121520996
20709@20161214_11_MMarOrtega_iTRAQ-Membr.cmpd.mgf	110.47	705069840007427	3	0	0.0087	0	2	TGFK	VGINYQPPTVVPGGDLAK	VQRA	MOD:01492 K18;MOD:01492 V1	0	3664	A0A060WX95;A0A060Y4G7;A0A060ZHQ2;P18288	A0A060WX95{284-301};A0A060Y4G7{52-69};A0A060ZHQ2{284-301};P18288{353-370}	0	0	0	A0A060VUH0;A0A060VW86;A0A060WER4;A0A060WLR9;A0A060WX95;A0A060X3T9;A0A060Y4G7;A0A060ZHQ2;P18288	63.71	266960396665689	11130768280269	116314396262169
33781@20161214_11_MMarOrtega_iTRAQ-Membr.cmpd.mgf	172.18	686033770009704	3	0	0.0143	0	2	IDAR	AGTFQAFEQFGQQLLAR	GHYA	MOD:01492 A1	0	914	A0A060XII9;A0A060XJX9	A0A060XII9{1375-1391};A0A060XJX9{1398-1414}	0	0	0	A0A060XII9;A0A060XJX9	45.90	290482023199636	110915149811214	90652518510818
18881@20161214_11_MMarOrtega_iTRAQ-Membr.cmpd.mgf	99.20	666035780002811	3	0	0.0371	1	2	MVVR	GQFSTDELVAEVEKR	NRFC	MOD:01492 K14;MOD:01492 G1	0	12024	A0A060X3X5;A0A060XQM1	A0A060X3X5{495-509};A0A060XQM1{843-857}	0	0	0	A0A060W6Y7;A0A060W8S1;A0A060X3X5;A0A060X601;A0A060XLV5;A0A060XQM1	33.39	222258816275132	110915149811214	89889197945595
28767@20161214_11_MMarOrtega_iTRAQ-Membr.cmpd.mgf	148.42	577652650002154	3	0	0.0037	0	2	NAMK	GAGTEEAALIDILASR	TNAE	MOD:01492 G1	0	2206	A0A060W6S3	A0A060W6S3{171-186}	0	0	0	A0A060W6S3	91.59	274424618598865	110915149811214	107590255260468
9891@20161214_11_MMarOrtega_iTRAQ-Membr.cmpd.mgf	60.77	547945400002053	3	0	0.0039	0	2	LIMK	EAVDDYSDAIQK	LADR	MOD:01492 K12;MOD:01492 E1	0	11340	A0A060Y9L7	A0A060Y9L7{303-314}	0	0	0	A0A060Y9L7	61.03	293401813086584	110861861476163	94847284913063
25872@20161214_11_MMarOrtega_iTRAQ-Membr.cmpd.mgf	139.70	983062360005889	2	0	0.0051	0	2	AFVR	LGDSVVIEGALEAPVPVR	FVFV	MOD:01492 L1	0	14844	P32847;Q91452	P32847{233-250};Q91452{227-244}	0	0	0	P32847;Q91452	69.92	252961562558453	110809219076239	18649047088623
23347@20161214_11_MMarOrtega_iTRAQ-Membr.cmpd.mgf	126.93	99203034000483	2	0	-0.0006	0	2	IAAK	FGAAFTPEIQATWQK	FMKV	MOD:01492 K15;MOD:01492 F1	0	13171	A0A060XZ25	A0A060XZ25{119-133}	0	0	0	A0A060XZ25;C1BFD8	85.94	268216418436169	110705810742857	177446709752083
16689@20161214_11_MMarOrtega_iTRAQ-Membr.cmpd.mgf	89.67	797911680006327	2	0	-0.0019	0	2	NYSK	YAENLTEDNLIR	LAAL	MOD:01492 Y1	0	7684	A0A060W8T1	A0A060W8T1{398-409}	0	0	0	A0A060W8T1;A0A060XI11	64.32		110409586076789	170168948769569
25739@20161214_11_MMarOrtega_iTRAQ-Membr.cmpd.mgf	139.15	741049210000419	3	0	0.0162	0	2	WTQR	YFGSFGDVSTAAAIMGNPK	VAAH	MOD:01492 K19;MOD:01492 Y1	0	13171	A0A060XZ25	A0A060XZ25{42-60}	0	0	0	A0A060XZ25;C1BFD8;Q6TAD0	82.05	313977008724928	110409586076789	113481898903847
25845@20161214_11_MMarOrtega_iTRAQ-Membr.cmpd.mgf	139.62	111106472000813	2	0	0.0058	0	2	WTQR	YFGSFGDVSTAAAIMGNPK	VAAH	MOD:01492 K19;MOD:01492 Y1	0	13171	A0A060XZ25	A0A060XZ25{42-60}	0	0	0	A0A060XZ25;C1BFD8;Q6TAD0	82.04	211043037473843	110222763947112	15116324877739
22768@20161214_11_MMarOrtega_iTRAQ-Membr.cmpd.mgf	122.87	864509660002279	2	0	-0.0002	0	2	DVKK	TIQGQDAVIIVLGTR	TDLS	MOD:01492 T1	0	8176	A0A060W713	A0A060W713{65-79}	0	0	0	A0A060W713	73.93	296369805497289	110222763947112	154034241557121
15098@20161214_11_MMarOrtega_iTRAQ-Membr.cmpd.mgf	82.22	745368550005207	3	0	0.0080	0	2	KEIR	ESTGAQVQVAGDMLPNSTER	AITI	MOD:01492 E1	0	947	A0A060WQZ4	A0A060WQZ4{125-144}	0	0	0	A0A060WQZ4;A0A060WWS4;A0A060XW15	72.50	231035055533135	110222763947112	120344140052795
4577@20161214_11_MMarOrtega_iTRAQ-Membr.cmpd.mgf	34.67	680976760003016	3	0	0.0116	0	2	DAKR	QMTSDEVGHDEYTTQR	LLKR	MOD:01492 Q1	0	8054	A0A060YA94	A0A060YA94{621-636}	0	0	0	A0A060YA94	61.19	268727105927602	110177287669604	120279245734215
19297@20161214_11_MMarOrtega_iTRAQ-Membr.cmpd.mgf	100.95	694663330004292	3	0	0.0133	0	2	DKTR	GGGDDSFNTFFSETGAGK	HVPR	MOD:01492 K18;MOD:01492 G1	0	3664	A0A060Z5I0	A0A060Z5I0{51-68}	0	0	0	A0A060YPW6;A0A060Z5I0	65.27	264265769379132	110177287669604	129134122252464
19284@20161214_11_MMarOrtega_iTRAQ-Membr.cmpd.mgf	100.92	508955300009891	3	0	0.0085	0	2	NVDR	HVGMAVAGLLADAR	SLSE	MOD:01492 H1	0	16656	A0A060WGZ9	A0A060WGZ9{73-86}	0	0	0	A0A060WGZ9;C1BEL6;C1BF68	51.52	204509679708376	110132282657338	100910198569298
36444@20161214_11_MMarOrtega_iTRAQ-Membr.cmpd.mgf	185.60	117062771000631	3	1	0.0159	1	2	SVTK	QRDTTDSVEASIVLSGVMDSLEKPAVAFVR	LGDS	MOD:01492 K23;MOD:01492 Q1	0	14844	P32847;Q91452	P32847{203-232};Q91452{197-226}	0	0	0	P32847;Q91452	38.46	244321597731785	11	120501706838608
35155@20161214_11_MMarOrtega_iTRAQ-Membr.cmpd.mgf	176.95	805427460002156	3	0	0.0115	0	2	PGMK	LTELYTAYVETQEALQLER	VENK	MOD:01492 L1	0	14831	A0A060Y7U4	A0A060Y7U4{390-408}	0	0	0	A0A060Y7U4	31.54	247855171902449	11	78776187062263
29006@20161214_11_MMarOrtega_iTRAQ-Membr.cmpd.mgf	149.12	580316170003787	3	0	0.0128	0	2	PFPR	LHFFMSGFAPLTAR	GSQK	MOD:01492 L1	0	12925	A0A060Y7K1	A0A060Y7K1{269-282}	0	0	0	A0A060Y7K1	77.19	231163005877282	109586073148418	9537314426899
21072@20161214_11_MMarOrtega_iTRAQ-Membr.cmpd.mgf	112.97	666357150003027	3	0	0.0020	0	2	AAAK	LGPAVFSADTQEAFQK	FLAV	MOD:01492 K16;MOD:01492 L1	0	8496	A0A060YK70;C1BF45;C1BFL6;C1BG64	A0A060YK70{28-43};C1BF45{119-134};C1BFL6{119-134};C1BG64{119-134}	0	0	0	A0A060YK70;C1BEX3;C1BF45;C1BFL6;C1BG64;P02141	84.30	20601681774064	109586073148418	90937668919563
36173@20161214_11_MMarOrtega_iTRAQ-Membr.cmpd.mgf	183.92	870493790005744	2	0	0.0004	0	2	DSGK	YVFEQAVSTVLALR	RERA	MOD:01492 Y1	0	46	A0A060X2S5	A0A060X2S5{506-519}	0	0	0	A0A060X2S5	27.37	206906411122712	109586073148418	11744477725029
24135@20161214_11_MMarOrtega_iTRAQ-Membr.cmpd.mgf	132.03	765394210003651	3	0	0.0003	0	2	VPVR	FVFVLVGPSQGGVDYHESGR	AMAA	MOD:01492 F1	0	14844	P32847;Q91452	P32847{251-270};Q91452{245-264}	0	0	0	P32847;Q91452	82.28	287243757754424	109208187539524	85990495920181
30976@20161214_11_MMarOrtega_iTRAQ-Membr.cmpd.mgf	156.47	679716290002799	3	0	0.0117	0	2	VAAK	LGPVVFSADIQEAFQK	FLAV	MOD:01492 K16;MOD:01492 L1	0	8496	A0A060XSW0	A0A060XSW0{119-134}	0	0	0	A0A060XSW0	45.78	199709448814437	109208187539524	94193610787392
20993@20161214_11_MMarOrtega_iTRAQ-Membr.cmpd.mgf	112.35	666352620006162	3	0	-0.0116	0	2	AAAK	LGPAVFSADTQEAFQK	FLAV	MOD:01492 K16;MOD:01492 L1	0	8496	A0A060YK70;C1BF45;C1BFL6;C1BG64	A0A060YK70{28-43};C1BF45{119-134};C1BFL6{119-134};C1BG64{119-134}	0	0	0	A0A060YK70;C1BEX3;C1BF45;C1BFL6;C1BG64;P02141	76.04	261620948272143	109208187539524	96169510245323
18308@20161214_11_MMarOrtega_iTRAQ-Membr.cmpd.mgf	96.62	688373450002496	3	0	0.0138	0	2	PQTK	AYFSHWASVAPGSAPVK	KHGI	MOD:01492 K17;MOD:01492 A1	0	16481	A0A060XSB4;C1BG49;P14527	A0A060XSB4{42-58};C1BG49{42-58};P14527{41-57}	0	0	0	A0A060XSB4;C1BEX7;C1BG02;C1BG49;P14527;Q98973	59.44	208869650111739	109208187539524	100404524445534
11884@20161214_11_MMarOrtega_iTRAQ-Membr.cmpd.mgf	68.72	479291310003104	3	0	0.0003	0	2	DPAR	VNVPVIGGHAGK	TIIP	MOD:01492 K12;MOD:01492 V1	0	1826	A0A060WNZ4	A0A060WNZ4{192-203}	0	0	0	A0A060WNZ4;A0A060XXI1	43.10	230116109851648	109208187539524	88235945105553
36346@20161214_11_MMarOrtega_iTRAQ-Membr.cmpd.mgf	185.07	934483170004028	3	0	0.0091	0	2	VSVR	EEPYSLPQGFSWAPLDLGDPAVLR	ELCA	MOD:01492 E1	0	12515	A0A060XPR2	A0A060XPR2{712-735}	0	0	0	A0A060XPR2	30.33	231797785193683	109208187539524	102731766700745
16365@20161214_11_MMarOrtega_iTRAQ-Membr.cmpd.mgf	88.53	933482980009331	2	0	-0.0011	0	2	ETGR	WVGYEENLNPATGK	WGPS	MOD:01492 K14;MOD:01492 W1	0	14844	Q91452	Q91452{91-104}	0	0	0	A0A060ZA54;Q91452	37.29	227751138168133	108860566476932	125667630553246
5945@20161214_11_MMarOrtega_iTRAQ-Membr.cmpd.mgf	40.87	554272590009019	3	0	-0.0007	0	2	WISK	QEYDESGPSIVHR	KCF	MOD:01492 Q1	0	6153	Q70Z26	Q70Z26{360-372}	0	0	0	Q70Z26;Q9I8X4	80.61	260119511846938	108860566476932	90181732296944
13801@20161214_11_MMarOrtega_iTRAQ-Membr.cmpd.mgf	76.03	516277240003817	3	0	0.0067	0	2	GRIK	ADNPGMGIGDIAK	QLGL	MOD:01492 K13;MOD:01492 A1	0	4194	Q91201	Q91201{117-129}	0	0	0	A0A060Y547;Q91201	68.18	274421210849428	108860566476932	92506082653999
33206@20161214_11_MMarOrtega_iTRAQ-Membr.cmpd.mgf	167.63	747751680007619	3	0	0.0035	0	2	QVFK	VASSDLVNMGIGVVSYTLK	DVHD	MOD:01492 K19;MOD:01492 V1	0	9965	A0A060Z6G8	A0A060Z6G8{134-152}	0	0	0	A0A060YHV6;A0A060Z6G8	39.52	29566493641048	108860566476932	1129100908041
27397@20161214_11_MMarOrtega_iTRAQ-Membr.cmpd.mgf	144.33	762075420004836	3	0	0.0087	0	2	RNSR	YDGQIAVFGSQLQEELAK	QRYF	MOD:01492 K18;MOD:01492 Y1	0	15127	A0A061A8G4	A0A061A8G4{36-53}	0	0	0	A0A061A8G4	60.95	284968215182689	108860566476932	113768267154694
21181@20161214_11_MMarOrtega_iTRAQ-Membr.cmpd.mgf	113.57	666361730002937	3	0	0.0157	0	2	AAAK	LGPAVFSADTQEAFQK	FLAV	MOD:01492 K16;MOD:01492 L1	0	8496	A0A060YK70;C1BF45;C1BFL6;C1BG64	A0A060YK70{28-43};C1BF45{119-134};C1BFL6{119-134};C1BG64{119-134}	0	0	0	A0A060YK70;C1BEX3;C1BF45;C1BFL6;C1BG64;P02141	78.61	219783998775383	108538719643218	92549670338631
15632@20161214_11_MMarOrtega_iTRAQ-Membr.cmpd.mgf	85.58	648708600000825	3	0	0.0141	1	2	IWGK	ILPKTDEIGDQALSR	MLVV	MOD:01492 K4;MOD:01492 I1	0	16481	C1BIC4	C1BIC4{18-32}	0	0	0	C1BEY1;C1BG02;C1BIC4;Q98973	64.27	237159496561184	108538719643218	75573186159134
24470@20161214_11_MMarOrtega_iTRAQ-Membr.cmpd.mgf	133.02	985492790002902	2	0	0.0002	0	2	GGGK	TTGFAMVYDSLDYAK	KNEP	MOD:01492 K15;MOD:01492 T1	0	9594	C1BFL1	C1BFL1{69-83}	0	0	0	A0A060X0Z6;A0A060XT84;C1BFL1;C1BGW0;Q70E19	23.48	181423029558451	108538719643218	97080569267273
20520@20161214_11_MMarOrtega_iTRAQ-Membr.cmpd.mgf	109.22	675698320001654	3	1	0.0146	0	2	VAAK	LGPAVFNADTQEAFQK	FLAV	MOD:01492 K16;MOD:01492 L1	0	8496	C1BEM6	C1BEM6{119-134}	0	0	0	C1BEM6	54.16	217560069741392	108239087409443	109590243697166
30895@20161214_11_MMarOrtega_iTRAQ-Membr.cmpd.mgf	155.75	930512610004879	2	0	-0.0042	0	2	HVPR	AIFVDLEPTVIDEVR	TGIY	MOD:01492 A1	0	3664	A0A060Z5I0;A0A060ZHQ2	A0A060Z5I0{73-87};A0A060ZHQ2{30-44}	0	0	0	A0A060Y3B7;A0A060Y3V5;A0A060YPW6;A0A060Z3V9;A0A060Z5I0;A0A060ZHQ2	61.08		108239087409443	154359109759331
10478@20161214_11_MMarOrtega_iTRAQ-Membr.cmpd.mgf	63.52	538661330005962	3	0	0.0150	0	2	KVLR	DNIQGITKPAIR	RLAR	MOD:01492 K8;MOD:01492 D1	0	15593	P62797	P62797{25-36}	0	0	0	A0A060ZHR6;P62797	49.61	27187320067498	108239087409443	99100857377052
35658@20161214_11_MMarOrtega_iTRAQ-Membr.cmpd.mgf	180.45	629984170004131	3	0	0.0174	0	2	ISSK	AMGIMNSFVNDIFER	IAGE	MOD:01492 A1	0	15915	P69069	P69069{57-71}	0	0	0	A0A060W7W3;P69069	75.90	241249979724086	108239087409443	102077141880989
27230@20161214_11_MMarOrtega_iTRAQ-Membr.cmpd.mgf	143.85	614993290004385	3	0	0.0042	0	2	FHGR	FTPGTFTNQIQAAFR	EPRL	MOD:01492 F1	0	11934	A0A060VYB6	A0A060VYB6{243-257}	0	0	0	A0A060VYB6;A0A060XM37;A0A060XUH8	59.11	2376591673667	108239087409443	85563627004623
19102@20161214_11_MMarOrtega_iTRAQ-Membr.cmpd.mgf	100.38	570338690007388	3	0	0.0100	0	2	LAEK	LPNLTHLNLSGNK	LKDI	MOD:01492 K13;MOD:01492 L1	0	6734	A0A060XN46	A0A060XN46{87-99}	0	0	0	A0A060XMQ5;A0A060XN46;A0A060XVC6;C1BEL0;C1BFD1;C1BG95;C1BI40	66.03	276990099019796	107958800173441	83756716132164
33759@20161214_11_MMarOrtega_iTRAQ-Membr.cmpd.mgf	172.03	713356250006568	3	0	0.0026	0	2	RPDK	ISGADINSICQEAGMLAVR	ENRY	MOD:00110 C10;MOD:01492 I1	0	17032	A0A060VYJ6	A0A060VYJ6{370-388}	0	0	0	A0A060VYJ6	78.85	259924601275491	107958800173441	122177479743958
34010@20161214_11_MMarOrtega_iTRAQ-Membr.cmpd.mgf	172.92	76240965000395	3	0	0.0065	0	2	RYGK	SPYLYPLYGLGELPQGFAR	LSAI	MOD:01492 S1	0	3158	A0A060XXW6	A0A060XXW6{294-312}	0	0	0	A0A060VYY9;A0A060W2E9;A0A060WXA9;A0A060XF42;A0A060XGL3;A0A060XXW6	51.96	217606064478028	107958800173441	95737378358841
14496@20161214_11_MMarOrtega_iTRAQ-Membr.cmpd.mgf	78.33	782425960000065	2	0	0.0017	0	2	IFLR	ELISNASDALDK	IRYE	MOD:01492 K12;MOD:01492 E1	0	10262	A0A060VW47;A0A060XFW6;A0A060XMQ9;D9UB75	A0A060VW47{41-52};A0A060XFW6{88-99};A0A060XMQ9{103-114};D9UB75{103-114}	0	0	0	A0A060VW47;A0A060XFW6;A0A060XMQ9;A0A060Y4G5;D9UB75;Q5DW65;Q5DW66;S6G0G8	66.41	235872844156274	107695510786217	173757597088814
23264@20161214_11_MMarOrtega_iTRAQ-Membr.cmpd.mgf	126.07	101906866000779	2	0	0.0046	0	2	GTLK	AGMIVTFAPANVTTEVK	SVEM	MOD:01492 K17;MOD:01492 A1	0	3147	A0A060WKM1	A0A060WKM1{274-290}	0	0	0	A0A060WDP8;A0A060WKM1;A0A060XJE9;A0A060XK25;Q8QFP0	60.83		107695510786217	140349215269089
23235@20161214_11_MMarOrtega_iTRAQ-Membr.cmpd.mgf	125.82	101956933000796	2	1	0.0060	0	2	GTLK	AGMIVTFAPANVTTEVK	SVEM	MOD:01492 K17;MOD:01492 A1	0	3147	A0A060WKM1	A0A060WKM1{274-290}	0	0	0	A0A060WDP8;A0A060WKM1;A0A060XJE9;A0A060XK25;Q8QFP0	67.48	189638642117759	107695510786217	149263906002045
27294@20161214_11_MMarOrtega_iTRAQ-Membr.cmpd.mgf	144.03	700412920004462	3	0	0.0060	1	2	LYKR	LKVPPAINQFTQALDR	QTAT	MOD:01492 K2;MOD:01492 L1	0	15609	A0A060XM62	A0A060XM62{81-96}	0	0	0	A0A060XM62;A0A060XQQ3	54.45	232185087531596	107695510786217	79875324606895
33769@20161214_11_MMarOrtega_iTRAQ-Membr.cmpd.mgf	172.13	947500880007236	2	0	-0.0154	0	2	ETKK	VLEDVTGEEFVLLMR	ILMA	MOD:01492 V1	0	17150	A0A060VZA5	A0A060VZA5{184-198}	0	0	0	A0A060VZA5;A0A060Z8U9	49.66		107695510786217	124819401144981
13726@20161214_11_MMarOrtega_iTRAQ-Membr.cmpd.mgf	75.78	5162772400093	3	0	0.0067	0	2	GRIK	ADNPGMGIGDIAK	QLGL	MOD:01492 K13;MOD:01492 A1	0	4194	Q91201	Q91201{117-129}	0	0	0	A0A060Y547;Q91201	64.92	262383779376155	107447274948967	94182439923286
35548@20161214_11_MMarOrtega_iTRAQ-Membr.cmpd.mgf	179.17	629983650000883	3	0	0.0159	0	2	ISSK	AMGIMNSFVNDIFER	IAGE	MOD:01492 A1	0	15915	P69069	P69069{57-71}	0	0	0	A0A060W7W3;P69069	78.33	25947283776095	107447274948967	100052320122719
33463@20161214_11_MMarOrtega_iTRAQ-Membr.cmpd.mgf	169.72	868459050005385	3	0	-0.0138	0	2	YKMR	SVYAHFPINVVMQESGALVEIR	NFLG	MOD:01492 S1	0	5753	C1BEP9	C1BEP9{94-115}	0	0	0	C1BEP9;C1BES6;C1BFK1;C1BFR8;C1BG52	43.80	234251857497391	107447274948967	93867670059204
27325@20161214_11_MMarOrtega_iTRAQ-Membr.cmpd.mgf	144.12	652070800005328	3	0	0.0072	0	2	HQNK	LLQQQDNAGLLIVIK	VSTE	MOD:01492 K15;MOD:01492 L1	0	7684	A0A060W8T1	A0A060W8T1{311-325}	0	0	0	A0A060W8T1	74.20	344557889953043	10698970004336	9719623875618
35586@20161214_11_MMarOrtega_iTRAQ-Membr.cmpd.mgf	179.68	629984420008765	3	0	0.0182	0	2	ISSK	AMGIMNSFVNDIFER	IAGE	MOD:01492 A1	0	15915	P69069	P69069{57-71}	0	0	0	A0A060W7W3;P69069	93.43	253061051381119	10698970004336	95950533509254
32754@20161214_11_MMarOrtega_iTRAQ-Membr.cmpd.mgf	162.00	635312780003931	3	0	0.0083	0	2	ISSK	AMGIMNSFVNDIFER	IAGE	MOD:00719 M2;MOD:01492 A1	0	15915	P69069	P69069{57-71}	0	0	0	A0A060W7W3;P69069	65.99	287807578451385	10698970004336	105978201746941
33069@20161214_11_MMarOrtega_iTRAQ-Membr.cmpd.mgf	165.22	635311150006145	3	0	0.0034	0	2	ISSK	AMGIMNSFVNDIFER	IAGE	MOD:00719 M2;MOD:01492 A1	0	15915	P69069	P69069{57-71}	0	0	0	A0A060W7W3;P69069	47.01	289937736153343	10698970004336	10396781027317
28092@20161214_11_MMarOrtega_iTRAQ-Membr.cmpd.mgf	146.43	727038000003161	3	0	0.0069	0	2	IILR	FQIQDIVVEMGQADGTQR	ESRT	MOD:01492 F1	0	8054	A0A060Z6Q8	A0A060Z6Q8{115-132}	0	0	0	A0A060Z6Q8	89.26	318043109382115	10698970004336	1132503221035
28729@20161214_11_MMarOrtega_iTRAQ-Membr.cmpd.mgf	148.30	771952460003739	2	0	0.0018	0	2	SSGK	SSVLEALSGVALPR	GSGI	MOD:01492 S1	0	12942	Q91196	Q91196{48-61}	0	0	0	A0A060W248;A0A060XMP5;A0A060YCD5;A0A060YH96;A0A060YHT0;A0A060YJJ5;A0A060Z5B4;Q91192;Q91196;Q91197	64.24	208958293852544	106777807052661	162772021770477
25560@20161214_11_MMarOrtega_iTRAQ-Membr.cmpd.mgf	138.55	755714750001099	3	0	0.0116	0	2	QFAK	FVVDLSDQVAPTDIEEGMR	VGVD	MOD:01492 F1	0	10863	A0A060YAP2	A0A060YAP2{44-62}	0	0	0	A0A060YAP2;A0A060ZDG7	60.05	294979193871501	106575773191778	108873208761215
33459@20161214_11_MMarOrtega_iTRAQ-Membr.cmpd.mgf	169.70	814715570001358	3	0	-0.0000	0	2	FAKK	ASAFNSWFENAEEDLTDPVR	CNSL	MOD:01492 A1	0	914	A0A060XII9;A0A060XJX9	A0A060XII9{2088-2107};A0A060XJX9{2111-2130}	0	0	0	A0A060XII9;A0A060XJX9	23.57	231817562189619	106382721639824	75708989858627
26076@20161214_11_MMarOrtega_iTRAQ-Membr.cmpd.mgf	140.47	741048840003341	3	0	0.0151	0	2	WTQR	YFGSFGDVSTAAAIMGNPK	VAAH	MOD:01492 K19;MOD:01492 Y1	0	13171	A0A060XZ25	A0A060XZ25{42-60}	0	0	0	A0A060XZ25;C1BFD8;Q6TAD0	94.70	281048459242747	106382721639824	122190985560417
23316@20161214_11_MMarOrtega_iTRAQ-Membr.cmpd.mgf	126.58	992030790005659	2	0	0.0003	0	2	IAAK	FGAAFTPEIQATWQK	FMKV	MOD:01492 K15;MOD:01492 F1	0	13171	A0A060XZ25	A0A060XZ25{119-133}	0	0	0	A0A060XZ25;C1BFD8	83.47	266888716208064	106382721639824	176853473186493
29096@20161214_11_MMarOrtega_iTRAQ-Membr.cmpd.mgf	149.38	580316170002327	3	0	0.0128	0	2	PFPR	LHFFMSGFAPLTAR	GSQK	MOD:01492 L1	0	12925	A0A060Y7K1	A0A060Y7K1{269-282}	0	0	0	A0A060Y7K1	56.12	235309032653376	106197887582884	9671050965786
27893@20161214_11_MMarOrtega_iTRAQ-Membr.cmpd.mgf	145.80	635309210001155	3	0	-0.0024	0	2	ISSK	AMGIMNSFVNDIFER	IAGE	MOD:00719 M5;MOD:01492 A1	0	15915	P69069	P69069{57-71}	0	0	0	A0A060W7W3;P69069	73.61	296319811517986	106197887582884	106628514051437
20723@20161214_11_MMarOrtega_iTRAQ-Membr.cmpd.mgf	110.57	866952720000675	2	0	0.0235	0	2	DTQR	FFQFQGEADDLK	AWLL	MOD:01492 K12;MOD:01492 F1	0	8054	A0A060YA94	A0A060YA94{601-612}	0	0	0	A0A060YA94	39.55	228821853404134	10568636235841	157837816119194
33231@20161214_11_MMarOrtega_iTRAQ-Membr.cmpd.mgf	168.15	635309600004339	3	0	-0.0012	0	2	ISSK	AMGIMNSFVNDIFER	IAGE	MOD:00719 M2;MOD:01492 A1	0	15915	P69069	P69069{57-71}	0	0	0	A0A060W7W3;P69069	71.32	2687696498507	10568636235841	104909278512001
32505@20161214_11_MMarOrtega_iTRAQ-Membr.cmpd.mgf	161.28	645032110001682	3	0	0.0031	0	2	TFLK	LAGPQLVQMFIGDGAK	LVRD	MOD:01492 K16;MOD:01492 L1	0	14827	A0A060VYN5	A0A060VYN5{239-254}	0	0	0	A0A060VMC3;A0A060VYN5;Q9DFE8	53.37	251529525075203	105528419686578	107297881126404
21942@20161214_11_MMarOrtega_iTRAQ-Membr.cmpd.mgf	118.32	645368700007003	3	0	0.0111	0	2	NVLR	VINEPTAAALAYGLDK	TQDR	MOD:01492 K16;MOD:01492 V1	0	7268	A0A060XHR4	A0A060XHR4{219-234}	0	0	0	A0A060VTU3;A0A060XHR4	58.03	318553640485888	105528419686578	110403541445732
30023@20161214_11_MMarOrtega_iTRAQ-Membr.cmpd.mgf	152.22	673668280007617	3	0	0.0097	0	2	EVYK	ITEVCDGMLYEVQGK	LTSR	MOD:00110 C5;MOD:01492 K15;MOD:01492 I1	0	3667	A0A060YZ61	A0A060YZ61{20-34}	0	0	0	A0A060YZ61	55.61	288132477233977	10537602002101	100536296725273
35714@20161214_11_MMarOrtega_iTRAQ-Membr.cmpd.mgf	180.73	62998409000857	3	0	0.0172	0	2	ISSK	AMGIMNSFVNDIFER	IAGE	MOD:01492 A1	0	15915	P69069	P69069{57-71}	0	0	0	A0A060W7W3;P69069	87.45	277403020304605	105228787452803	99452507376671
25797@20161214_11_MMarOrtega_iTRAQ-Membr.cmpd.mgf	139.42	741049210000818	3	0	0.0162	0	2	WTQR	YFGSFGDVSTAAAIMGNPK	VAAH	MOD:01492 K19;MOD:01492 Y1	0	13171	A0A060XZ25	A0A060XZ25{42-60}	0	0	0	A0A060XZ25;C1BFD8;Q6TAD0	71.13	281092983539971	105086383061657	107322919249535
2719@20161214_11_MMarOrtega_iTRAQ-Membr.cmpd.mgf	26.23	486273000006945	3	0	0.0079	0	2	KVLK	QVHPDTGISSK	AMGI	MOD:01492 K11;MOD:01492 Q1	0	15915	P69069	P69069{46-56}	0	0	0	A0A060W7W3;P69069	52.21	26285481996971	105086383061657	93221016049385
33764@20161214_11_MMarOrtega_iTRAQ-Membr.cmpd.mgf	172.10	635313340004173	3	0	0.0100	0	2	ISSK	AMGIMNSFVNDIFER	IAGE	MOD:00719 M2;MOD:01492 A1	0	15915	P69069	P69069{57-71}	0	0	0	A0A060W7W3;P69069	63.28	25862537074872	105086383061657	10609520983696
35513@20161214_11_MMarOrtega_iTRAQ-Membr.cmpd.mgf	178.65	629983150004099	3	0	0.0144	0	2	ISSK	AMGIMNSFVNDIFER	IAGE	MOD:01492 A1	0	15915	P69069	P69069{57-71}	0	0	0	A0A060W7W3;P69069	83.32	279876547745094	105086383061657	9745945250988
9173@20161214_11_MMarOrtega_iTRAQ-Membr.cmpd.mgf	56.73	724374610007653	2	1	-0.0009	0	2	SKGK	QTTFSNFDAK	TLLP	MOD:01492 K10;MOD:01492 Q1	0	13344	A0A060XWT2;Q7T2K6	A0A060XWT2{172-181};Q7T2K6{172-181}	0	0	0	A0A060XWT2;Q7T2K6	74.96	242840045099069	104948500216801	144505603909492
35659@20161214_11_MMarOrtega_iTRAQ-Membr.cmpd.mgf	180.45	629984170002444	3	0	0.0174	0	2	ISSK	AMGIMNSFVNDIFER	IAGE	MOD:01492 A1	0	15915	P69069	P69069{57-71}	0	0	0	A0A060W7W3;P69069	75.88	274448653323024	104948500216801	100475330233574
22580@20161214_11_MMarOrtega_iTRAQ-Membr.cmpd.mgf	121.43	585676620003448	3	0	0.0109	1	2	AKRK	TVTAMDVVYALKR	QGRT	MOD:01492 K12;MOD:01492 T1	0	15593	P62797	P62797{81-93}	0	0	0	P62797	69.53	283917527733708	104685210829577	128968453884125
17652@20161214_11_MMarOrtega_iTRAQ-Membr.cmpd.mgf	93.40	617001070001557	3	0	0.0127	0	2	AFNK	VVGLSLADEDVGGSDK	CLGD	MOD:01492 K16;MOD:01492 V1	0	3332	A0A060XDQ9	A0A060XDQ9{224-239}	0	0	0	A0A060XDQ9;A0A060YF84	52.73	207826815948725	104436974992327	106241940259933
27465@20161214_11_MMarOrtega_iTRAQ-Membr.cmpd.mgf	144.53	566624660003169	3	0	0.0100	0	2	AEYK	SPDYEDLGFELLR	DRLV	MOD:01492 S1	0	9859	A0A060VWC4	A0A060VWC4{63-75}	0	0	0	A0A060VWC4;A0A060W111;C1BEQ6	35.04	198801684890854	104436974992327	8351920735836
37013@20161214_11_MMarOrtega_iTRAQ-Membr.cmpd.mgf	190.67	623356370007669	3	0	-0.0227	0	2	EEEK	VFSIEQVTAMLLTK	MKET	MOD:01492 K14;MOD:01492 V1	0	13482	A0A060W6N9;A0A060XRB2;A0A060Y887	A0A060W6N9{111-124};A0A060XRB2{111-124};A0A060Y887{111-124}	0	0	0	A0A060W6N9;A0A060XRB2;A0A060XYL7;A0A060Y887	84.42	279737041954758	104436974992327	106856800913811
19294@20161214_11_MMarOrtega_iTRAQ-Membr.cmpd.mgf	100.95	661038710007746	3	0	-0.0060	0	2	MCTR	GQYFGELALVTNKPR	AASA	MOD:01492 K13;MOD:01492 G1	0	16557	A0A060WTL5;A0A060Y3Y1	A0A060WTL5{368-382};A0A060Y3Y1{301-315}	0	0	0	A0A060WTL5;A0A060X4X7;A0A060XA65;A0A060Y3Y1;A0A060Y7G2;A0A060Y8G8;A0A060Z1Z8	20.12	244444925012635	10431798275933	54293562173843
25865@20161214_11_MMarOrtega_iTRAQ-Membr.cmpd.mgf	139.68	741049270008556	3	0	0.0164	0	2	WTQR	YFGSFGDVSTAAAIMGNPK	VAAH	MOD:01492 K19;MOD:01492 Y1	0	13171	A0A060XZ25	A0A060XZ25{42-60}	0	0	0	A0A060XZ25;C1BFD8;Q6TAD0	74.36	292106956586123	104202164033832	112467710375786
32662@20161214_11_MMarOrtega_iTRAQ-Membr.cmpd.mgf	161.73	635313130002972	3	0	0.0094	0	2	ISSK	AMGIMNSFVNDIFER	IAGE	MOD:00719 M2;MOD:01492 A1	0	15915	P69069	P69069{57-71}	0	0	0	A0A060W7W3;P69069	73.24	232174077495465	104202164033832	104934821248055
18355@20161214_11_MMarOrtega_iTRAQ-Membr.cmpd.mgf	96.97	688373350003026	3	0	0.0135	0	2	PQTK	AYFSHWASVAPGSAPVK	KHGI	MOD:01492 K17;MOD:01492 A1	0	16481	A0A060XSB4;C1BG49;P14527	A0A060XSB4{42-58};C1BG49{42-58};P14527{41-57}	0	0	0	A0A060XSB4;C1BEX7;C1BG02;C1BG49;P14527;Q98973	51.25	224497876635675	104089353929735	102196269154549
33267@20161214_11_MMarOrtega_iTRAQ-Membr.cmpd.mgf	168.73	651357580003675	3	0	0.0039	0	2	CAMR	TPTFVADHPFLFFIR	HNPT	MOD:01492 T1	0	5103	A0A060WJ02	A0A060WJ02{381-395}	0	0	0	A0A060WJ02;Q64HW4	52.28	256323390942932	104089353929735	91083180546761
35526@20161214_11_MMarOrtega_iTRAQ-Membr.cmpd.mgf	178.83	642359130005931	3	0	0.0005	0	2	SIKR	EMSGSLENVFLAIVK	CLKN	MOD:01492 K15;MOD:01492 E1	0	2206	A0A060W6S3	A0A060W6S3{297-311}	0	0	0	A0A060W6S3	45.57	291598217943487	10397940008672	96037424206734
11132@20161214_11_MMarOrtega_iTRAQ-Membr.cmpd.mgf	66.38	532640180006944	3	0	0.0082	0	2	KMDK	AQIHDVVLVGGSTR	IPKV	MOD:01492 A1	0	4328	Q5KT34	Q5KT34{331-344}	0	0	0	Q5KT34;Q5KT35;Q8UWM6;Q90520	58.03	258231465964035	10397940008672	107126200795174
33089@20161214_11_MMarOrtega_iTRAQ-Membr.cmpd.mgf	165.55	635309420000144	3	0	-0.0017	0	2	ISSK	AMGIMNSFVNDIFER	IAGE	MOD:00719 M2;MOD:01492 A1	0	15915	P69069	P69069{57-71}	0	0	0	A0A060W7W3;P69069	53.47	289693319805901	103872161432803	105061364293098
35629@20161214_11_MMarOrtega_iTRAQ-Membr.cmpd.mgf	180.20	629984270007734	3	0	0.0177	0	2	ISSK	AMGIMNSFVNDIFER	IAGE	MOD:01492 A1	0	15915	P69069	P69069{57-71}	0	0	0	A0A060W7W3;P69069	84.51	225983608580751	103872161432803	101048320651054
36213@20161214_11_MMarOrtega_iTRAQ-Membr.cmpd.mgf	184.20	92315480000247	3	0	0.0139	1	2	LFVK	NLPFSATEDDLKEVFADAVEIR	IPPG	MOD:01492 K12;MOD:01492 N1	0	14045	A0A060XSE1	A0A060XSE1{327-348}	0	0	0	A0A060XSE1	57.99	230080172720018	103767507096021	99296790003777
35574@20161214_11_MMarOrtega_iTRAQ-Membr.cmpd.mgf	179.47	811129460002621	3	0	0.0085	1	2	VKEK	LGVLTEEKESLLELWEVR	RQQY	MOD:01492 K8;MOD:01492 L1	0	914	A0A060XII9;A0A060XJX9	A0A060XII9{442-459};A0A060XJX9{442-459}	0	0	0	A0A060XII9;A0A060XJX9	39.75	282330660477049	103665315444204	11011876142025
20220@20161214_11_MMarOrtega_iTRAQ-Membr.cmpd.mgf	108.22	702386080008084	3	1	0.0206	0	2	RRKK	VTIVTQDESLPDELEK	KASE	MOD:01492 K16;MOD:01492 V1	0	4370	A0A060YLZ0	A0A060YLZ0{62-77}	0	0	0	A0A060YLZ0	66.93	255241011310945	103665315444204	109336671948433
33549@20161214_11_MMarOrtega_iTRAQ-Membr.cmpd.mgf	169.98	847453240001045	3	0	0.0151	0	2	DIAR	SQDAEVGDGTTSVTLLAAEFLK	QLKP	MOD:01492 K22;MOD:01492 S1	0	8641	A0A060XLB8	A0A060XLB8{85-106}	0	0	0	A0A060XLB8	58.49	328539430941986	103665315444204	10732320857048
33259@20161214_11_MMarOrtega_iTRAQ-Membr.cmpd.mgf	168.60	814799000009205	3	1	0.0471	0	2	LNHK	VHAVIGVLMDDTDPLVTVMK	VEKA	MOD:01492 K20;MOD:01492 V1	0	12492	C1BFK7	C1BFK7{156-175}	0	0	0	A0A060WBW6;A0A060XW34;C1BFH2;C1BFK7	35.94	249187481989539	103565473235138	115845729351044
28918@20161214_11_MMarOrtega_iTRAQ-Membr.cmpd.mgf	148.87	580316170005797	3	0	0.0128	0	2	PFPR	LHFFMSGFAPLTAR	GSQK	MOD:01492 L1	0	12925	A0A060Y7K1	A0A060Y7K1{269-282}	0	0	0	A0A060Y7K1	72.30	244651068518927	103467874862247	96995375037193
33220@20161214_11_MMarOrtega_iTRAQ-Membr.cmpd.mgf	167.88	635640290000119	3	1	-0.0091	0	2	ISSK	AMGIMNSFVNDIFER	IAGE	MOD:00719 M2;MOD:01492 A1	0	15915	P69069	P69069{57-71}	0	0	0	A0A060W7W3;P69069	63.08	288563581328194	103467874862247	106896485686302
32955@20161214_11_MMarOrtega_iTRAQ-Membr.cmpd.mgf	163.28	635312620000373	3	0	0.0079	0	2	ISSK	AMGIMNSFVNDIFER	IAGE	MOD:00719 M2;MOD:01492 A1	0	15915	P69069	P69069{57-71}	0	0	0	A0A060W7W3;P69069	66.17	266984568705767	103467874862247	108783919930458
36136@20161214_11_MMarOrtega_iTRAQ-Membr.cmpd.mgf	183.53	60933095000619	3	0	-0.0156	0	2	GSGK	SNLMDAISFVLAEK	TSNL	MOD:01492 K14;MOD:01492 S1	0	9105	A0A060WLQ1	A0A060WLQ1{39-52}	0	0	0	A0A060WLQ1;A0A060Y5S9	65.40	228155715325259	103467874862247	96376132011414
32917@20161214_11_MMarOrtega_iTRAQ-Membr.cmpd.mgf	162.82	952462050008201	2	0	0.0019	0	2	ISSK	AMGIMNSFVNDIFER	IAGE	MOD:00719 M2;MOD:01492 A1	0	15915	P69069	P69069{57-71}	0	0	0	A0A060W7W3;P69069	74.34	232752911562607	103372421683184	160636243700981
29271@20161214_11_MMarOrtega_iTRAQ-Membr.cmpd.mgf	150.02	664707610006	3	0	0.0112	1	2	DDFK	NLQELVDRFEALEK	IAAY	MOD:01492 K14;MOD:01492 N1	0	15841	A0A060ZAG6	A0A060ZAG6{67-80}	0	0	0	A0A060ZAG6	90.08	264022960705154	103098039199715	96141939043999
21456@20161214_11_MMarOrtega_iTRAQ-Membr.cmpd.mgf	116.33	666346800003388	3	0	-0.0291	0	2	AAAK	LGPAVFSADTQEAFQK	FLAV	MOD:01492 K16;MOD:01492 L1	0	8496	A0A060YK70;C1BF45;C1BFL6;C1BG64	A0A060YK70{28-43};C1BF45{119-134};C1BFL6{119-134};C1BG64{119-134}	0	0	0	A0A060YK70;C1BEX3;C1BF45;C1BFL6;C1BG64;P02141	44.46	193368573455246	10301029995664	101198378801346
35017@20161214_11_MMarOrtega_iTRAQ-Membr.cmpd.mgf	176.43	829126330007936	3	0	0.0023	0	2	HLSK	QDLNSLDVSILTPLSQEIISR	QATI	MOD:01492 Q1	0	11323	A0A060YGE5	A0A060YGE5{36-56}	0	0	0	A0A060YGE5	49.64	256118701633705	10301029995664	100448372006416
23573@20161214_11_MMarOrtega_iTRAQ-Membr.cmpd.mgf	129.27	871485260007057	2	0	0.0081	0	2	RHIK	LAVANDEELNQLLR	GVTI	MOD:01492 L1	0	14464	A0A060W7A5	A0A060W7A5{83-96}	0	0	0	A0A060W7A5;A0A060WTR3	62.82	27979700594063	102924298239021	161240171551704
30443@20161214_11_MMarOrtega_iTRAQ-Membr.cmpd.mgf	154.15	665993180005436	3	0	0.0056	0	2	EKHK	LGMDFPNLPYLEDGDR	KIVQ	MOD:01492 L1	0	7977	A0A060Y2H6	A0A060Y2H6{53-68}	0	0	0	A0A060Y2H6	68.35	290701297722381	102839966563652	107221896529198
36585@20161214_11_MMarOrtega_iTRAQ-Membr.cmpd.mgf	186.73	92351522000467	3	0	0.0144	1	2	DINK	IRVENPNSLLEQSSALLNLWATR	EGKR	MOD:01492 I1	0	11878	A0A060XFZ1	A0A060XFZ1{236-258}	0	0	0	A0A060XFZ1	33.96	245244673561158	102839966563652	98655612111092
26159@20161214_11_MMarOrtega_iTRAQ-Membr.cmpd.mgf	140.72	687017480007564	3	0	0.0035	0	2	GVNK	DSYLILETLPTEYDSR	VKAM	MOD:01492 D1	0	14827	A0A060VYN5	A0A060VYN5{144-159}	0	0	0	A0A060VYN5	58.96	261294583211916	10267606240177	102751727104187
36403@20161214_11_MMarOrtega_iTRAQ-Membr.cmpd.mgf	185.40	750107800000306	3	0	0.0163	0	2	SGRR	VVVFPSAAELGPALAHLVASR	ADKA	MOD:01492 V1	0	12469	A0A060XDX0	A0A060XDX0{6-26}	0	0	0	A0A060XDX0	36.31	239267264944983	10267606240177	65245659351349
33278@20161214_11_MMarOrtega_iTRAQ-Membr.cmpd.mgf	168.90	635311640008993	3	0	0.0049	0	2	ISSK	AMGIMNSFVNDIFER	IAGE	MOD:00719 M2;MOD:01492 A1	0	15915	P69069	P69069{57-71}	0	0	0	A0A060W7W3;P69069	62.95	270644346815576	102596373105058	107249404072762
37020@20161214_11_MMarOrtega_iTRAQ-Membr.cmpd.mgf	190.80	853873100002095	3	0	0.0240	0	2	ELNK	LLGGVTIAQGGVLPNIQAVLLPK	KTEK	MOD:01492 K23;MOD:01492 L1	0	4023	A0A060VUR1	A0A060VUR1{97-119}	0	0	0	A0A060VUR1;A0A060ZUT6;C1BEH9;P02264	69.99	319472868250172	102596373105058	136794884681702
22505@20161214_11_MMarOrtega_iTRAQ-Membr.cmpd.mgf	120.65	551322010003535	3	0	0.0005	0	2	VEER	TLTLIDTGIGMTK	ADLI	MOD:01492 K13;MOD:01492 T1	0	10262	A0A060VW47;A0A060XFW6	A0A060VW47{82-94};A0A060XFW6{129-141}	0	0	0	A0A060VW47;A0A060XFW6;Q5DW65;Q5DW66	73.88	27506712210134	102518119729938	8772260248661
10542@20161214_11_MMarOrtega_iTRAQ-Membr.cmpd.mgf	64.05	53866120000744	3	0	0.0146	0	2	KVLR	DNIQGITKPAIR	RLAR	MOD:01492 K8;MOD:01492 D1	0	15593	P62797	P62797{25-36}	0	0	0	A0A060ZHR6;P62797	42.28	274659328742286	102518119729938	105978069901466
21527@20161214_11_MMarOrtega_iTRAQ-Membr.cmpd.mgf	116.75	7060329600079	3	0	0.0075	0	2	FQGR	STGEAFVQFASQDIAEK	ALKK	MOD:01492 K17;MOD:01492 S1	0	7909	A0A060YG42	A0A060YG42{147-163}	0	0	0	A0A060WIG7;A0A060XY84;A0A060YG42;A0A060YLL8	58.84	285625885277302	102441251443275	101882721662521
26549@20161214_11_MMarOrtega_iTRAQ-Membr.cmpd.mgf	141.85	669371250009035	3	0	0.0020	0	2	RCTR	SVSIPAPAYYAHLVAFR	ARYH	MOD:01492 S1	0	4216	A0A060XJA5	A0A060XJA5{810-826}	0	0	0	A0A060VTB2;A0A060VUK2;A0A060W0G6;A0A060W9A9;A0A060XJ31;A0A060XJA5	13.01	186283775688576	102365720064371	56015236616135
29906@20161214_11_MMarOrtega_iTRAQ-Membr.cmpd.mgf	151.88	724701520006497	3	0	0.0026	0	2	RIYK	FFGPDTVYDLPLNNPYR	QKNG	MOD:01492 F1	0	14053	A0A060XWS5	A0A060XWS5{99-115}	0	0	0	A0A060XWS5;C1BFR5	51.18	268891437539431	102291479883579	90126483559608
35953@20161214_11_MMarOrtega_iTRAQ-Membr.cmpd.mgf	182.35	933171900008085	3	1	0.0200	0	2	MSPK	EALAQSVLAEVPGQVVTYFNMNK	LSPP	MOD:01492 K23;MOD:01492 E1	0	14166	A0A060W1X7	A0A060W1X7{25-47}	0	0	0	A0A060W1X7	45.42	231173744780325	102291479883579	115248423218727
5971@20161214_11_MMarOrtega_iTRAQ-Membr.cmpd.mgf	41.07	545292350001806	3	0	0.0081	1	2	IVPR	KYYPADAYAQR	VTTM	MOD:01492 K1;MOD:01492 K1	0	14844	P32847	P32847{826-836}	0	0	0	A0A060Y2N3;A0A060ZA60;P32847	40.60	269099121715309	102218487496164	70276616334915
25917@20161214_11_MMarOrtega_iTRAQ-Membr.cmpd.mgf	139.93	741049270006811	3	0	0.0164	0	2	WTQR	YFGSFGDVSTAAAIMGNPK	VAAH	MOD:01492 K19;MOD:01492 Y1	0	13171	A0A060XZ25	A0A060XZ25{42-60}	0	0	0	A0A060XZ25;C1BFD8;Q6TAD0	77.64	296004749417505	102218487496164	121634626507759
35348@20161214_11_MMarOrtega_iTRAQ-Membr.cmpd.mgf	177.60	729073850001244	3	0	0.0093	0	2	HLGK	GEAIETTLAALQVVPEPFR	SFAN	MOD:01492 G1	0	4050	A0A060XNU2	A0A060XNU2{560-578}	0	0	0	A0A060XNU2;A0A060XQT1	65.24	303815396608281	102218487496164	107691121935844
35605@20161214_11_MMarOrtega_iTRAQ-Membr.cmpd.mgf	179.95	629984420006822	3	0	0.0182	0	2	ISSK	AMGIMNSFVNDIFER	IAGE	MOD:01492 A1	0	15915	P69069	P69069{57-71}	0	0	0	A0A060W7W3;P69069	78.59	281837731147334	102146701649892	99157182335854
33800@20161214_11_MMarOrtega_iTRAQ-Membr.cmpd.mgf	172.28	715379250007316	3	0	0.0044	0	2	ELLR	MGLSVSEVIEGYELAMK	KSLE	MOD:01492 K17;MOD:01492 M1	0	9602	Q5DW61	Q5DW61{121-137}	0	0	0	A0A060YSL1;Q5DW61	59.80	249520196566453	102146701649892	107491531610489
35538@20161214_11_MMarOrtega_iTRAQ-Membr.cmpd.mgf	179.00	629983650004367	3	0	0.0159	0	2	ISSK	AMGIMNSFVNDIFER	IAGE	MOD:01492 A1	0	15915	P69069	P69069{57-71}	0	0	0	A0A060W7W3;P69069	63.28	264588341894849	102006594505464	9814206135273
31345@20161214_11_MMarOrtega_iTRAQ-Membr.cmpd.mgf	157.85	603654280006181	3	0	-0.0019	0	2	KAMK	GFGTDESAIIELLGSR	TSKQ	MOD:01492 G1	0	15437	A0A060VN19	A0A060VN19{223-238}	0	0	0	A0A060VN19	39.62	228244140147647	101804560644581	88897973775864
30226@20161214_11_MMarOrtega_iTRAQ-Membr.cmpd.mgf	152.82	596639020007546	3	0	0.0014	0	2	DSRK	GFLDQGLGFQQFMR	DAKQ	MOD:01492 G1	0	8054	A0A060YA94	A0A060YA94{1019-1032}	0	0	0	A0A060YA94	58.29	299533277199972	101739251972992	104035695552826
2168@20161214_11_MMarOrtega_iTRAQ-Membr.cmpd.mgf	22.88	486274750009647	3	0	0.0132	0	2	KVLK	QVHPDTGISSK	AMGI	MOD:01492 K11;MOD:01492 Q1	0	15915	P69069	P69069{46-56}	0	0	0	A0A060W7W3;P69069	67.68	240441652147902	101739251972992	96735186219215
21241@20161214_11_MMarOrtega_iTRAQ-Membr.cmpd.mgf	114.08	645670000006746	3	0	0.0023	0	2	SLEK	SYELPDGQVITIGNER	FRCP	MOD:01492 S1	0	6153	A0A060W0R3;A0A060YV63;Q70Z26	A0A060W0R3{241-256};A0A060YV63{193-208};Q70Z26{239-254}	0	0	0	A0A060VMK5;A0A060W0R3;A0A060W2A1;A0A060W386;A0A060WHM6;A0A060WPF7;A0A060WVE0;A0A060XT72;A0A060XWJ1;A0A060YV63;A0A060YXX8;Q70Z26;Q9I8X4;Q9I9G8;S5DU41	72.14	253242954684626	101611509092627	103334123253822
37000@20161214_11_MMarOrtega_iTRAQ-Membr.cmpd.mgf	190.37	853873470008822	3	0	0.0251	0	2	ELNK	LLGGVTIAQGGVLPNIQAVLLPK	KTEK	MOD:01492 K23;MOD:01492 L1	0	4023	A0A060VUR1	A0A060VUR1{97-119}	0	0	0	A0A060VUR1;A0A060ZUT6;C1BEH9;P02264	74.83	294579197389503	101611509092627	133866200566292
35530@20161214_11_MMarOrtega_iTRAQ-Membr.cmpd.mgf	178.90	629983150000822	3	0	0.0144	0	2	ISSK	AMGIMNSFVNDIFER	IAGE	MOD:01492 A1	0	15915	P69069	P69069{57-71}	0	0	0	A0A060W7W3;P69069	88.24	248234841819037	101549019599857	100085526108742
25488@20161214_11_MMarOrtega_iTRAQ-Membr.cmpd.mgf	138.13	799957480007425	2	0	0.0049	0	2	AKRK	TVTAMDVVYALK	RQGR	MOD:01492 K12;MOD:01492 T1	0	15593	P62797	P62797{81-92}	0	0	0	P62797	45.85	274809314522932	101487416512809	115326122403145
35133@20161214_11_MMarOrtega_iTRAQ-Membr.cmpd.mgf	176.87	776748140005019	3	0	0.0169	0	2	IPPR	GLTMASTFIGNNTAIQEIFR	RVGD	MOD:01492 G1	0	12925	A0A060Y7K1	A0A060Y7K1{366-385}	0	0	0	A0A060Y7K1	92.28	274109166122597	101426675035687	137050778627396
13563@20161214_11_MMarOrtega_iTRAQ-Membr.cmpd.mgf	75.28	769407500008167	2	0	0.0000	0	2	KRSK	LGESQTLQQFSR	DVDE	MOD:01492 L1	0	914	A0A060XII9;A0A060XJX9	A0A060XII9{1530-1541};A0A060XJX9{1553-1564}	0	0	0	A0A060XII9;A0A060XJX9	73.65	227194702858889	101249387366083	152989758849144
22470@20161214_11_MMarOrtega_iTRAQ-Membr.cmpd.mgf	120.35	79592433000289	2	0	0.0031	0	2	DTDR	VLYVNGDIDPWR	ELSV	MOD:01492 V1	0	3332	A0A060XDQ9	A0A060XDQ9{437-448}	0	0	0	A0A060XDQ9	72.09	225640867804432	101249387366083	151900506138802
2684@20161214_11_MMarOrtega_iTRAQ-Membr.cmpd.mgf	25.98	486273000008222	3	0	0.0079	0	2	KVLK	QVHPDTGISSK	AMGI	MOD:01492 K11;MOD:01492 Q1	0	15915	P69069	P69069{46-56}	0	0	0	A0A060W7W3;P69069	49.05	253955583684503	101249387366083	101807348847389
17958@20161214_11_MMarOrtega_iTRAQ-Membr.cmpd.mgf	94.37	816402690008589	2	0	-0.0151	0	2	TTTR	SSSGEGFLNLGYTR	SVQG	MOD:01492 S1	0	8313	C1BGI3	C1BGI3{14-27}	0	0	0	C1BGI3;C1BH32;C1BHN3;C1BHZ6;C1BIE2	32.23	1913352999907	101191864077192	122633808374405
32367@20161214_11_MMarOrtega_iTRAQ-Membr.cmpd.mgf	160.87	691401790007972	3	0	0.0059	0	2	FVDR	ALIVVPFAEGVIPDESK	ALSL	MOD:01492 K17;MOD:01492 A1	0	16263	A0A060YN72	A0A060YN72{74-90}	0	0	0	A0A060YN72	41.85	219940267532418	101135092748275	82980795621872
2362@20161214_11_MMarOrtega_iTRAQ-Membr.cmpd.mgf	23.65	486272830005879	3	0	0.0074	0	2	KVLK	QVHPDTGISSK	AMGI	MOD:01492 K11;MOD:01492 Q1	0	15915	P69069	P69069{46-56}	0	0	0	A0A060W7W3;P69069	56.78	221150392358103	101079053973095	97954468607903
20185@20161214_11_MMarOrtega_iTRAQ-Membr.cmpd.mgf	107.95	698356060002152	3	0	-0.0087	0	2	FRER	IITSLGDEGGPASEAGATFR	KRKA	MOD:01492 I1	0	12691	A0A060YT02	A0A060YT02{364-383}	0	0	0	A0A060YT02	40.83	196582047271617	100861861476163	109321742892265
33753@20161214_11_MMarOrtega_iTRAQ-Membr.cmpd.mgf	171.92	57631034000085	3	0	0.0265	0	2	EPEK	NLGCPELIAGFMK	TYKK	MOD:00110 C4;MOD:01492 K13;MOD:01492 N1	0	14486	A0A060XQS1	A0A060XQS1{58-70}	0	0	0	A0A060XQS1	52.27	227633749612584	100809219076239	84811040639877
17364@20161214_11_MMarOrtega_iTRAQ-Membr.cmpd.mgf	92.43	648656250009196	3	0	-0.0215	0	2	STSR	IMDPNIVGAEHYDVAR	GVQK	MOD:01492 I1	0	2699	A0A060WPH4	A0A060WPH4{396-411}	0	0	0	A0A060WPH4;A0A060XLZ9	56.87	257751663316872	100655015487564	76161717653275
31848@20161214_11_MMarOrtega_iTRAQ-Membr.cmpd.mgf	159.35	612660100005455	3	0	0.0046	0	2	KAMK	GFGTDEQAIIDLLGSR	SNIQ	MOD:01492 G1	0	1085	A0A060WA35;A0A060XUC0	A0A060WA35{214-229};A0A060XUC0{264-279}	0	0	0	A0A060WA35;A0A060XUC0	46.20	302668221466042	100604807473814	101045490026474
24338@20161214_11_MMarOrtega_iTRAQ-Membr.cmpd.mgf	132.63	639642690000273	3	1	0.0199	0	2	EHIK	FDTGNLCMVTGGANLGR	IGII	MOD:00110 C7;MOD:01492 F1	0	4620	A0A060YQU9	A0A060YQU9{157-173}	0	0	0	A0A060WTA5;A0A060YQU9;C1BEL2;C1BFS7	50.44	256616541352937	100604807473814	74252063035965
24890@20161214_11_MMarOrtega_iTRAQ-Membr.cmpd.mgf	134.32	867463280000247	2	0	-0.0096	0	2	TSAK	EAINVEQAFQTIAR	NALK	MOD:01492 E1	0	5369	A0A060W368	A0A060W368{158-171}	0	0	0	A0A060W368;A0A060XIT4;A0A060XQC4;A0A060XWL8	47.04	240972067678646	100268721464003	139366995573044
32739@20161214_11_MMarOrtega_iTRAQ-Membr.cmpd.mgf	161.95	856834360002981	3	0	0.0166	1	2	DAER	SAIVGLWGKISVDEIGPQALAR	LLIV	MOD:01492 K9;MOD:01492 S1	0	8496	A0A060XSW0;C1BEM6;C1BFL6;C1BG64;C1BG67	A0A060XSW0{10-31};C1BEM6{10-31};C1BFL6{10-31};C1BG64{10-31};C1BG67{10-31}	0	0	0	A0A060XSW0;A0A060YJR1;C1BEM6;C1BEX3;C1BFL6;C1BG64;C1BG67;P02141	46.06	26266897584083	100132282657338	128595535516739
29098@20161214_11_MMarOrtega_iTRAQ-Membr.cmpd.mgf	149.38	598990710009346	3	0	0.0044	0	2	DVKK	TMEGQDAVFIILGTR	SDLG	MOD:01492 T1	0	8176	C1BFM3	C1BFM3{65-79}	0	0	0	C1BFA2;C1BFM3;C1BFS0;C1BG96;C1BGC6	66.10	253012659328868	100132282657338	1024464854002
28988@20161214_11_MMarOrtega_iTRAQ-Membr.cmpd.mgf	149.07	708687230003922	3	1	-0.0139	0	2	DELR	TLFEEYGTVSECAIVK	NFAF	MOD:00110 C12;MOD:01492 K16;MOD:01492 T1	0	7234	A0A060XEP2	A0A060XEP2{95-110}	0	0	0	A0A060XEP2;A0A060XKV4;C1BFJ6	42.74	177469429476482	100087739243075	8344381737709
33176@20161214_11_MMarOrtega_iTRAQ-Membr.cmpd.mgf	167.10	635313060003297	3	0	0.0092	0	2	ISSK	AMGIMNSFVNDIFER	IAGE	MOD:00719 M2;MOD:01492 A1	0	15915	P69069	P69069{57-71}	0	0	0	A0A060W7W3;P69069	67.28	263510957914919	10	110389117360115
17700@20161214_11_MMarOrtega_iTRAQ-Membr.cmpd.mgf	93.58	699401180002521	2	0	0.0111	0	2	LLKK	SFSTDGLAALK	SPLD	MOD:01492 K11;MOD:01492 S1	0	7545	W5S4D9	W5S4D9{47-57}	0	0	0	C1BI97;W5S4D9	44.42	232896295169512	10	117296601772308
33957@20161214_11_MMarOrtega_iTRAQ-Membr.cmpd.mgf	172.77	862425990009226	3	0	0.0112	0	2	NKIK	LVVTQEDVELAYQEAMMNMAR	LNRT	MOD:01492 L1	0	6857	A0A060XW75	A0A060XW75{226-246}	0	0	0	A0A060XW75	28.97	253434711364038	10	81151497364044
20553@20161214_11_MMarOrtega_iTRAQ-Membr.cmpd.mgf	109.43	746943040000247	2	0	0.0002	0	2	EYGR	DLSSVQTLLTK	QETF	MOD:01492 K11;MOD:01492 D1	0	914	A0A060XII9;A0A060XJX9	A0A060XII9{1995-2005};A0A060XJX9{2018-2028}	0	0	0	A0A060XII9;A0A060XJX9	75.63	272338220397192	995860731484177	166739134907722
24688@20161214_11_MMarOrtega_iTRAQ-Membr.cmpd.mgf	133.70	825986160006819	2	0	0.0020	0	2	IDTR	AQLLQASYDLLK	YFDD	MOD:01492 K12;MOD:01492 A1	0	11340	A0A060Y9L7	A0A060Y9L7{462-473}	0	0	0	A0A060Y9L7	62.58	250424859833411	995860731484177	131703184247017
18739@20161214_11_MMarOrtega_iTRAQ-Membr.cmpd.mgf	98.77	640326380008668	3	0	0.0027	0	2	NWAK	GHYTEGAELVDTVIDR	VRQE	MOD:01492 G1	0	12925	A0A060Y7K1	A0A060Y7K1{110-125}	0	0	0	A0A060Y7K1	61.32	306972557646098	995860731484177	108221086859703
17515@20161214_11_MMarOrtega_iTRAQ-Membr.cmpd.mgf	92.90	756933960004079	2	0	0.0118	0	2	LWGK	ISVDEIGPQALAR	LLIV	MOD:01492 I1	0	8496	A0A060XSW0;C1BEM6;C1BFL6;C1BG64;C1BG67	A0A060XSW0{19-31};C1BEM6{19-31};C1BFL6{19-31};C1BG64{19-31};C1BG67{19-31}	0	0	0	A0A060XSW0;A0A060YJR1;C1BEM6;C1BEX3;C1BFL6;C1BG64;C1BG67;P02141	57.88	235346069815046	995860731484177	177381594896317
2569@20161214_11_MMarOrtega_iTRAQ-Membr.cmpd.mgf	25.20	4862732300015	3	0	0.0086	0	2	KVLK	QVHPDTGISSK	AMGI	MOD:01492 K11;MOD:01492 Q1	0	15915	P69069	P69069{46-56}	0	0	0	A0A060W7W3;P69069	45.67	23793076439946	995860731484177	101228822350502
33117@20161214_11_MMarOrtega_iTRAQ-Membr.cmpd.mgf	166.10	95246387000835	2	0	0.0056	0	2	ISSK	AMGIMNSFVNDIFER	IAGE	MOD:00719 M2;MOD:01492 A1	0	15915	P69069	P69069{57-71}	0	0	0	A0A060W7W3;P69069	59.42		995860731484177	16137086379528
14536@20161214_11_MMarOrtega_iTRAQ-Membr.cmpd.mgf	78.73	603005570008668	3	0	0.0003	0	2	GGGR	EGTVTVTNDGATILK	AIGV	MOD:01492 K15;MOD:01492 E1	0	6202	A0A060YIG6	A0A060YIG6{142-156}	0	0	0	A0A060YIG6;A0A060Z1D6	77.95	233025002815817	995860731484177	98816645503044
32089@20161214_11_MMarOrtega_iTRAQ-Membr.cmpd.mgf	160.05	666662570008278	3	0	0.0012	0	2	KVQR	AVCMLSNTTAIAEAWAR	LDHK	MOD:00110 C3;MOD:01492 A1	0	3664	A0A060Y4G7;A0A060ZHQ2;P18288	A0A060Y4G7{73-89};A0A060ZHQ2{305-321};P18288{374-390}	0	0	0	A0A060W2G0;A0A060WVV4;A0A060Y4G7;A0A060ZHQ2;P18288	73.04	255583846108517	992081875395237	114632136583328
32631@20161214_11_MMarOrtega_iTRAQ-Membr.cmpd.mgf	161.65	648036660006101	3	0	0.0099	0	2	LTAK	LLTGELFNFSSLQGK	VVLI	MOD:01492 K15;MOD:01492 L1	0	12073	W8W0Y8	W8W0Y8{14-28}	0	0	0	W8W0Y8	71.47	278027105140055	992081875395237	106834573745728
35498@20161214_11_MMarOrtega_iTRAQ-Membr.cmpd.mgf	178.40	62998308000517	3	0	0.0142	0	2	ISSK	AMGIMNSFVNDIFER	IAGE	MOD:01492 A1	0	15915	P69069	P69069{57-71}	0	0	0	A0A060W7W3;P69069	76.40	293955416409264	992081875395237	98296067118645
32846@20161214_11_MMarOrtega_iTRAQ-Membr.cmpd.mgf	162.27	635312780002457	3	0	0.0083	0	2	ISSK	AMGIMNSFVNDIFER	IAGE	MOD:00719 M2;MOD:01492 A1	0	15915	P69069	P69069{57-71}	0	0	0	A0A060W7W3;P69069	63.42	271469759213043	992081875395237	105960406422615
33190@20161214_11_MMarOrtega_iTRAQ-Membr.cmpd.mgf	167.33	635312030008272	3	0	0.0061	0	2	ISSK	AMGIMNSFVNDIFER	IAGE	MOD:00719 M2;MOD:01492 A1	0	15915	P69069	P69069{57-71}	0	0	0	A0A060W7W3;P69069	69.64	254929137580363	988605664769316	106796952366829
14632@20161214_11_MMarOrtega_iTRAQ-Membr.cmpd.mgf	79.60	619668990001884	3	0	0.0192	0	2	DVLK	LVTEETVSMTTTEK	HRMS	MOD:01492 K14;MOD:01492 L1	0	11878	A0A060W6T8	A0A060W6T8{434-447}	0	0	0	A0A060W6T8	57.01	247928245975219	988605664769316	96218526601791
30458@20161214_11_MMarOrtega_iTRAQ-Membr.cmpd.mgf	154.32	750740620004862	3	1	0.0169	0	2	KLLK	LEISDNMIVGGLDQLSEK	CPNL	MOD:01492 K18;MOD:01492 L1	0	9408	A0A060XIA0	A0A060XIA0{69-86}	0	0	0	A0A060XIA0	62.09	309965793017775	988605664769316	111147458910942
10335@20161214_11_MMarOrtega_iTRAQ-Membr.cmpd.mgf	62.78	812907840001385	2	0	-0.0023	0	2	DDIK	NTYTALSVMHSEK	LHVD	MOD:01492 K13	0	8496	A0A060XSW0;C1BEM6;C1BG67	A0A060XSW0{84-96};C1BEM6{84-96};C1BG67{84-96}	0	0	0	A0A060XSW0;C1BEM6;C1BG67;P02141	85.42	309950485532613	985387196432176	127360793948174
25392@20161214_11_MMarOrtega_iTRAQ-Membr.cmpd.mgf	137.07	749719870005145	3	0	0.0125	0	2	WTQR	YFGSFGDVSTPAAIMGNPK	VAAH	MOD:01492 K19;MOD:01492 Y1	0	13171	A0A060YEC0;A0A060YP37	A0A060YEC0{42-60};A0A060YP37{42-60}	0	0	0	A0A060YEC0;A0A060YP37;C1BEX8	61.39	274688931761212	985387196432176	102238952040672
10511@20161214_11_MMarOrtega_iTRAQ-Membr.cmpd.mgf	63.78	538661390001212	3	0	0.0152	0	2	KVLR	DNIQGITKPAIR	RLAR	MOD:01492 K8;MOD:01492 D1	0	15593	P62797	P62797{25-36}	0	0	0	A0A060ZHR6;P62797	40.27	263417327552366	985387196432176	113167663693428
33085@20161214_11_MMarOrtega_iTRAQ-Membr.cmpd.mgf	165.50	952452990001418	2	0	-0.0162	0	2	ISSK	AMGIMNSFVNDIFER	IAGE	MOD:00719 M2;MOD:01492 A1	0	15915	P69069	P69069{57-71}	0	0	0	A0A060W7W3;P69069	55.44	219276734129103	985387196432176	133617596387863
35443@20161214_11_MMarOrtega_iTRAQ-Membr.cmpd.mgf	178.13	624687350008126	3	0	0.0096	0	2	RIRR	IISTDFPLYFAVVSR	VQQE	MOD:01492 I1	0	11878	A0A060W733;A0A060WHT3;A0A060XML1	A0A060W733{166-180};A0A060WHT3{1020-1034};A0A060XML1{361-375}	0	0	0	A0A060W589;A0A060W733;A0A060WHT3;A0A060XML1	36.24	19616989118618	985387196432176	836453166008
35552@20161214_11_MMarOrtega_iTRAQ-Membr.cmpd.mgf	179.20	704384740006848	3	0	0.0133	0	2	EVQR	TMLELLNQLDGFEATK	NIKV	MOD:01492 K16;MOD:01492 T1	0	942	A0A060VVE0	A0A060VVE0{273-288}	0	0	0	A0A060VQ89;A0A060VVE0	53.19	267027560479236	985387196432176	110138407945633
10969@20161214_11_MMarOrtega_iTRAQ-Membr.cmpd.mgf	65.88	590314360004899	3	0	0.0176	0	2	DDIK	NTYTALSVMHSEK	LHVD	MOD:01492 K13;MOD:01492 N1	0	8496	A0A060XSW0;C1BEM6;C1BG67	A0A060XSW0{84-96};C1BEM6{84-96};C1BG67{84-96}	0	0	0	A0A060XSW0;C1BEM6;C1BG67;P02141	94.59	275912637291948	982390874094432	115532441496849
10237@20161214_11_MMarOrtega_iTRAQ-Membr.cmpd.mgf	62.50	600641190007014	3	1	-0.0124	0	2	DDIK	NTYTTLSVMHSEK	LHVD	MOD:01492 K13;MOD:01492 N1	0	8496	C1BF45	C1BF45{84-96}	0	0	0	C1BEX3;C1BF45	53.26	224442480702285	982390874094432	90758388876915
10082@20161214_11_MMarOrtega_iTRAQ-Membr.cmpd.mgf	61.90	584291420008015	3	0	-0.0058	0	2	YLVK	TGTITTFEQAHNMR	VMKF	MOD:01492 T1	0	2017	A0A060XSW2;A0A060XSZ2	A0A060XSW2{488-501};A0A060XSZ2{543-556}	0	0	0	A0A060VWY9;A0A060WYM7;A0A060XSW2;A0A060XSZ2	53.05	270289236173803	982390874094432	77709656238556
33286@20161214_11_MMarOrtega_iTRAQ-Membr.cmpd.mgf	168.98	651357580004519	3	0	0.0039	0	2	CAMR	TPTFVADHPFLFFIR	HNPT	MOD:01492 T1	0	5103	A0A060WJ02	A0A060WJ02{381-395}	0	0	0	A0A060WJ02;Q64HW4	76.43	227435064707893	982390874094432	91083180546761
35249@20161214_11_MMarOrtega_iTRAQ-Membr.cmpd.mgf	177.27	694438600008265	3	0	0.0109	0	2	NNAK	VAVLGASGGIGQPLSLLLK	NSPL	MOD:01492 K19;MOD:01492 V1	0	1826	A0A060WNZ4	A0A060WNZ4{27-45}	0	0	0	A0A060WNZ4;A0A060XXI1	89.69	339488804906298	982390874094432	134624184608459
35360@20161214_11_MMarOrtega_iTRAQ-Membr.cmpd.mgf	177.73	726700780006266	3	0	0.0082	0	2	EIQR	TLMELLNQMDGFDTLHR	VKMI	MOD:01492 T1	0	7307	A0A060VUR4	A0A060VUR4{256-272}	0	0	0	A0A060VUR4;A0A060WG38;A0A060XWJ7	70.23	294911832208379	982390874094432	94210656285286
12913@20161214_11_MMarOrtega_iTRAQ-Membr.cmpd.mgf	72.93	636984270002638	3	0	0.0335	0	2	KSLR	TDFNASVSVPDSSGPER	ILSI	MOD:01492 T1	0	9681	A0A060WGR4	A0A060WGR4{71-87}	0	0	0	A0A060WGR4;A0A060XSJ1	71.41	258547681420647	982390874094432	10419918346405
33196@20161214_11_MMarOrtega_iTRAQ-Membr.cmpd.mgf	167.48	548346130008272	3	1	0.0130	0	2	MGEK	LVNALAGIGEVLGK	RLEE	MOD:01492 K14;MOD:01492 L1	0	16171	C1BG22	C1BG22{20-33}	0	0	0	C1BG22;C1BI37	92.79	255024251478271	982390874094432	110149729013443
23685@20161214_11_MMarOrtega_iTRAQ-Membr.cmpd.mgf	129.85	717720420008963	3	0	0.0023	0	2	PQTK	IYFSHWADVSLGSGPVK	KHGS	MOD:01492 K17;MOD:01492 I1	0	10492	A0A060XKX2	A0A060XKX2{42-58}	0	0	0	A0A060XKX2	35.64	197749257703197	979588001734408	93604738354683
36622@20161214_11_MMarOrtega_iTRAQ-Membr.cmpd.mgf	186.98	87044334000172	3	1	0.0118	0	2	DVSK	QAADMILLDDNFASIVTGVEEGR	LIFD	MOD:01492 Q1	0	2486	A0A060XBB8;A0A060YE03;Q6VYM7	A0A060XBB8{736-758};A0A060YE03{762-784};Q6VYM7{732-754}	0	0	0	A0A060WT61;A0A060XA63;A0A060XBB8;A0A060XLF4;A0A060Y655;A0A060YBH5;A0A060YE03;A0A060YJC3;A0A060YK73;A0A060Z573;Q6VYM4;Q6VYM5;Q6VYM6;Q6VYM7;Q6VYM8	38.75	249555310786112	979588001734408	12126541852951
35861@20161214_11_MMarOrtega_iTRAQ-Membr.cmpd.mgf	181.73	782073930007032	3	0	0.0146	0	2	AKNR	IDEINLELNQVMEQLGDAR	IDRQ	MOD:01492 I1	0	9105	A0A060WLQ1	A0A060WLQ1{470-488}	0	0	0	A0A060WLQ1;A0A060Y5S9	62.27	266319294612938	979588001734408	103963699102402
21799@20161214_11_MMarOrtega_iTRAQ-Membr.cmpd.mgf	117.83	831758740001189	3	1	-0.0124	0	2	KVDK	GVVPLAGTNGETTTQGLDGLYER	CAQY	MOD:01492 G1	0	5791	A0A060VVE5	A0A060VVE5{145-167}	0	0	0	A0A060VVE5;A0A060WUI1;A0A060WV84;A0A060XHN5	61.53	268524015579943	979588001734408	95938652515411
27927@20161214_11_MMarOrtega_iTRAQ-Membr.cmpd.mgf	145.90	689057120002406	3	0	0.0182	0	2	RKER	FGILTAAAVVGAEDSEVK	KRKR	MOD:01492 K18;MOD:01492 F1	0	8122	A0A060WER6	A0A060WER6{75-92}	0	0	0	A0A060WER6	77.75	273931195846138	979588001734408	115668584227562
9143@20161214_11_MMarOrtega_iTRAQ-Membr.cmpd.mgf	56.65	662379910004794	2	0	0.0053	0	2	PQFK	ATAVVDGQFK	EIQL	MOD:01492 K10;MOD:01492 A1	0	4498	A0A060YDT1	A0A060YDT1{17-26}	0	0	0	A0A060YDT1;A0A060YM71	75.21	264618520377803	976955107862172	15527523291111
32101@20161214_11_MMarOrtega_iTRAQ-Membr.cmpd.mgf	160.08	782732860004409	3	1	0.0132	0	2	AGPR	GPLLVQDTPFIDEMAHFDR	ERIP	MOD:01492 G1	0	13342	A0A060W7L7	A0A060W7L7{48-66}	0	0	0	A0A060W7L7	28.16	22715566790509	976955107862172	76544218420982
33552@20161214_11_MMarOrtega_iTRAQ-Membr.cmpd.mgf	169.98	872415050004328	2	0	0.0024	0	2	ISSK	AMGIMNSFVNDIFER	IAGE		0	15915	P69069	P69069{57-71}	0	0	0	A0A060W7W3;P69069	123.54	318257838219928	976955107862172	120159329533577
37259@20161214_11_MMarOrtega_iTRAQ-Membr.cmpd.mgf	193.15	105059399000759	2	0	0.0177	0	2	LSGR	LPNIPFETIQALDVVMR	HLPS	MOD:01492 L1	0	4216	A0A060XJA5	A0A060XJA5{164-180}	0	0	0	A0A060XJ31;A0A060XJA5	47.89	172867714322464	976955107862172	89090489983559
30151@20161214_11_MMarOrtega_iTRAQ-Membr.cmpd.mgf	152.60	804766610006833	3	1	0.0062	0	2	IYYR	DGISEGQFNQVLQHELLAIR	EACI	MOD:01492 D1	0	4216	A0A060XJA5	A0A060XJA5{683-702}	0	0	0	A0A060XJA5	45.51	266941361445253	976955107862172	99107958316803
30763@20161214_11_MMarOrtega_iTRAQ-Membr.cmpd.mgf	155.30	802445870005986	3	0	0.0089	0	2	RDVK	EGADMLMVKPGLPYLDIVR	EVKD	MOD:01492 K9;MOD:01492 E1	0	13946	A0A060Y493	A0A060Y493{245-263}	0	0	0	A0A060Y493;A0A060YKH3	35.46	234140773857117	976955107862172	77768300294876
35422@20161214_11_MMarOrtega_iTRAQ-Membr.cmpd.mgf	178.05	655358320005589	3	0	0.0068	0	2	ATFK	AAGFPLNDQLFQLMVR	RYSD	MOD:01492 A1	0	1072	A0A060WNL8	A0A060WNL8{148-163}	0	0	0	A0A060WNL8	55.91	28090167557696	976955107862172	96455096960068
27153@20161214_11_MMarOrtega_iTRAQ-Membr.cmpd.mgf	143.62	715040930006347	3	0	0.0117	0	2	LDHK	AGTLSFYSVSDTMTLLHR	VQTT	MOD:01492 A1	0	13266	C6S465	C6S465{512-529}	0	0	0	A0A060WRR6;C0H5V1;C6S453;C6S454;C6S455;C6S456;C6S457;C6S458;C6S460;C6S462;C6S463;C6S464;C6S465;C6S467;C6S468;C6S469;C6S470;C6S471;C6S472;C6S474;C6S475;C6S476	29.28	195967292039712	976955107862172	61265891551971
25420@20161214_11_MMarOrtega_iTRAQ-Membr.cmpd.mgf	137.37	749719560005777	3	0	0.0116	0	2	WTQR	YFGSFGDVSTPAAIMGNPK	VAAH	MOD:01492 K19;MOD:01492 Y1	0	13171	A0A060YEC0;A0A060YP37	A0A060YEC0{42-60};A0A060YP37{42-60}	0	0	0	A0A060YEC0;A0A060YP37;C1BEX8	74.61	300582653644326	974472749489669	117247324347496
10407@20161214_11_MMarOrtega_iTRAQ-Membr.cmpd.mgf	63.02	538661720007234	3	0	0.0162	0	2	KVLR	DNIQGITKPAIR	RLAR	MOD:01492 K8;MOD:01492 D1	0	15593	P62797	P62797{25-36}	0	0	0	A0A060ZHR6;P62797	40.65	253480568976246	974472749489669	103633687615395
30560@20161214_11_MMarOrtega_iTRAQ-Membr.cmpd.mgf	154.72	598687970004747	3	0	0.0108	1	2	SVEK	FLQQLALGLAEKYR		MOD:01492 F1	0	16481	C1BIC4	C1BIC4{130-143}	0	0	0	C1BEY1;C1BG02;C1BIC4;Q98973	48.39	228079338749203	974472749489669	70832785964012
30471@20161214_11_MMarOrtega_iTRAQ-Membr.cmpd.mgf	154.38	665993180006486	3	0	0.0056	0	2	EKHK	LGMDFPNLPYLEDGDR	KIVQ	MOD:01492 L1	0	7977	A0A060Y2H6	A0A060Y2H6{53-68}	0	0	0	A0A060Y2H6	50.13	266104894223072	974472749489669	103710496664047
32103@20161214_11_MMarOrtega_iTRAQ-Membr.cmpd.mgf	160.08	80310341000231	3	0	0.0022	0	2	ECSK	DISSMMVTLAPLQTLHAYK	LRID	MOD:01492 K19;MOD:01492 D1	0	8569	C1BEM8	C1BEM8{72-90}	0	0	0	C1BEM8	35.27	24007207434935	974472749489669	83279459953308
26011@20161214_11_MMarOrtega_iTRAQ-Membr.cmpd.mgf	140.28	70101911000021	3	0	0.0133	0	2	GRRK	EISDDLDDLNFFNQK	KKKK	MOD:01492 K15;MOD:01492 E1	0	16543	C1BGJ1	C1BGJ1{67-81}	0	0	0	A0A060W8B7;A0A060WFM5;C1BGJ1	65.26	272006645505435	974472749489669	9475711607933
2916@20161214_11_MMarOrtega_iTRAQ-Membr.cmpd.mgf	27.50	47492162000654	3	0	0.0069	0	2	NVIR	DAVTYTEHAK	RKTV	MOD:01492 K10;MOD:01492 D1	0	15593	P62797	P62797{69-78}	0	0	0	P62797	53.38	247095096886241	972124639904717	90964614272118
21989@20161214_11_MMarOrtega_iTRAQ-Membr.cmpd.mgf	118.52	74503440000638	3	0	0.0120	0	2	DVFK	QAVSDPAMLDGLDLTEEER	AVLI	MOD:01492 Q1	0	3366	Q98TT1	Q98TT1{155-173}	0	0	0	Q98TT1	31.90	190997456512845	972124639904717	103740406990051
30962@20161214_11_MMarOrtega_iTRAQ-Membr.cmpd.mgf	156.40	644360340006363	3	0	-0.0064	0	2	IEHR	LLAEMLGDPLDTQVK	VWMS	MOD:01492 K15;MOD:01492 L1	0	7013	A0A060WRG5	A0A060WRG5{159-173}	0	0	0	A0A060WRG5;C1BFA9;C1BG32;C1BHB0	43.15	228471149177047	972124639904717	93516446232796
20990@20161214_11_MMarOrtega_iTRAQ-Membr.cmpd.mgf	112.30	762036270006486	3	0	0.0042	1	2	SDGK	VKFEEEPGEDMYESPLP		MOD:01492 K2;MOD:01492 V1	0	14844	P32847;Q91452	P32847{902-918};Q91452{896-912}	0	0	0	A0A060Y2N3;A0A060ZA60;P32847;Q91452	47.89	313994582368076	969897000433602	108286277651787
3161@20161214_11_MMarOrtega_iTRAQ-Membr.cmpd.mgf	29.32	47492243000766	3	0	0.0093	0	2	NVIR	DAVTYTEHAK	RKTV	MOD:01492 K10;MOD:01492 D1	0	15593	P62797	P62797{69-78}	0	0	0	P62797	59.36	244680963319677	969897000433602	96698929548264
2307@20161214_11_MMarOrtega_iTRAQ-Membr.cmpd.mgf	23.38	4862743700052	3	0	0.0120	0	2	KVLK	QVHPDTGISSK	AMGI	MOD:01492 K11;MOD:01492 Q1	0	15915	P69069	P69069{46-56}	0	0	0	A0A060W7W3;P69069	51.50	253273915466491	969897000433602	104444987654686
33662@20161214_11_MMarOrtega_iTRAQ-Membr.cmpd.mgf	170.73	952471390004765	2	0	0.0206	0	2	ISSK	AMGIMNSFVNDIFER	IAGE	MOD:00719 M2;MOD:01492 A1	0	15915	P69069	P69069{57-71}	0	0	0	A0A060W7W3;P69069	40.18		969897000433602	15217723929882
36730@20161214_11_MMarOrtega_iTRAQ-Membr.cmpd.mgf	188.47	956821180007124	3	0	0.0093	0	2	VAER	AMGAIIGAAVADAAAQPMHWIYNPER	LKEV	MOD:01492 A1	0	14053	A0A060XWS5	A0A060XWS5{12-37}	0	0	0	A0A060XWS5;C1BFR5	29.07	240975340163073	969897000433602	90017702817917
36976@20161214_11_MMarOrtega_iTRAQ-Membr.cmpd.mgf	190.07	615049120006594	3	0	0.0066	0	2	PLSK	VPAFLNVVDIAGLVK	GAHA	MOD:01492 K15;MOD:01492 V1	0	3025	A0A060XY18	A0A060XY18{159-173}	0	0	0	A0A060VQL8;A0A060XHM4;A0A060XY18	70.26	236899712118206	969897000433602	100221746563911
6002@20161214_11_MMarOrtega_iTRAQ-Membr.cmpd.mgf	41.32	545292350006286	3	0	0.0081	1	2	IVPR	KYYPADAYAQR	VTTM	MOD:01492 K1;MOD:01492 K1	0	14844	P32847	P32847{826-836}	0	0	0	A0A060Y2N3;A0A060ZA60;P32847	38.60	237133620494451	967778070526608	89789001822472
30327@20161214_11_MMarOrtega_iTRAQ-Membr.cmpd.mgf	153.12	65201361000687	3	0	0.0068	0	2	AADR	VINQILTEMDGMSSK	KNVF	MOD:01492 K15;MOD:01492 V1	0	3863	A0A060WC37	A0A060WC37{600-614}	0	0	0	A0A060WC37;A0A060WGH6;A0A060XT88;Q1M179	67.94	257129451650328	967778070526608	10492701625824
9243@20161214_11_MMarOrtega_iTRAQ-Membr.cmpd.mgf	56.98	723880250006387	2	0	0.0104	0	2	SKGK	QTTFSNFDAK	TLLP	MOD:01492 K10;MOD:01492 Q1	0	13344	A0A060XWT2;Q7T2K6	A0A060XWT2{172-181};Q7T2K6{172-181}	0	0	0	A0A060XWT2;Q7T2K6	72.21	257231118057975	967778070526608	146732541322708
35410@20161214_11_MMarOrtega_iTRAQ-Membr.cmpd.mgf	178.00	952460920001658	2	0	-0.0003	0	2	ISSK	AMGIMNSFVNDIFER	IAGE	MOD:00719 M2;MOD:01492 A1	0	15915	P69069	P69069{57-71}	0	0	0	A0A060W7W3;P69069	52.30	216671973550985	967778070526608	120173691391945
36564@20161214_11_MMarOrtega_iTRAQ-Membr.cmpd.mgf	186.53	841138430003955	3	0	0.0080	0	2	EPSR	LSPWPSLGPSFLLPAPAAEATVR	TVGA	MOD:01492 L1	0	9989	A0A060WRA7	A0A060WRA7{1090-1112}	0	0	0	A0A060WRA7	36.33	266442624053607	967778070526608	116541991829872
25223@20161214_11_MMarOrtega_iTRAQ-Membr.cmpd.mgf	136.10	588660430002008	3	0	0.0130	0	2	ASPR	DPENFPFVVLGNK	IDLE	MOD:01492 K13;MOD:01492 D1	0	5369	A0A060W368	A0A060W368{114-126}	0	0	0	A0A060W368;A0A060XIT4;A0A060XQC4;A0A060XWL8;A0A060YXS2	47.96	230829933134946	967778070526608	84775900840759
25716@20161214_11_MMarOrtega_iTRAQ-Membr.cmpd.mgf	139.00	111106506000668	2	0	0.0065	0	2	WTQR	YFGSFGDVSTAAAIMGNPK	VAAH	MOD:01492 K19;MOD:01492 Y1	0	13171	A0A060XZ25	A0A060XZ25{42-60}	0	0	0	A0A060XZ25;C1BFD8;Q6TAD0	57.46	199142520894764	965757731917779	134916627407074
14618@20161214_11_MMarOrtega_iTRAQ-Membr.cmpd.mgf	79.52	600673780003691	3	0	0.0093	1	2	IWGK	ILPKSDEIGEQALSR	MLVV	MOD:01492 I1	0	16481	A0A060XSJ5;C1BG49;P14527	A0A060XSJ5{18-32};C1BG49{18-32};P14527{17-31}	0	0	0	A0A060XSJ5;C1BEX7;C1BG49;P14527	48.52	278195782169047	965757731917779	89077005982399
20578@20161214_11_MMarOrtega_iTRAQ-Membr.cmpd.mgf	109.60	692715870000475	3	0	0.0049	0	2	LTGK	TITLEVEPSDTIENVK	AKIQ	MOD:01492 K16;MOD:01492 T1	0	3664	Q90ZQ6	Q90ZQ6{12-27,88-103,164-179,240-255}	0	0	0	A0A060WZ23;A0A060XZL2;A0A060YFT4;C1BEJ0;C1BG05;C1BG62;C1BHA6;C1BHC6;Q90ZQ6;Q9PT09	92.50	225769884041118	965757731917779	98781721234322
22312@20161214_11_MMarOrtega_iTRAQ-Membr.cmpd.mgf	119.67	790423060000357	2	0	-0.0158	0	2	NIFR	FTQAGSEVSALLGR	IPSA	MOD:01492 F1	0	2699	A0A060WPH4	A0A060WPH4{300-313}	0	0	0	A0A060WPH4;A0A060XLZ9;Q3LGW1	68.27	190956589422299	965757731917779	179758689045906
27760@20161214_11_MMarOrtega_iTRAQ-Membr.cmpd.mgf	145.40	890997100006186	2	0	-0.0140	0	2	TLSK	TILDLVQQASNYK	QLRK	MOD:01492 K13;MOD:01492 T1	0	12122	A0A060X6R4	A0A060X6R4{30-42}	0	0	0	A0A060X6R4	15.72	143481442212353	965757731917779	83826362252235
25084@20161214_11_MMarOrtega_iTRAQ-Membr.cmpd.mgf	135.18	749721120007757	3	0	0.0163	0	2	WTQR	YFGSFGDVSTPAAIMGNPK	VAAH	MOD:01492 K19;MOD:01492 Y1	0	13171	A0A060YEC0;A0A060YP37	A0A060YEC0{42-60};A0A060YP37{42-60}	0	0	0	A0A060YEC0;A0A060YP37;C1BEX8	76.13	282449684050106	963827216398241	113550180077553
30306@20161214_11_MMarOrtega_iTRAQ-Membr.cmpd.mgf	153.05	107705058000852	2	0	0.0110	0	2	SLKR	SAQSAVEDSDQIFTELIR	SIER	MOD:01492 S1	0	13266	C6S465	C6S465{233-250}	0	0	0	C0H5V2;C6S453;C6S454;C6S455;C6S456;C6S457;C6S460;C6S461;C6S463;C6S464;C6S465;C6S467;C6S468;C6S469;C6S470;C6S471;C6S472;C6S473;C6S474;C6S475;C6S476;C6S479;C6S480;C6S481;C6S482;C6S483;C6S484;C6S485;C6S486;C6S487;C6S488;C6S489;C6S494	19.46		963827216398241	7725690972805
27064@20161214_11_MMarOrtega_iTRAQ-Membr.cmpd.mgf	143.35	745049540005655	3	0	-0.0079	0	2	LERK	ASIGEAILSADQSLTEAEQR	AEAE	MOD:01492 A1	0	1152	A0A060X412	A0A060X412{110-129}	0	0	0	A0A060X412	36.54	219762751435427	963827216398241	94248739004135
35553@20161214_11_MMarOrtega_iTRAQ-Membr.cmpd.mgf	179.22	811132440007187	3	0	0.0174	1	2	VKEK	LGVLTEEKESLLELWEVR	RQQY	MOD:01492 K8;MOD:01492 L1	0	914	A0A060XII9;A0A060XJX9	A0A060XII9{442-459};A0A060XJX9{442-459}	0	0	0	A0A060XII9;A0A060XJX9	37.88	28779371387901	961978875828839	159675416707993
25245@20161214_11_MMarOrtega_iTRAQ-Membr.cmpd.mgf	136.20	618309960007131	3	0	-0.0301	0	2	QSRR	AALEDSFHLQQFFR	DSDE	MOD:01492 A1	0	914	A0A060XII9	A0A060XII9{567-580}	0	0	0	A0A060XII9	58.87	237374850002575	961978875828839	92400875329971
30449@20161214_11_MMarOrtega_iTRAQ-Membr.cmpd.mgf	154.22	635635870002828	3	1	-0.0224	0	2	ISSK	AMGIMNSFVNDIFER	IAGE	MOD:00719 M5;MOD:01492 A1	0	15915	P69069	P69069{57-71}	0	0	0	A0A060W7W3;P69069	40.36	257330099933951	961978875828839	9223036301136
25308@20161214_11_MMarOrtega_iTRAQ-Membr.cmpd.mgf	136.40	806926550009152	2	0	0.0021	0	2	PNPR	VFFDITIGDSAAGR	IEIE	MOD:01492 V1	0	9327	A0A060XG86	A0A060XG86{6-19}	0	0	0	A0A060XG86	55.02	242606723048117	961978875828839	142958465695381
25021@20161214_11_MMarOrtega_iTRAQ-Membr.cmpd.mgf	134.75	749720790008985	3	0	0.0153	0	2	WTQR	YFGSFGDVSTPAAIMGNPK	VAAH	MOD:01492 K19;MOD:01492 Y1	0	13171	A0A060YEC0;A0A060YP37	A0A060YEC0{42-60};A0A060YP37{42-60}	0	0	0	A0A060YEC0;A0A060YP37;C1BEX8	67.96	26950419620706	960205999132796	119271174550056
15114@20161214_11_MMarOrtega_iTRAQ-Membr.cmpd.mgf	82.38	600671310002577	3	0	0.0019	1	2	IWGK	ILPKTDEIGDQALSR	MLVV	MOD:01492 I1	0	16481	C1BIC4	C1BIC4{18-32}	0	0	0	C1BEY1;C1BG02;C1BIC4;Q98973	55.69	243230768226949	960205999132796	78717131257057
33817@20161214_11_MMarOrtega_iTRAQ-Membr.cmpd.mgf	172.35	635312570005875	3	0	0.0077	0	2	ISSK	AMGIMNSFVNDIFER	IAGE	MOD:00719 M2;MOD:01492 A1	0	15915	P69069	P69069{57-71}	0	0	0	A0A060W7W3;P69069	46.69	216241599696425	960205999132796	96630441784859
36007@20161214_11_MMarOrtega_iTRAQ-Membr.cmpd.mgf	182.68	782460140004013	3	0	0.0009	0	2	PSGK	LVQIEYALSAVAAGAPSVGIK	GKED	MOD:01492 K21;MOD:01492 L1	0	1727	A0A060ZL70	A0A060ZL70{19-39}	0	0	0	A0A060ZL70	37.38	235810898718388	960205999132796	97027712583542
20567@20161214_11_MMarOrtega_iTRAQ-Membr.cmpd.mgf	109.50	692715920008181	3	0	0.0051	0	2	LTGK	TITLEVEPSDTIENVK	AKIQ	MOD:01492 K16;MOD:01492 T1	0	3664	Q90ZQ6	Q90ZQ6{12-27,88-103,164-179,240-255}	0	0	0	A0A060WZ23;A0A060XZL2;A0A060YFT4;C1BEJ0;C1BG05;C1BG62;C1BHA6;C1BHC6;Q90ZQ6;Q9PT09	50.11	289890791432877	958502665202918	95714476466179
23420@20161214_11_MMarOrtega_iTRAQ-Membr.cmpd.mgf	127.88	789450830001846	2	0	0.0019	0	2	IQDK	GMLQPIIDFQK	KMLK	MOD:01492 K11;MOD:01492 G1	0	14844	Q91452	Q91452{311-321}	0	0	0	Q91452	55.75	207930854290395	956863623584101	148056841373444
5638@20161214_11_MMarOrtega_iTRAQ-Membr.cmpd.mgf	38.92	820885790005321	2	0	0.0024	0	2	DVGR	YNSADDDNVTQVR	TFFT	MOD:01492 Y1	0	13342	A0A060X782	A0A060X782{418-430}	0	0	0	A0A060X782	27.59	203284030762296	956863623584101	11387874352932
2255@20161214_11_MMarOrtega_iTRAQ-Membr.cmpd.mgf	23.13	486274750007577	3	0	0.0132	0	2	KVLK	QVHPDTGISSK	AMGI	MOD:01492 K11;MOD:01492 Q1	0	15915	P69069	P69069{46-56}	0	0	0	A0A060W7W3;P69069	60.19	226147045091395	956863623584101	84736057639122
19147@20161214_11_MMarOrtega_iTRAQ-Membr.cmpd.mgf	100.52	692048200009395	3	0	0.0063	0	2	THAK	NLTLSEDLEKPLEER	VNLF	MOD:01492 K10;MOD:01492 N1	0	7759	A0A060XHR3	A0A060XHR3{216-230}	0	0	0	A0A060WYJ7;A0A060XHR3	50.39	219977979702977	956863623584101	83531453609467
21004@20161214_11_MMarOrtega_iTRAQ-Membr.cmpd.mgf	112.45	676685660008262	3	1	-0.0231	0	2	VAAK	LGPTVFSADTQEAFQK	FLAV	MOD:01492 K16;MOD:01492 L1	0	8496	C1BG67	C1BG67{119-134}	0	0	0	C1BG67	37.74	194847799403595	955284196865778	92383039355278
14905@20161214_11_MMarOrtega_iTRAQ-Membr.cmpd.mgf	80.75	712390150008286	2	0	0.0057	0	2	KSRK	ESYAIYVYK	VLKQ	MOD:01492 K9;MOD:01492 E1	0	15915	P69069	P69069{34-42}	0	0	0	A0A060W7W3;P69069	57.43	280139978890626	955284196865778	133243142127991
27239@20161214_11_MMarOrtega_iTRAQ-Membr.cmpd.mgf	143.87	700074840001857	3	1	0.0324	0	2	SEKK	ISTVQSIVPALELANQNR	KPLV	MOD:01492 I1	0	10348	A0A060Y0A6	A0A060Y0A6{241-258}	0	0	0	A0A060Y0A6	48.21	198808221817614	953760200210104	85438673615456
14693@20161214_11_MMarOrtega_iTRAQ-Membr.cmpd.mgf	79.88	638369190008637	2	0	-0.0064	0	2	KSMK	GLGTTDSVLIR	IMVA	MOD:01492 G1	0	2206	A0A060W6S3	A0A060W6S3{330-340}	0	0	0	A0A060VXL3;A0A060W6S3	42.12	224808222246543	953760200210104	139809712409973
25998@20161214_11_MMarOrtega_iTRAQ-Membr.cmpd.mgf	140.25	564329650001261	3	0	0.0125	0	2	VFGK	VVEGLNIIASMEK	KGSS	MOD:01492 K13;MOD:01492 V1	0	9327	A0A060Y0S7	A0A060Y0S7{136-148}	0	0	0	A0A060Y0S7	75.49	274258318302463	953760200210104	87012439846992
24157@20161214_11_MMarOrtega_iTRAQ-Membr.cmpd.mgf	132.10	63233172000764	3	0	-0.0017	0	2	YEAK	DMDALNENIMLLSK	RRSQ	MOD:01492 K14;MOD:01492 D1	0	4153	A0A060WL10	A0A060WL10{85-98}	0	0	0	A0A060WL10;A0A060XH56	55.15	304618801485608	953760200210104	9971492934227
22750@20161214_11_MMarOrtega_iTRAQ-Membr.cmpd.mgf	122.80	555311730007892	3	0	0.0060	0	2	KGTK	IIGAESLEDMVAK	LKKP	MOD:01492 K13;MOD:01492 I1	0	3552	A0A060WX43	A0A060WX43{52-64}	0	0	0	A0A060WX43	68.51	22139400239998	953760200210104	83158108234406
20601@20161214_11_MMarOrtega_iTRAQ-Membr.cmpd.mgf	109.90	624691390000017	3	0	-0.0051	0	2	MEEK	LNATNIELATIEPGK	TFHM	MOD:01492 K15;MOD:01492 L1	0	13692	A0A060XV21	A0A060XV21{210-224}	0	0	0	A0A060XV21	36.70	224898501115296	953760200210104	98902293801308
1720@20161214_11_MMarOrtega_iTRAQ-Membr.cmpd.mgf	21.40	548281060009422	3	0	0.0044	1	2	MGQK	DSYVGDEAQSKR	GILT	MOD:01492 K11;MOD:01492 D1	0	6153	A0A060W0R3;A0A060YV63;Q70Z26	A0A060W0R3{53-64};A0A060YV63{5-16};Q70Z26{51-62}	0	0	0	A0A060VMK5;A0A060W0R3;A0A060W2A1;A0A060W386;A0A060WGF7;A0A060WHM6;A0A060WPF7;A0A060WVE0;A0A060XT72;A0A060XWJ1;A0A060YV63;A0A061A0R9;Q70Z26;Q8JIZ5;Q90WC5;Q9I8X4;Q9I9G8	38.78	257114827695802	952287874528034	92542560100555
25443@20161214_11_MMarOrtega_iTRAQ-Membr.cmpd.mgf	137.58	749718830003892	3	0	0.0094	0	2	WTQR	YFGSFGDVSTPAAIMGNPK	VAAH	MOD:01492 K19;MOD:01492 Y1	0	13171	A0A060YEC0;A0A060YP37	A0A060YEC0{42-60};A0A060YP37{42-60}	0	0	0	A0A060YEC0;A0A060YP37;C1BEX8	75.18	274687218940037	952287874528034	98483126997948
29281@20161214_11_MMarOrtega_iTRAQ-Membr.cmpd.mgf	150.05	79244833000601	2	0	-0.0006	0	2	ARAR	VALTGLTVAEYFR	DQEG	MOD:01492 V1	0	2699	A0A060WPH4	A0A060WPH4{271-283}	0	0	0	A0A060WPH4;A0A060XLZ9;Q3LGW1	49.00	232133150475071	952287874528034	132430970072746
36482@20161214_11_MMarOrtega_iTRAQ-Membr.cmpd.mgf	185.97	600313760004422	3	0	0.0156	0	2	EPEK	NLGCPELIAEFMK	TYKK	MOD:00110 C4;MOD:01492 K13;MOD:01492 N1	0	14486	A0A060W2I3	A0A060W2I3{58-70}	0	0	0	A0A060W2I3	35.14	125750458846051	952287874528034	85711121439934
24948@20161214_11_MMarOrtega_iTRAQ-Membr.cmpd.mgf	134.50	76838038000748	3	0	0.0214	0	2	EEKK	SVEYYFASDASAVIEHTNR	VIFL	MOD:01492 S1	0	7474	A0A060VPC6	A0A060VPC6{257-275}	0	0	0	A0A060VPC6;A0A060XMM6	23.62	220575958576892	952287874528034	68747987747192
17546@20161214_11_MMarOrtega_iTRAQ-Membr.cmpd.mgf	93.03	649010650005445	3	0	0.0094	0	2	PQTK	AYFSHWASVAPGSPPVK	KHGI	MOD:01492 K17	0	16481	A0A060XSJ5	A0A060XSJ5{42-58}	0	0	0	A0A060XSJ5	50.67	26049383882846	950863830616573	90928488373756
2540@20161214_11_MMarOrtega_iTRAQ-Membr.cmpd.mgf	24.92	486273570006963	3	0	0.0096	0	2	KVLK	QVHPDTGISSK	AMGI	MOD:01492 K11;MOD:01492 Q1	0	15915	P69069	P69069{46-56}	0	0	0	A0A060W7W3;P69069	52.10	221633893996377	950863830616573	103043828368187
35259@20161214_11_MMarOrtega_iTRAQ-Membr.cmpd.mgf	177.30	992200540008975	3	0	0.0106	0	2	PTRK	DAPIFQDLSLSVPAGSVMAVVGPSGSGK	STLV	MOD:01492 K28;MOD:01492 D1	0	10115	A0A060W9T5	A0A060W9T5{478-505}	0	0	0	A0A060W9T5	43.90	24699106458408	950863830616573	93206708908081
14937@20161214_11_MMarOrtega_iTRAQ-Membr.cmpd.mgf	80.98	644034280004956	3	0	0.0068	1	2	IWGK	ILPKSDEIGDQALSR	MLVV	MOD:01492 K4;MOD:01492 I1	0	16481	A0A060XSB4	A0A060XSB4{18-32}	0	0	0	A0A060XSB4	53.97	246245258272159	948148606012211	107834750056267
20271@20161214_11_MMarOrtega_iTRAQ-Membr.cmpd.mgf	108.40	107654505000884	2	1	-0.0246	0	2	PQTK	TYFSHWADLSPGSAPVK	KHGS	MOD:01492 K17;MOD:01492 T1	0	10492	A0A060Y757	A0A060Y757{42-58}	0	0	0	A0A060Y757	31.44	225125597418989	946852108295774	112619807124138
32401@20161214_11_MMarOrtega_iTRAQ-Membr.cmpd.mgf	160.97	710033790009715	3	0	0.0045	0	2	LPYR	ATETDIYNFFSPLNPVR	VHVE	MOD:01492 A1	0	7909	A0A060YG42	A0A060YG42{267-283}	0	0	0	A0A060XY84;A0A060YG42	51.26	252556297275605	946852108295774	97374688744545
10054@20161214_11_MMarOrtega_iTRAQ-Membr.cmpd.mgf	61.73	600313590001734	3	0	0.0048	0	2	DDIK	NTYTTLSVMHSEK	LHVD	MOD:01492 K13;MOD:01492 N1	0	8496	C1BF45	C1BF45{84-96}	0	0	0	C1BEX3;C1BF45	77.96	277661284716407	945593195564972	84841348052025
25094@20161214_11_MMarOrtega_iTRAQ-Membr.cmpd.mgf	135.25	647340430001443	3	0	-0.0123	0	2	NYAK	SQPDMAIMAVNTFVK	DCED	MOD:01492 K15;MOD:01492 S1	0	6350	A0A060WE33	A0A060WE33{79-93}	0	0	0	A0A060WE33;A0A060XGE5	26.05	217928797649015	945593195564972	84007641673088
28536@20161214_11_MMarOrtega_iTRAQ-Membr.cmpd.mgf	147.73	681369350006873	3	0	0.0003	0	2	SEDR	GLLGVVYDSVPFPQHNR	TGGH	MOD:01492 G1	0	1854	A0A060X3M7;A0A060XDX2	A0A060X3M7{337-353};A0A060XDX2{329-345}	0	0	0	A0A060X3M7;A0A060XDX2	51.19	261470423497813	945593195564972	77151843547821
32678@20161214_11_MMarOrtega_iTRAQ-Membr.cmpd.mgf	161.77	868773690000302	3	0	-0.0185	0	2	FAEK	NTLSFIETSALDSTNVEEAFK	NILT	MOD:01492 K21;MOD:01492 N1	0	15663	A0A060X0Q9	A0A060X0Q9{146-166}	0	0	0	A0A060X0Q9;A0A060XRK9;A0A060XYB7;A0A060YKU4	36.27	202133859390018	945593195564972	94896514892578
16297@20161214_11_MMarOrtega_iTRAQ-Membr.cmpd.mgf	88.08	622660620007091	3	0	0.0070	0	2	ETGR	WVGYEENLNPATGK	WGPS	MOD:01492 K14;MOD:01492 W1	0	14844	Q91452	Q91452{91-104}	0	0	0	A0A060ZA54;Q91452	62.11	294831497089227	944369749923271	102159800410271
19286@20161214_11_MMarOrtega_iTRAQ-Membr.cmpd.mgf	100.93	520650340009292	3	0	0.0063	1	2	ADLR	KLAVNMVPFPR	LHFF	MOD:01492 K1;MOD:01492 K1	0	12925	A0A060WK77;A0A060Y7K1	A0A060WK77{295-305};A0A060Y7K1{258-268}	0	0	0	A0A060VMG6;A0A060VUF9;A0A060VX25;A0A060WK77;A0A060WQF2;A0A060X6Y9;A0A060XGB4;A0A060XNT9;A0A060XV78;A0A060Y7K1	33.18		944369749923271	82400350451469
18728@20161214_11_MMarOrtega_iTRAQ-Membr.cmpd.mgf	98.75	570648270001683	3	0	0.0082	0	2	ATGK	WGPSHVSYLTFK	SLIQ	MOD:01492 K12;MOD:01492 W1	0	14844	A0A060XW66;P32847;Q91452	A0A060XW66{100-111};P32847{111-122};Q91452{105-116}	0	0	0	A0A060XW66;A0A060ZA54;P32847;Q91452	64.16	211711449887924	943179827593301	103196911454201
33058@20161214_11_MMarOrtega_iTRAQ-Membr.cmpd.mgf	164.95	635313230003005	3	0	0.0097	0	2	ISSK	AMGIMNSFVNDIFER	IAGE	MOD:00719 M2;MOD:01492 A1	0	15915	P69069	P69069{57-71}	0	0	0	A0A060W7W3;P69069	58.55	22298062407589	943179827593301	101878657698631
2952@20161214_11_MMarOrtega_iTRAQ-Membr.cmpd.mgf	27.77	474921620009985	3	0	0.0069	0	2	NVIR	DAVTYTEHAK	RKTV	MOD:01492 K10;MOD:01492 D1	0	15593	P62797	P62797{69-78}	0	0	0	P62797	60.47	23857719733974	942021640338319	96201538562775
32388@20161214_11_MMarOrtega_iTRAQ-Membr.cmpd.mgf	160.93	635312250009477	3	0	0.0067	0	2	ISSK	AMGIMNSFVNDIFER	IAGE	MOD:00719 M5;MOD:01492 A1	0	15915	P69069	P69069{57-71}	0	0	0	A0A060W7W3;P69069	34.67	244093610789212	942021640338319	90025372028351
15721@20161214_11_MMarOrtega_iTRAQ-Membr.cmpd.mgf	85.83	634842460005425	2	0	0.0001	0	2	KAVK	NMGNILATYK	SLSE	MOD:01492 K10	0	13171	A0A060XZ25;A0A060YEC0;A0A060YP37;P02142	A0A060XZ25{78-87};A0A060YEC0{78-87};A0A060YP37{78-87};P02142{77-86}	0	0	0	A0A060XZ25;A0A060YEC0;A0A060YP37;C1BFD8;P02142;Q6TAD0	67.28	237347581961191	94089353929735	97630582809448
2457@20161214_11_MMarOrtega_iTRAQ-Membr.cmpd.mgf	24.15	486273570006813	3	0	0.0096	0	2	KVLK	QVHPDTGISSK	AMGI	MOD:01492 K11;MOD:01492 Q1	0	15915	P69069	P69069{46-56}	0	0	0	A0A060W7W3;P69069	58.19	250595601592349	94089353929735	102429442048073
33160@20161214_11_MMarOrtega_iTRAQ-Membr.cmpd.mgf	166.83	635313220001112	3	0	0.0097	0	2	ISSK	AMGIMNSFVNDIFER	IAGE	MOD:00719 M2;MOD:01492 A1	0	15915	P69069	P69069{57-71}	0	0	0	A0A060W7W3;P69069	66.11	256120769743679	94089353929735	102656124949455
36050@20161214_11_MMarOrtega_iTRAQ-Membr.cmpd.mgf	182.95	736417800003727	3	1	0.0060	0	2	ESIR	WLLAVAGVEFEEVNITK	RQEY	MOD:01492 K17;MOD:01492 W1	0	3806	A0A060WCG2	A0A060WCG2{21-37}	0	0	0	A0A060WCG2	51.79	286175687981686	939794000867204	104128750801086
29792@20161214_11_MMarOrtega_iTRAQ-Membr.cmpd.mgf	151.53	8327779500046	3	0	0.0154	0	2	NDPK	ELITAASFQEAVQESTQDLK	VADW	MOD:01492 K20;MOD:01492 E1	0	7793	A0A060W525	A0A060W525{219-238}	0	0	0	A0A060W525;A0A060WN13	47.52	245247876224699	939794000867204	102345343828201
27940@20161214_11_MMarOrtega_iTRAQ-Membr.cmpd.mgf	145.93	871758030002693	3	1	0.0436	0	2	ANTR	GDAQAYVELNELMGNSWQETGR	WVGY	MOD:01492 G1	0	14844	A0A060XW66;P32847	A0A060XW66{64-85};P32847{75-96}	0	0	0	A0A060XW66;P32847	81.25	268787305267337	938721614328026	138690958857536
28177@20161214_11_MMarOrtega_iTRAQ-Membr.cmpd.mgf	146.68	674391310006238	3	0	0.0106	0	2	LKSR	IQELIDSNQVLVFSK	SNCP	MOD:01492 K15;MOD:01492 I1	0	5561	A0A060VZ45	A0A060VZ45{65-79}	0	0	0	A0A060VZ45;A0A060XUV9;A0A068QLU5;A0A068QLY7	64.57	257808306516997	93767507096021	103377378940582
22526@20161214_11_MMarOrtega_iTRAQ-Membr.cmpd.mgf	120.78	829917860004673	2	1	0.0108	0	2	TQVR	TFFTEVLNEEER	QRLC	MOD:01492 T1	0	13342	A0A060W7L7;A0A060X782	A0A060W7L7{445-456};A0A060X782{431-442}	0	0	0	A0A060W7L7;A0A060X782	64.87	264595609625585	936653154442041	1575979616642
22663@20161214_11_MMarOrtega_iTRAQ-Membr.cmpd.mgf	122.28	601687330004401	3	0	0.0041	0	2	PPLR	AVDPASVALVTLGSSK	DMLF	MOD:01492 K16;MOD:01492 A1	0	5154	A0A060X0N4	A0A060X0N4{650-665}	0	0	0	A0A060X0N4	41.90	266206420843596	936653154442041	10126411652565
23181@20161214_11_MMarOrtega_iTRAQ-Membr.cmpd.mgf	125.28	101906246000111	2	0	-0.0078	0	2	GTLK	AGMIVTFAPANVTTEVK	SVEM	MOD:01492 K17;MOD:01492 A1	0	3147	A0A060WKM1	A0A060WKM1{274-290}	0	0	0	A0A060WDP8;A0A060WKM1;A0A060XJE9;A0A060XK25;Q8QFP0	38.91	20635821152032	935654732351381	118704986572266
31967@20161214_11_MMarOrtega_iTRAQ-Membr.cmpd.mgf	159.70	615686240002128	3	0	0.0081	0	2	MMLK	GVDLLADAVAVTMGPK	GRTV	MOD:01492 K16;MOD:01492 G1	0	10348	A0A060XQ11;A0A060Y0A6	A0A060XQ11{43-58};A0A060Y0A6{33-48}	0	0	0	A0A060XQ11;A0A060Y0A6	61.46	252450819080868	935654732351381	103517236948013
10695@20161214_11_MMarOrtega_iTRAQ-Membr.cmpd.mgf	65.10	536304120009189	3	0	0.0121	0	2	AKGK	GILAADESTGSVAK	RFQS	MOD:01492 K14;MOD:01492 G1	0	5791	A0A060VVE5	A0A060VVE5{62-75}	0	0	0	A0A060VVE5;A0A060WUI1;A0A060WV84;A0A060XHN5	76.16	255276756198534	935654732351381	99488030433655
19671@20161214_11_MMarOrtega_iTRAQ-Membr.cmpd.mgf	103.10	743412790008268	2	0	-0.0004	0	2	IPLR	MAITGTLFTDK	EMKC	MOD:01492 K11;MOD:01492 M1	0	14844	P32847;Q91452	P32847{880-890};Q91452{874-884}	0	0	0	A0A060Y2N3;A0A060ZA60;P32847;Q91452	43.51	21594151168503	934678748622466	121607979178429
25213@20161214_11_MMarOrtega_iTRAQ-Membr.cmpd.mgf	136.03	749721440005009	3	0	0.0172	0	2	WTQR	YFGSFGDVSTPAAIMGNPK	VAAH	MOD:01492 K19;MOD:01492 Y1	0	13171	A0A060YEC0;A0A060YP37	A0A060YEC0{42-60};A0A060YP37{42-60}	0	0	0	A0A060YEC0;A0A060YP37;C1BEX8	68.66	274710150536038	934678748622466	11723562848568
11056@20161214_11_MMarOrtega_iTRAQ-Membr.cmpd.mgf	66.15	590314360003957	3	0	0.0176	0	2	DDIK	NTYTALSVMHSEK	LHVD	MOD:01492 K13;MOD:01492 N1	0	8496	A0A060XSW0;C1BEM6;C1BG67	A0A060XSW0{84-96};C1BEM6{84-96};C1BG67{84-96}	0	0	0	A0A060XSW0;C1BEM6;C1BG67;P02141	77.46	277510980899163	933724216831843	115187532305717
34990@20161214_11_MMarOrtega_iTRAQ-Membr.cmpd.mgf	176.25	81700347000252	2	0	0.0108	0	2	SVDK	FLQQLALALAEK	YR	MOD:01492 K12;MOD:01492 F1	0	16481	A0A060XSB4;A0A060XSJ5;C1BF11;C1BG49;P14527	A0A060XSB4{130-141};A0A060XSJ5{130-141};C1BF11{130-141};C1BG49{130-141};P14527{129-140}	0	0	0	A0A060XSB4;A0A060XSJ5;A0A060YNP5;C1BEW1;C1BEX7;C1BF11;C1BG49;C1BGI7;P14527	76.88	358179868215725	933724216831843	170686612129211
22851@20161214_11_MMarOrtega_iTRAQ-Membr.cmpd.mgf	123.13	864509660005499	2	0	-0.0002	0	2	DVKK	TIQGQDAVIIVLGTR	TDLS	MOD:01492 T1	0	8176	A0A060W713	A0A060W713{65-79}	0	0	0	A0A060W713	55.64	200290317921823	933724216831843	151039117336273
14643@20161214_11_MMarOrtega_iTRAQ-Membr.cmpd.mgf	79.68	506605440009712	3	0	0.0026	1	2	HLPK	SAFVMDEFKR	KYSN	MOD:01492 K9;MOD:01492 S1	0	5045	A0A060YSF0	A0A060YSF0{76-85}	0	0	0	A0A060YSF0	36.20	280456884342397	933724216831843	111064952373505
36027@20161214_11_MMarOrtega_iTRAQ-Membr.cmpd.mgf	182.78	806796100002708	3	0	0.0120	0	2	SLAR	HLIALLADPLQTASVQWLER	TLDD	MOD:01492 H1	0	12740	A0A060W737	A0A060W737{304-323}	0	0	0	A0A060W737;A0A060Z261	36.78	259292527536525	933724216831843	85426306128502
26250@20161214_11_MMarOrtega_iTRAQ-Membr.cmpd.mgf	140.98	741048360009098	3	0	0.0137	0	2	WTQR	YFGSFGDVSTAAAIMGNPK	VAAH	MOD:01492 K19;MOD:01492 Y1	0	13171	A0A060XZ25	A0A060XZ25{42-60}	0	0	0	A0A060XZ25;C1BFD8;Q6TAD0	43.57	293078877533977	932790214206428	93063992023468
11186@20161214_11_MMarOrtega_iTRAQ-Membr.cmpd.mgf	66.58	740915600004477	2	0	0.0013	1	2	GGVK	RISGLIYEETR	GVLK	MOD:01492 R1	0	15593	P62797	P62797{46-56}	0	0	0	P62797	53.57	235885574538636	932790214206428	156390441656113
28804@20161214_11_MMarOrtega_iTRAQ-Membr.cmpd.mgf	148.52	649677980004387	3	0	0.0042	0	2	LAAR	AIVAIENPADVCVISSR	NTGQ	MOD:00110 C12;MOD:01492 A1	0	11934	A0A060VYB6	A0A060VYB6{177-193}	0	0	0	A0A060VYB6;A0A060XM37;A0A060XUH8	45.50	269856319721141	932790214206428	95853578805923
25180@20161214_11_MMarOrtega_iTRAQ-Membr.cmpd.mgf	135.77	749721440006816	3	0	0.0172	0	2	WTQR	YFGSFGDVSTPAAIMGNPK	VAAH	MOD:01492 K19;MOD:01492 Y1	0	13171	A0A060YEC0;A0A060YP37	A0A060YEC0{42-60};A0A060YP37{42-60}	0	0	0	A0A060YEC0;A0A060YP37;C1BEX8	67.70	260999134694603	931875876262441	105329210639
28189@20161214_11_MMarOrtega_iTRAQ-Membr.cmpd.mgf	146.70	871758030004826	3	1	0.0436	0	2	ANTR	GDAQAYVELNELMGNSWQETGR	WVGY	MOD:01492 G1	0	14844	A0A060XW66;P32847	A0A060XW66{64-85};P32847{75-96}	0	0	0	A0A060XW66;P32847	19.47	16070825123785	930980391997149	53937055468559
11717@20161214_11_MMarOrtega_iTRAQ-Membr.cmpd.mgf	68.23	590314190006389	3	0	0.0171	0	2	DDIK	NTYTALSVMHSEK	LHVD	MOD:01492 K13;MOD:01492 N1	0	8496	A0A060XSW0;C1BEM6;C1BG67	A0A060XSW0{84-96};C1BEM6{84-96};C1BG67{84-96}	0	0	0	A0A060XSW0;C1BEM6;C1BG67;P02141	61.06	238423159514584	930980391997149	90661875844002
36964@20161214_11_MMarOrtega_iTRAQ-Membr.cmpd.mgf	189.93	853873470002914	3	0	0.0251	0	2	ELNK	LLGGVTIAQGGVLPNIQAVLLPK	KTEK	MOD:01492 K23;MOD:01492 L1	0	4023	A0A060VUR1	A0A060VUR1{97-119}	0	0	0	A0A060VUR1;A0A060ZUT6;C1BEH9;P02264	73.47	231228048427289	930980391997149	130407921433449
29465@20161214_11_MMarOrtega_iTRAQ-Membr.cmpd.mgf	150.58	919833960006261	3	0	-0.0007	0	2	TKLK	VLLDSPETTITINNVSPDQWVK	INPG	MOD:01492 K22;MOD:01492 V1	0	10252	A0A060WV39	A0A060WV39{574-595}	0	0	0	A0A060WV39	31.87	175913139923884	930980391997149	85130539536476
22654@20161214_11_MMarOrtega_iTRAQ-Membr.cmpd.mgf	122.22	626654170005968	3	1	-0.0107	0	2	KVIR	YPLNTPLMTIPDSDR	MVLK	MOD:01492 Y1	0	103	A0A060YIA9	A0A060YIA9{212-226}	0	0	0	A0A060YIA9	34.25	229896486536147	930980391997149	9101128423214
18067@20161214_11_MMarOrtega_iTRAQ-Membr.cmpd.mgf	94.80	901807370007241	3	0	0.0016	1	2	GIYR	QLFHPEQLITGKEDAANNYAR	GHYT	MOD:01492 K12;MOD:01492 Q1	0	3664	A0A060WX95;A0A060Z5I0;P18288	A0A060WX95{50-70};A0A060Z5I0{93-113};P18288{85-105}	0	0	0	A0A060VW86;A0A060W2G0;A0A060W4H1;A0A060WER4;A0A060WL13;A0A060WX95;A0A060X559;A0A060XZL2;A0A060Y3B7;A0A060YCZ7;A0A060YPW6;A0A060Z3V9;A0A060Z5I0;A0A060Z9K5;A0A060ZEE2;P18288	34.82	258799478483283	930102999566398	96243198037148
2758@20161214_11_MMarOrtega_iTRAQ-Membr.cmpd.mgf	26.48	4862730000007	3	0	0.0079	0	2	KVLK	QVHPDTGISSK	AMGI	MOD:01492 K11;MOD:01492 Q1	0	15915	P69069	P69069{46-56}	0	0	0	A0A060W7W3;P69069	56.29	216163246324508	930102999566398	95749387860298
34969@20161214_11_MMarOrtega_iTRAQ-Membr.cmpd.mgf	176.07	63531177000559	3	0	0.0053	0	2	ISSK	AMGIMNSFVNDIFER	IAGE	MOD:00719 M2;MOD:01492 A1	0	15915	P69069	P69069{57-71}	0	0	0	A0A060W7W3;P69069	50.72	258797636485844	930102999566398	107733944535255
29806@20161214_11_MMarOrtega_iTRAQ-Membr.cmpd.mgf	151.58	632034860009121	3	0	0.0045	0	2	NNVK	LAATNALLNSLEFTK	ANFD	MOD:01492 K15;MOD:01492 L1	0	11149	A0A060WE73	A0A060WE73{192-206}	0	0	0	A0A060WE73;A0A060XF28	63.88	230097835694555	929242982390206	10424046087265
15323@20161214_11_MMarOrtega_iTRAQ-Membr.cmpd.mgf	83.78	807434160008323	2	0	0.0123	0	2	QLER	LNVYFNEANGGK	YVPR	MOD:01492 K12;MOD:01492 L1	0	12925	A0A060Y7K1	A0A060Y7K1{53-64}	0	0	0	A0A060Y7K1	77.71	261892676450118	92839966563652	146929199457169
30550@20161214_11_MMarOrtega_iTRAQ-Membr.cmpd.mgf	154.68	809993150002636	2	0	0.0058	0	2	SVEK	FLQQLALGLAEK	YR	MOD:01492 K12;MOD:01492 F1	0	16481	C1BIC4	C1BIC4{130-141}	0	0	0	C1BEY1;C1BG02;C1BIC4;Q98973	89.58	296370039405795	92839966563652	179235169291496
3023@20161214_11_MMarOrtega_iTRAQ-Membr.cmpd.mgf	28.28	474923120001612	3	0	0.0114	0	2	NVIR	DAVTYTEHAK	RKTV	MOD:01492 K10;MOD:01492 D1	0	15593	P62797	P62797{69-78}	0	0	0	P62797	53.71	242249681062134	927572413039921	93207186698914
14939@20161214_11_MMarOrtega_iTRAQ-Membr.cmpd.mgf	81.00	712390150001388	2	0	0.0057	0	2	KSRK	ESYAIYVYK	VLKQ	MOD:01492 K9;MOD:01492 E1	0	15915	P69069	P69069{34-42}	0	0	0	A0A060W7W3;P69069	54.35	296292735501863	927572413039921	130203421831131
37321@20161214_11_MMarOrtega_iTRAQ-Membr.cmpd.mgf	193.53	703083570007305	3	0	0.0086	0	2	ADVR	EEPIIVPPVGFVLLDAVR	EERA	MOD:01492 E1	0	4370	A0A060YLZ0	A0A060YLZ0{577-594}	0	0	0	A0A060YLZ0	74.95	266054267719735	926760624017703	97996684670448
35495@20161214_11_MMarOrtega_iTRAQ-Membr.cmpd.mgf	178.37	952473130008615	2	0	0.0241	0	2	ISSK	AMGIMNSFVNDIFER	IAGE	MOD:00719 M2;MOD:01492 A1	0	15915	P69069	P69069{57-71}	0	0	0	A0A060W7W3;P69069	71.27		926760624017703	154537867069244
17213@20161214_11_MMarOrtega_iTRAQ-Membr.cmpd.mgf	92.00	633990000001694	3	0	0.0108	0	2	ETGR	WVGYEENFNPATGK	WGPS	MOD:01492 K14;MOD:01492 W1	0	14844	A0A060XW66	A0A060XW66{86-99}	0	0	0	A0A060XW66	68.32	293161943798646	925963731050576	103423920273781
28416@20161214_11_MMarOrtega_iTRAQ-Membr.cmpd.mgf	147.38	654043000009007	3	0	0.0016	0	2	GATK	VYAILTHGIFSGPAITR	INNA	MOD:01492 V1	0	5171	A0A060XAJ4;A0A060XRI0	A0A060XAJ4{244-260};A0A060XRI0{244-260}	0	0	0	A0A060WQZ0;A0A060XAJ4;A0A060XRI0	57.33	260052851769994	925963731050576	104188657999039
32571@20161214_11_MMarOrtega_iTRAQ-Membr.cmpd.mgf	161.47	635313130003146	3	0	0.0094	0	2	ISSK	AMGIMNSFVNDIFER	IAGE	MOD:00719 M2;MOD:01492 A1	0	15915	P69069	P69069{57-71}	0	0	0	A0A060W7W3;P69069	63.61	289503517078632	92518119729938	105558786511421
26684@20161214_11_MMarOrtega_iTRAQ-Membr.cmpd.mgf	142.25	554962770009693	3	0	0.0026	0	2	DVRR	QWQQLEELAAFR	RQNL	MOD:01492 Q1	0	8054	A0A060YA94;A0A060YZ41	A0A060YA94{580-591};A0A060YZ41{417-428}	0	0	0	A0A060YA94;A0A060YZ41	64.70	256594372561565	924412514432751	88862315177917
11390@20161214_11_MMarOrtega_iTRAQ-Membr.cmpd.mgf	67.18	590314740008012	3	0	0.0188	0	2	DDIK	NTYTALSVMHSEK	LHVD	MOD:01492 K13;MOD:01492 N1	0	8496	A0A060XSW0;C1BEM6;C1BG67	A0A060XSW0{84-96};C1BEM6{84-96};C1BG67{84-96}	0	0	0	A0A060XSW0;C1BEM6;C1BG67;P02141	65.91	280656601294543	924412514432751	110634158492088
22661@20161214_11_MMarOrtega_iTRAQ-Membr.cmpd.mgf	122.27	100748021000259	2	0	-0.0226	0	2	LLGR	WTDDYDGGVSPLSWK	GSVE	MOD:01492 K15;MOD:01492 W1	0	7684	A0A060W8T1	A0A060W8T1{88-102}	0	0	0	A0A060W8T1;A0A060XI11	30.17	195906876449405	924412514432751	126361991405487
31433@20161214_11_MMarOrtega_iTRAQ-Membr.cmpd.mgf	158.13	60365428000087	3	0	-0.0019	0	2	KAMK	GFGTDESAIIELLGSR	TSKQ	MOD:01492 G1	0	15437	A0A060VN19	A0A060VN19{223-238}	0	0	0	A0A060VN19	65.38	239575841037034	924412514432751	108465102434158
27750@20161214_11_MMarOrtega_iTRAQ-Membr.cmpd.mgf	145.37	707006530008126	3	0	0.0117	0	2	VCRK	FMQDPMEVFVDDETK	LTLH	MOD:01492 K15;MOD:01492 F1	0	1976	A0A060WGT4	A0A060WGT4{241-255}	0	0	0	A0A060WGT4;A0A060XT90;A0A060XUI5;A0A060YEL4	59.86	271893488534968	923657200643706	110035745859146
20@20161214_11_MMarOrtega_iTRAQ-Membr.cmpd.mgf	10.48	579601480007581	3	0	0.0119	1	2	KNAK	KGQGGAGGADEEEED		MOD:01492 K1;MOD:01492 K1	0	13438	A0A060YCL6	A0A060YCL6{180-194}	0	0	0	A0A060YCL6	77.44		923657200643706	9916038954258
2485@20161214_11_MMarOrtega_iTRAQ-Membr.cmpd.mgf	24.42	486273330004018	3	0	0.0089	0	2	KVLK	QVHPDTGISSK	AMGI	MOD:01492 K11;MOD:01492 Q1	0	15915	P69069	P69069{46-56}	0	0	0	A0A060W7W3;P69069	52.60	231528112282673	922914798835785	101790218472481
10524@20161214_11_MMarOrtega_iTRAQ-Membr.cmpd.mgf	63.92	683005480005833	3	0	0.0032	0	2	ELRK	QQQEMQQIVTEEQQR	SQME	MOD:01492 Q1	0	11340	A0A060Y9L7	A0A060Y9L7{754-768}	0	0	0	A0A060Y9L7	66.18	267538557093676	922184874961636	107676859021187
25134@20161214_11_MMarOrtega_iTRAQ-Membr.cmpd.mgf	135.52	749721420006761	3	0	0.0172	0	2	WTQR	YFGSFGDVSTPAAIMGNPK	VAAH	MOD:01492 K19;MOD:01492 Y1	0	13171	A0A060YEC0;A0A060YP37	A0A060YEC0{42-60};A0A060YP37{42-60}	0	0	0	A0A060YEC0;A0A060YP37;C1BEX8	68.80	260108813913476	922184874961636	104641894221306
7244@20161214_11_MMarOrtega_iTRAQ-Membr.cmpd.mgf	48.05	547289450006203	3	0	0.0091	0	2	LGMR	MQHNLEQQIQAR	NTTG	MOD:01492 M1	0	914	A0A060XII9;A0A060XJX9	A0A060XII9{2292-2303};A0A060XJX9{2315-2326}	0	0	0	A0A060XII9;A0A060XJX9	52.16	266742650789672	921467016498923	81697179913521
33618@20161214_11_MMarOrtega_iTRAQ-Membr.cmpd.mgf	170.22	872415050003697	2	0	0.0024	0	2	ISSK	AMGIMNSFVNDIFER	IAGE		0	15915	P69069	P69069{57-71}	0	0	0	A0A060W7W3;P69069	109.42	307841873272388	920760831050175	119157184243202
25276@20161214_11_MMarOrtega_iTRAQ-Membr.cmpd.mgf	136.32	749721440008512	3	0	0.0172	0	2	WTQR	YFGSFGDVSTPAAIMGNPK	VAAH	MOD:01492 K19;MOD:01492 Y1	0	13171	A0A060YEC0;A0A060YP37	A0A060YEC0{42-60};A0A060YP37{42-60}	0	0	0	A0A060YEC0;A0A060YP37;C1BEX8	65.73	283653352859404	919382002601611	104641894221306
31482@20161214_11_MMarOrtega_iTRAQ-Membr.cmpd.mgf	158.27	856423980004245	3	0	0.0088	0	2	ANTR	GDAQAYVELNELIGSSWQETGR	WVGY	MOD:01492 G1	0	14844	Q91452	Q91452{69-90}	0	0	0	A0A060ZA54;Q91452	18.67	21402973241403	918708664335714	85026577353477
27142@20161214_11_MMarOrtega_iTRAQ-Membr.cmpd.mgf	143.58	614993290003033	3	0	0.0042	0	2	FHGR	FTPGTFTNQIQAAFR	EPRL	MOD:01492 F1	0	11934	A0A060VYB6	A0A060VYB6{243-257}	0	0	0	A0A060VYB6;A0A060XM37;A0A060XUH8	30.01	122012831498272	918708664335714	73183721423149
17988@20161214_11_MMarOrtega_iTRAQ-Membr.cmpd.mgf	94.47	968466880005581	2	0	-0.0171	0	2	EETR	VTVVEEMELQEDQSR	LEQK	MOD:01492 V1	0	4370	A0A060YLZ0	A0A060YLZ0{394-408}	0	0	0	A0A060YLZ0	25.36	207789499406776	918045606445813	10973866379261
3123@20161214_11_MMarOrtega_iTRAQ-Membr.cmpd.mgf	29.05	474922430007393	3	0	0.0093	0	2	NVIR	DAVTYTEHAK	RKTV	MOD:01492 K10;MOD:01492 D1	0	15593	P62797	P62797{69-78}	0	0	0	P62797	62.77	236447175135013	918045606445813	99866384506226
20918@20161214_11_MMarOrtega_iTRAQ-Membr.cmpd.mgf	111.90	543964290006354	3	0	-0.0420	0	2	PVMK	MDPLNNLQVAVK	NNID	MOD:01492 K12;MOD:01492 M1	0	6350	A0A060WE33	A0A060WE33{817-828}	0	0	0	A0A060WE33;A0A060WUL9;A0A060XH20	39.25		918045606445813	6709291446209
37515@20161214_11_MMarOrtega_iTRAQ-Membr.cmpd.mgf	194.85	656715240004514	3	1	0.0219	0	2	YQHK	VGNIIETMITEAFLK	ADPH	MOD:01492 K15;MOD:01492 V1	0	3020	A0A060YD11	A0A060YD11{328-342}	0	0	0	A0A060YD11	63.06	260378517724213	918045606445813	104954260826111
18341@20161214_11_MMarOrtega_iTRAQ-Membr.cmpd.mgf	96.88	801979450005559	2	0	0.0097	0	2	GQTR	EHALLAYTLGVK	QLIV	MOD:01492 K12;MOD:01492 E1	0	3147	A0A060WHQ2	A0A060WHQ2{135-146}	0	0	0	A0A060W3N9;A0A060WDP8;A0A060WHQ2;A0A060XK25;A0A060YAH4;A0A060YJ51;Q8QFP0	81.90		917392519729917	154578081250191
29158@20161214_11_MMarOrtega_iTRAQ-Membr.cmpd.mgf	149.67	685359230004165	3	0	0.0077	0	2	SVFK	LLPQLTYLDGYDVEDR	EASD	MOD:01492 L1	0	6734	A0A060XN46	A0A060XN46{138-153}	0	0	0	A0A060XN46	53.24	247183524255436	917392519729917	85695890426636
16775@20161214_11_MMarOrtega_iTRAQ-Membr.cmpd.mgf	90.48	541956510005276	3	0	-0.0053	0	2	REMR	IHAYSQLLESYR	SLTL	MOD:01492 I1	0	15467	A0A060W5I1	A0A060W5I1{301-312}	0	0	0	A0A060W5I1;A0A060W9F0;C1BGB4	26.24	22732854093553	917392519729917	71205758452415
32558@20161214_11_MMarOrtega_iTRAQ-Membr.cmpd.mgf	161.42	868150870002626	3	0	0.0068	1	2	AKVR	LLREELQLLQEQGSYVGEVVR	AMDK	MOD:01492 L1	0	942	A0A060VVE0	A0A060VVE0{59-79}	0	0	0	A0A060VQ89;A0A060VVE0	23.45	231472168710686	917392519729917	79486024022102
15274@20161214_11_MMarOrtega_iTRAQ-Membr.cmpd.mgf	83.47	491945480001158	3	0	0.0060	0	2	ALKK	YLAASGYDVVK	NNAR	MOD:01492 K11;MOD:01492 Y1	0	15694	C1BFU5	C1BFU5{54-64}	0	0	0	C1BFU5;C1BG80	41.68	228239438229375	916749108729376	78830874323845
10444@20161214_11_MMarOrtega_iTRAQ-Membr.cmpd.mgf	63.27	538661510002342	3	0	0.0156	0	2	KVLR	DNIQGITKPAIR	RLAR	MOD:01492 K8;MOD:01492 D1	0	15593	P62797	P62797{25-36}	0	0	0	A0A060ZHR6;P62797	42.27	260247582970376	916115090926274	96991739869118
19952@20161214_11_MMarOrtega_iTRAQ-Membr.cmpd.mgf	105.80	756931310003908	2	0	0.0065	0	2	LWGK	ISVDEIGPQALAR	LLIV	MOD:01492 I1	0	8496	A0A060XSW0;C1BEM6;C1BFL6;C1BG64;C1BG67	A0A060XSW0{19-31};C1BEM6{19-31};C1BFL6{19-31};C1BG64{19-31};C1BG67{19-31}	0	0	0	A0A060XSW0;A0A060YJR1;C1BEM6;C1BEX3;C1BFL6;C1BG64;C1BG67;P02141	66.06	286955322939686	915490195998574	182594111204147
18666@20161214_11_MMarOrtega_iTRAQ-Membr.cmpd.mgf	98.57	540656450004512	3	0	0.0069	1	2	NFEK	FLIGPAGEPFKR	YGRR	MOD:01492 K11;MOD:01492 F1	0	12073	W8W0Y8	W8W0Y8{157-168}	0	0	0	Q5UTE7;W8W0Y8	46.95	243069763900889	914874165128092	79481425404549
14728@20161214_11_MMarOrtega_iTRAQ-Membr.cmpd.mgf	79.97	712389110006867	2	0	0.0036	0	2	KSRK	ESYAIYVYK	VLKQ	MOD:01492 K9;MOD:01492 E1	0	15915	P69069	P69069{34-42}	0	0	0	A0A060W7W3;P69069	49.79	254469945210234	914874165128092	132117561817169
21918@20161214_11_MMarOrtega_iTRAQ-Membr.cmpd.mgf	118.18	748931460003365	2	0	0.0017	0	2	VWGK	VDINEVGPLALGR	VLIV	MOD:01492 V1	0	13171	A0A060XZ25;A0A060YEC0	A0A060XZ25{19-31};A0A060YEC0{19-31}	0	0	0	A0A060XZ25;A0A060YEC0;C1BFD8;Q6TAD0	39.91	243185923749692	913076828026902	140470401883125
35587@20161214_11_MMarOrtega_iTRAQ-Membr.cmpd.mgf	179.70	630318040009603	3	1	0.0190	0	2	ISSK	AMGIMNSFVNDIFER	IAGE	MOD:01492 A1	0	15915	P69069	P69069{57-71}	0	0	0	A0A060W7W3;P69069	61.65	25361138525207	91249387366083	100085631012917
14354@20161214_11_MMarOrtega_iTRAQ-Membr.cmpd.mgf	77.70	542948140006741	3	0	0.0110	0	2	SPIK	AWTTMQGEGMVK	LLDE	MOD:01492 K12;MOD:01492 A1	0	9317	A0A060XZW2	A0A060XZW2{124-135}	0	0	0	A0A060XZW2	34.79	200301919578419	91249387366083	78424681782722
32449@20161214_11_MMarOrtega_iTRAQ-Membr.cmpd.mgf	161.12	61970921000486	3	0	0.0116	0	2	IMIR	LASQANIAQVLAELK	EYAT	MOD:01492 K15;MOD:01492 L1	0	6350	A0A060WE33	A0A060WE33{345-359}	0	0	0	A0A060WE33;A0A060WJ26;A0A060XGE5	62.84	29434189392544	911918640771921	116346776247025
2642@20161214_11_MMarOrtega_iTRAQ-Membr.cmpd.mgf	25.72	48627323000724	3	0	0.0086	0	2	KVLK	QVHPDTGISSK	AMGI	MOD:01492 K11;MOD:01492 Q1	0	15915	P69069	P69069{46-56}	0	0	0	A0A060W7W3;P69069	52.17	238199966613745	911918640771921	107936845898628
32893@20161214_11_MMarOrtega_iTRAQ-Membr.cmpd.mgf	162.53	635312780008095	3	0	0.0083	0	2	ISSK	AMGIMNSFVNDIFER	IAGE	MOD:00719 M2;MOD:01492 A1	0	15915	P69069	P69069{57-71}	0	0	0	A0A060W7W3;P69069	68.56	254191059293432	911918640771921	107791732668877
18382@20161214_11_MMarOrtega_iTRAQ-Membr.cmpd.mgf	97.22	666383160008956	2	0	0.0052	0	2	MPAK	GPLQSVQVFGR	KKTA	MOD:01492 G1	0	12091	C1BGA3	C1BGA3{5-15}	0	0	0	C1BGA3;C1BGZ7	50.64	201849977768703	911918640771921	160312651991844
20216@20161214_11_MMarOrtega_iTRAQ-Membr.cmpd.mgf	108.20	636001090001622	3	0	0.0084	0	2	GGLR	VLASYWVGEDSTYK	FFEV	MOD:01492 K14;MOD:01492 V1	0	2616	A0A060XMF0	A0A060XMF0{115-128}	0	0	0	A0A060XMF0;A0A060XPG9;C1BFS5	37.35	235354380091666	911918640771921	83728232979774
17125@20161214_11_MMarOrtega_iTRAQ-Membr.cmpd.mgf	91.73	633990000000258	3	0	0.0108	0	2	ETGR	WVGYEENFNPATGK	WGPS	MOD:01492 K14;MOD:01492 W1	0	14844	A0A060XW66	A0A060XW66{86-99}	0	0	0	A0A060XW66	62.55	297630791773805	911350927482752	103501219630241
22018@20161214_11_MMarOrtega_iTRAQ-Membr.cmpd.mgf	118.62	956915400009558	2	0	-0.0030	0	2	GKVK	FEEEPGEDMYESPLP		MOD:01492 F1	0	14844	P32847;Q91452	P32847{904-918};Q91452{898-912}	0	0	0	A0A060Y2N3;A0A060ZA60;P32847;Q91452	100.88	255537891966943	910237290870956	109608080506325
33449@20161214_11_MMarOrtega_iTRAQ-Membr.cmpd.mgf	169.68	635312190004713	3	0	0.0066	0	2	ISSK	AMGIMNSFVNDIFER	IAGE	MOD:00719 M2;MOD:01492 A1	0	15915	P69069	P69069{57-71}	0	0	0	A0A060W7W3;P69069	59.03	24796137995537	910237290870956	100519112348557
29523@20161214_11_MMarOrtega_iTRAQ-Membr.cmpd.mgf	150.75	834442940008275	3	0	-0.0064	0	2	HLSK	QDLNDLDVSTLTPLSQEIISR	QATI	MOD:01492 Q1	0	14365	A0A060XWR1	A0A060XWR1{18-38}	0	0	0	A0A060XWR1	48.76	260001134719641	910237290870956	113618743181229
21036@20161214_11_MMarOrtega_iTRAQ-Membr.cmpd.mgf	112.67	600366160005253	3	0	0.0188	1	2	NLDK	YVVRDPNLPVLLTR	IKEV	MOD:01492 Y1	0	9859	A0A060VWC4	A0A060VWC4{226-239}	0	0	0	A0A060VWC4	26.87	21689892264546	909691001300805	95129934668541
16479@20161214_11_MMarOrtega_iTRAQ-Membr.cmpd.mgf	89.05	74840754000271	3	0	0.0188	0	2	GLSK	IRPQQTSPDPSFATEGVLR	IHLL	MOD:01492 I1	0	16241	A0A060XKZ9	A0A060XKZ9{613-631}	0	0	0	A0A060XBC2;A0A060XKZ9	26.23	202460038680133	909691001300805	76197875142097
14581@20161214_11_MMarOrtega_iTRAQ-Membr.cmpd.mgf	79.12	846428320009968	2	0	-0.0061	0	2	LEEK	ILGADTSADLEETGR	VLSI	MOD:01492 I1	0	4038	A0A060W458;A0A060XQL0	A0A060W458{59-73};A0A060XQL0{59-73}	0	0	0	A0A060W458;A0A060XQL0;A0A060XTV2	94.80	252097866584006	909151498112135	185212506055832
2601@20161214_11_MMarOrtega_iTRAQ-Membr.cmpd.mgf	25.43	48627323000311	3	0	0.0086	0	2	KVLK	QVHPDTGISSK	AMGI	MOD:01492 K11;MOD:01492 Q1	0	15915	P69069	P69069{46-56}	0	0	0	A0A060W7W3;P69069	65.33	226155982018437	909151498112135	100690019726753
25366@20161214_11_MMarOrtega_iTRAQ-Membr.cmpd.mgf	136.80	749720180005631	3	0	0.0135	0	2	WTQR	YFGSFGDVSTPAAIMGNPK	VAAH	MOD:01492 K19;MOD:01492 Y1	0	13171	A0A060YEC0;A0A060YP37	A0A060YEC0{42-60};A0A060YP37{42-60}	0	0	0	A0A060YEC0;A0A060YP37;C1BEX8	76.55	262403059510875	908618614761628	105329210639
23560@20161214_11_MMarOrtega_iTRAQ-Membr.cmpd.mgf	129.17	771862840000686	2	0	-0.0004	0	2	PKGK	TSSYAFFVATCR	EEHK	MOD:00110 C11;MOD:01492 T1	0	4194	Q91201	Q91201{13-24}	0	0	0	A0A060Y547;Q91201	39.27	24772215712268	908618614761628	118813570618629
14649@20161214_11_MMarOrtega_iTRAQ-Membr.cmpd.mgf	79.72	627874590006967	2	0	0.0161	0	2	LKGK	GLSGSFTIGK	QPPN	MOD:01492 K10;MOD:01492 G1	0	11377	A0A060VNQ6	A0A060VNQ6{192-201}	0	0	0	A0A060VNQ6;A0A060XEP1	43.15	1247262622525	908618614761628	137695009708405
9191@20161214_11_MMarOrtega_iTRAQ-Membr.cmpd.mgf	56.78	549644070004698	3	0	0.0072	0	2	ATVR	SVTHANALTVMSK	GPKP	MOD:01492 K13;MOD:01492 S1	0	14844	P32847;Q91452	P32847{744-756};Q91452{738-750}	0	0	0	A0A060VQD1;A0A060W3B1;A0A060X1U6;A0A060Y2N3;A0A060ZA60;P32847;Q91452	50.04	308634650637143	907572071393812	12237605035305
37307@20161214_11_MMarOrtega_iTRAQ-Membr.cmpd.mgf	193.47	813147620004519	3	0	0.0105	0	2	LLKK	LAPPLVTLLSAEPELQYVALR	NINL	MOD:01492 L1	0	6350	A0A060WE33	A0A060WE33{284-304}	0	0	0	A0A060WE33;A0A060XGE5	43.72	211992355083801	906550154875643	77235777854919
10020@20161214_11_MMarOrtega_iTRAQ-Membr.cmpd.mgf	61.47	600313590007229	3	0	0.0048	0	2	DDIK	NTYTTLSVMHSEK	LHVD	MOD:01492 K13;MOD:01492 N1	0	8496	C1BF45	C1BF45{84-96}	0	0	0	C1BEX3;C1BF45	72.81	233771814822578	906048074738138	93153939366341
16978@20161214_11_MMarOrtega_iTRAQ-Membr.cmpd.mgf	91.30	710354350006399	3	0	0.0080	0	2	LRNR	SNTPINVDGQDVMPEVNR	VLDK	MOD:01492 S1	0	1939	A0A060WEA8	A0A060WEA8{106-123}	0	0	0	A0A060WEA8	32.65	2355879517743	906048074738138	91125775575638
22311@20161214_11_MMarOrtega_iTRAQ-Membr.cmpd.mgf	119.65	768427960009781	2	0	-0.0050	0	2	VSTR	FSVVLVDTVEQR	APER	MOD:01492 F1	0	4370	A0A060YLZ0	A0A060YLZ0{297-308}	0	0	0	A0A060YLZ0	60.99	275833489920173	905060999335509	153172830581665
22244@20161214_11_MMarOrtega_iTRAQ-Membr.cmpd.mgf	119.37	612347780000587	3	0	-0.0196	0	2	RAAK	VLEQLTGQTPVFSK	ARYT	MOD:01492 K14;MOD:01492 V1	0	14287	A0A060WCX1	A0A060WCX1{39-52}	0	0	0	A0A060WCX1;A0A060XJ09;C1BHT3;Q90YG9	48.62	258879171312768	904095860767891	10176159465313
2515@20161214_11_MMarOrtega_iTRAQ-Membr.cmpd.mgf	24.68	486273570006176	3	0	0.0096	0	2	KVLK	QVHPDTGISSK	AMGI	MOD:01492 K11;MOD:01492 Q1	0	15915	P69069	P69069{46-56}	0	0	0	A0A060W7W3;P69069	52.18	24176395231009	903621217265444	10179016315937
20804@20161214_11_MMarOrtega_iTRAQ-Membr.cmpd.mgf	111.30	676360940000965	3	0	0.0028	0	2	VAAK	LGPTVFSADTQEAFQK	FLAV	MOD:01492 K16;MOD:01492 L1	0	8496	C1BG67	C1BG67{119-134}	0	0	0	C1BG67	54.79	204577259702064	903151705144606	85893117547035
32811@20161214_11_MMarOrtega_iTRAQ-Membr.cmpd.mgf	162.17	648036660006649	3	0	0.0099	0	2	LTAK	LLTGELFNFSSLQGK	VVLI	MOD:01492 K15;MOD:01492 L1	0	12073	W8W0Y8	W8W0Y8{14-28}	0	0	0	W8W0Y8	61.61	300717298399828	90268721464003	110987259864807
30812@20161214_11_MMarOrtega_iTRAQ-Membr.cmpd.mgf	155.45	661378450001696	3	0	0.0040	0	2	GCGK	TTQVPQYILDQFIK	SGRA	MOD:01492 K14;MOD:01492 T1	0	14280	A0A060VVU5	A0A060VVU5{509-522}	0	0	0	A0A060VVU5;A0A060WV58	30.41	200307626528083	90268721464003	86167411804199
34261@20161214_11_MMarOrtega_iTRAQ-Membr.cmpd.mgf	173.68	63531113000061	3	0	0.0034	0	2	ISSK	AMGIMNSFVNDIFER	IAGE	MOD:00719 M2;MOD:01492 A1	0	15915	P69069	P69069{57-71}	0	0	0	A0A060W7W3;P69069	59.27	270405859753736	902227639471115	96523976802826
30427@20161214_11_MMarOrtega_iTRAQ-Membr.cmpd.mgf	154.00	63563423000886	3	1	-0.0273	0	2	ISSK	AMGIMNSFVNDIFER	IAGE	MOD:00719 M5;MOD:01492 A1	0	15915	P69069	P69069{57-71}	0	0	0	A0A060W7W3;P69069	40.95	28322979712845	9	100455995678902
37083@20161214_11_MMarOrtega_iTRAQ-Membr.cmpd.mgf	191.12	817793180004734	3	1	0.0302	0	2	DICK	DVLALLDNYLIANATQAESK	VFYL	MOD:01492 K20;MOD:01492 D1	0	6776	Q6UFZ9	Q6UFZ9{96-115}	0	0	0	A0A060WXM9;A0A060XH76;Q6UFZ9	30.06	186100893272587	9	88155888557434
30926@20161214_11_MMarOrtega_iTRAQ-Membr.cmpd.mgf	156.15	764912620004099	2	0	-0.0087	0	2	KMYK	TTPDVVFVFGFR	TQFG	MOD:01492 T1	0	9594	C1BFL1	C1BFL1{50-61}	0	0	0	A0A060X0Z6;A0A060XT84;C1BFL1;C1BGW0;Q70E19	28.92	210460355339083	9	122273160457611
25626@20161214_11_MMarOrtega_iTRAQ-Membr.cmpd.mgf	138.75	909823910008048	3	0	-0.0074	0	2	EPVK	MPTVAVVTRPAPVVDVMVTSTEQR	TQKR	MOD:01492 M1	0	4370	A0A060YLZ0	A0A060YLZ0{810-833}	0	0	0	A0A060YLZ0	26.99	215809767295353	895860731484177	107586577773094
11301@20161214_11_MMarOrtega_iTRAQ-Membr.cmpd.mgf	66.93	590314420005951	3	0	0.0178	0	2	DDIK	NTYTALSVMHSEK	LHVD	MOD:01492 K13;MOD:01492 N1	0	8496	A0A060XSW0;C1BEM6;C1BG67	A0A060XSW0{84-96};C1BEM6{84-96};C1BG67{84-96}	0	0	0	A0A060XSW0;C1BEM6;C1BG67;P02141	94.42	270239451104742	895860731484177	115071058630943
18592@20161214_11_MMarOrtega_iTRAQ-Membr.cmpd.mgf	98.33	673017930004238	3	0	0.0156	1	2	VRAR	FLADKYEWDVSEAR	KIWC	MOD:01492 K5;MOD:01492 F1	0	2017	A0A060XSW2;A0A060XSZ2	A0A060XSW2{640-653};A0A060XSZ2{695-708}	0	0	0	A0A060VWY9;A0A060WYM7;A0A060XSW2;A0A060XSZ2	50.31	271654315350513	895860731484177	106640154004097
25342@20161214_11_MMarOrtega_iTRAQ-Membr.cmpd.mgf	136.58	749720180004866	3	0	0.0135	0	2	WTQR	YFGSFGDVSTPAAIMGNPK	VAAH	MOD:01492 K19;MOD:01492 Y1	0	13171	A0A060YEC0;A0A060YP37	A0A060YEC0{42-60};A0A060YP37{42-60}	0	0	0	A0A060YEC0;A0A060YP37;C1BEX8	87.45	276984028250754	895860731484177	112862863659859
29126@20161214_11_MMarOrtega_iTRAQ-Membr.cmpd.mgf	149.50	689722330003177	3	0	0.0040	0	2	VVKK	HSQFIGYPITLFVEK	EREK	MOD:01492 K15;MOD:01492 H1	0	10262	A0A060VW47;A0A060XFW6	A0A060VW47{204-218};A0A060XFW6{251-265}	0	0	0	A0A060VW47;A0A060W3W8;A0A060W5Y1;A0A060XFW6;A0A060XX32;Q5DW65;Q5DW66	44.88	269193214688317	895860731484177	97060421586037
29009@20161214_11_MMarOrtega_iTRAQ-Membr.cmpd.mgf	149.13	598990710000632	3	0	0.0044	0	2	DVKK	TMEGQDAVFIILGTR	SDLG	MOD:01492 T1	0	8176	C1BFM3	C1BFM3{65-79}	0	0	0	C1BFA2;C1BFM3;C1BFS0;C1BG96;C1BGC6	66.56	251264475660267	895860731484177	110808557987213
13876@20161214_11_MMarOrtega_iTRAQ-Membr.cmpd.mgf	76.28	516277240008317	3	0	0.0067	0	2	GRIK	ADNPGMGIGDIAK	QLGL	MOD:01492 K13;MOD:01492 A1	0	4194	Q91201	Q91201{117-129}	0	0	0	A0A060Y547;Q91201	51.83	296140287114628	895860731484177	79291212320328
1273@20161214_11_MMarOrtega_iTRAQ-Membr.cmpd.mgf	19.75	550305950006141	2	0	0.0099	0	2	VQTK	GTGASGSFK	LNKK	MOD:01492 K9;MOD:01492 G1	0	15694	A0A060Y6A8;C1BFU5;P06350	A0A060Y6A8{87-95};C1BFU5{87-95};P06350{90-98}	0	0	0	A0A060Y6A8;C1BF73;C1BFB5;C1BFU5;C1BG80;C1BG98;P06350	70.01	228414067969524	895860731484177	145443692922592
18160@20161214_11_MMarOrtega_iTRAQ-Membr.cmpd.mgf	95.53	580980840000245	3	0	0.0055	0	2	FGTK	GLAVTFVSDETDAK	TLND	MOD:01492 K14;MOD:01492 G1	0	1976	A0A060WGT4	A0A060WGT4{384-397}	0	0	0	A0A060WGT4;A0A060XT90;A0A060XUI5;A0A060YEL4	61.31	246690996748237	895860731484177	98636237025261
14120@20161214_11_MMarOrtega_iTRAQ-Membr.cmpd.mgf	77.02	651006680005525	3	0	0.0142	0	2	DAAK	NQVAMNPNNTVFDAK	RLIG	MOD:01492 K15;MOD:01492 N1	0	4328	Q5KT34	Q5KT34{59-73}	0	0	0	A0A060W2P2;Q5KT34;Q5KT35;Q8UWM6	67.05	252326861102785	895860731484177	99818919658661
2447@20161214_11_MMarOrtega_iTRAQ-Membr.cmpd.mgf	24.08	48627242000755	3	0	0.0062	0	2	KVLK	QVHPDTGISSK	AMGI	MOD:01492 K11;MOD:01492 Q1	0	15915	P69069	P69069{46-56}	0	0	0	A0A060W7W3;P69069	54.93	246185942541737	895860731484177	100853639245033
33260@20161214_11_MMarOrtega_iTRAQ-Membr.cmpd.mgf	168.62	63531164000726	3	0	0.0049	0	2	ISSK	AMGIMNSFVNDIFER	IAGE	MOD:00719 M2;MOD:01492 A1	0	15915	P69069	P69069{57-71}	0	0	0	A0A060W7W3;P69069	67.41	271116508886241	895860731484177	105629793047905
30084@20161214_11_MMarOrtega_iTRAQ-Membr.cmpd.mgf	152.40	66002925000367	3	0	-0.0190	0	2	STER	AITIAGTPQSIIECVK	QICV	MOD:00110 C14;MOD:01492 K16;MOD:01492 A1	0	947	A0A060WQZ4	A0A060WQZ4{145-160}	0	0	0	A0A060WQZ4;A0A060YAX7	49.19	257746799779791	895860731484177	105812073945999
14695@20161214_11_MMarOrtega_iTRAQ-Membr.cmpd.mgf	79.88	678883940003362	2	0	-0.0348	0	2	IQVR	ETQALILAPTR	ELAG	MOD:01492 E1	0	5622	A0A060VRX3	A0A060VRX3{84-94}	0	0	0	A0A060VRX3	58.82		895860731484177	141562636733055
27390@20161214_11_MMarOrtega_iTRAQ-Membr.cmpd.mgf	144.32	700412920005593	3	0	0.0060	1	2	LYKR	LKVPPAINQFTQALDR	QTAT	MOD:01492 K2;MOD:01492 L1	0	15609	A0A060XM62	A0A060XM62{81-96}	0	0	0	A0A060XM62;A0A060XQQ3	24.73	165745712476965	895860731484177	7502870464325
34144@20161214_11_MMarOrtega_iTRAQ-Membr.cmpd.mgf	173.32	645721490002208	3	0	0.0127	0	2	GKLK	ISLLELNFLPTTGTK	LTKQ	MOD:01492 K15;MOD:01492 I1	0	15734	A0A060YRV1	A0A060YRV1{38-52}	0	0	0	A0A060YRV1;C1BGR0;C1BI19	70.08	316772915554429	895860731484177	108068209648132
20170@20161214_11_MMarOrtega_iTRAQ-Membr.cmpd.mgf	107.80	799437360000421	2	0	-0.0018	0	2	EKLR	EYILAQDGIIYR	GGWK	MOD:01492 E1	0	7684	A0A060XYL2	A0A060XYL2{150-161}	0	0	0	A0A060XYL2	50.74	261559581206586	895860731484177	158880310535431
26596@20161214_11_MMarOrtega_iTRAQ-Membr.cmpd.mgf	142.00	554962770000543	3	0	0.0026	0	2	DVRR	QWQQLEELAAFR	RQNL	MOD:01492 Q1	0	8054	A0A060YA94;A0A060YZ41	A0A060YA94{580-591};A0A060YZ41{417-428}	0	0	0	A0A060YA94;A0A060YZ41	49.01	238787566381101	892081875395237	94000987768173
19119@20161214_11_MMarOrtega_iTRAQ-Membr.cmpd.mgf	100.43	75692951000066	2	0	0.0029	0	2	LWGK	ISVDEIGPQALAR	LLIV	MOD:01492 I1	0	8496	A0A060XSW0;C1BEM6;C1BFL6;C1BG64;C1BG67	A0A060XSW0{19-31};C1BEM6{19-31};C1BFL6{19-31};C1BG64{19-31};C1BG67{19-31}	0	0	0	A0A060XSW0;A0A060YJR1;C1BEM6;C1BEX3;C1BFL6;C1BG64;C1BG67;P02141	66.64	22978528260514	892081875395237	175684130787849
20403@20161214_11_MMarOrtega_iTRAQ-Membr.cmpd.mgf	108.80	628329060006454	3	0	0.0067	0	2	VAAK	LGPTVFSADTQEAFQK	FLAV	MOD:01492 L1	0	8496	C1BG67	C1BG67{119-134}	0	0	0	C1BG67	42.72	193116729655566	892081875395237	68025936603546
3055@20161214_11_MMarOrtega_iTRAQ-Membr.cmpd.mgf	28.53	474923120005668	3	0	0.0114	0	2	NVIR	DAVTYTEHAK	RKTV	MOD:01492 K10;MOD:01492 D1	0	15593	P62797	P62797{69-78}	0	0	0	P62797	56.46	264525871765193	892081875395237	94256200313568
14988@20161214_11_MMarOrtega_iTRAQ-Membr.cmpd.mgf	81.35	644364850009508	3	1	-0.0015	1	2	IWGK	ILPKSDEIGDQALSR	MLVV	MOD:01492 K4;MOD:01492 I1	0	16481	A0A060XSB4	A0A060XSB4{18-32}	0	0	0	A0A060XSB4	54.83	251146431643626	892081875395237	97961971282959
11474@20161214_11_MMarOrtega_iTRAQ-Membr.cmpd.mgf	67.43	590314740007777	3	0	0.0188	0	2	DDIK	NTYTALSVMHSEK	LHVD	MOD:01492 K13;MOD:01492 N1	0	8496	A0A060XSW0;C1BEM6;C1BG67	A0A060XSW0{84-96};C1BEM6{84-96};C1BG67{84-96}	0	0	0	A0A060XSW0;C1BEM6;C1BG67;P02141	84.74	271309750375174	888605664769316	113313057541847
11211@20161214_11_MMarOrtega_iTRAQ-Membr.cmpd.mgf	66.67	59031423000183	3	0	0.0172	0	2	DDIK	NTYTALSVMHSEK	LHVD	MOD:01492 K13;MOD:01492 N1	0	8496	A0A060XSW0;C1BEM6;C1BG67	A0A060XSW0{84-96};C1BEM6{84-96};C1BG67{84-96}	0	0	0	A0A060XSW0;C1BEM6;C1BG67;P02141	74.35	269996173860515	888605664769316	11531438434124
9981@20161214_11_MMarOrtega_iTRAQ-Membr.cmpd.mgf	61.20	6006456400052	3	1	0.0009	0	2	DDIK	NTYTTLSVMHSEK	LHVD	MOD:01492 K13;MOD:01492 N1	0	8496	C1BF45	C1BF45{84-96}	0	0	0	C1BEX3;C1BF45	56.91	233479604757182	888605664769316	81914919018745
5207@20161214_11_MMarOrtega_iTRAQ-Membr.cmpd.mgf	37.15	487262760002612	3	0	0.0018	0	2	GRPR	HQGVMVGMGQK	DSYV	MOD:01492 K11;MOD:01492 H1	0	6153	A0A060W0R3;Q70Z26	A0A060W0R3{42-52};Q70Z26{40-50}	0	0	0	A0A060VMK5;A0A060W0R3;A0A060W2A1;A0A060W386;A0A060WGF7;A0A060WHM6;A0A060WPF7;A0A060WVE0;A0A060XT72;A0A060XWJ1;A0A061A0R9;Q70Z26;Q90WC5;Q9I8X4;Q9I9G8	42.21	221467904735359	888605664769316	80912623763084
22646@20161214_11_MMarOrtega_iTRAQ-Membr.cmpd.mgf	122.15	672000200002236	3	0	0.0097	0	2	LLGR	WTDDYDGGVSPLSWK	GSVE	MOD:01492 K15;MOD:01492 W1	0	7684	A0A060W8T1	A0A060W8T1{88-102}	0	0	0	A0A060W8T1;A0A060XI11	50.39	289289314861592	888605664769316	101907353281975
20956@20161214_11_MMarOrtega_iTRAQ-Membr.cmpd.mgf	112.08	537645880008995	3	0	0.0183	1	2	AKRK	TVTAMDVVYALKR	QGRT	MOD:01492 T1	0	15593	P62797	P62797{81-93}	0	0	0	P62797	51.70	281427282240774	888605664769316	79288579583168
15018@20161214_11_MMarOrtega_iTRAQ-Membr.cmpd.mgf	81.52	712389730000827	2	0	0.0049	0	2	KSRK	ESYAIYVYK	VLKQ	MOD:01492 K9;MOD:01492 E1	0	15915	P69069	P69069{34-42}	0	0	0	A0A060W7W3;P69069	54.51	271380450507019	888605664769316	139643740415573
4657@20161214_11_MMarOrtega_iTRAQ-Membr.cmpd.mgf	34.92	58630843000908	3	0	0.0185	0	2	DPTK	TAGDEPEPAAPAAGSK	TGKY	MOD:01492 K16;MOD:01492 T1	0	14182	A0A060X2Z9	A0A060X2Z9{170-185}	0	0	0	A0A060X2Z9;A0A060XNA3	37.45	222192405430641	888605664769316	83281795740128
11705@20161214_11_MMarOrtega_iTRAQ-Membr.cmpd.mgf	68.20	508285950005408	3	0	-0.0002	0	2	INLK	VAGQDGSVVQFK	IKRH	MOD:01492 K12;MOD:01492 V1	0	11721	A0A060YXU9	A0A060YXU9{21-32}	0	0	0	A0A060XN37;A0A060YXU9;C1BFJ3;C1BGK2;C1BH81;C1BHZ2	54.76	209056905233868	888605664769316	81209391951561
21056@20161214_11_MMarOrtega_iTRAQ-Membr.cmpd.mgf	112.82	762036230005724	3	0	0.0041	1	2	SDGK	VKFEEEPGEDMYESPLP		MOD:01492 K2;MOD:01492 V1	0	14844	P32847;Q91452	P32847{902-918};Q91452{896-912}	0	0	0	A0A060Y2N3;A0A060ZA60;P32847;Q91452	61.40	286764785698845	885387196432176	108330184102058
11452@20161214_11_MMarOrtega_iTRAQ-Membr.cmpd.mgf	67.37	617294970006633	3	0	0.0171	0	2	APER	ECIEVEATQQQPER	GLVE	MOD:00110 C2;MOD:01492 E1	0	4370	A0A060YLZ0	A0A060YLZ0{313-326}	0	0	0	A0A060YLZ0	58.96	27713143430532	885387196432176	90132884144783
18833@20161214_11_MMarOrtega_iTRAQ-Membr.cmpd.mgf	99.05	725384650005701	2	1	0.0020	0	2	MAVR	NNLAGAEELFAR	KFNT	MOD:01492 N1	0	12024	A0A060XQM1	A0A060XQM1{360-371}	0	0	0	A0A060W915;A0A060X2L4;A0A060XN15;A0A060XQM1	33.54	24855300698012	885387196432176	135775520205498
20169@20161214_11_MMarOrtega_iTRAQ-Membr.cmpd.mgf	107.78	756925640004215	2	0	-0.0048	0	2	LWGK	ISVDEIGPQALAR	LLIV	MOD:01492 I1	0	8496	A0A060XSW0;C1BEM6;C1BFL6;C1BG64;C1BG67	A0A060XSW0{19-31};C1BEM6{19-31};C1BFL6{19-31};C1BG64{19-31};C1BG67{19-31}	0	0	0	A0A060XSW0;A0A060YJR1;C1BEM6;C1BEX3;C1BFL6;C1BG64;C1BG67;P02141	44.98	274284176807616	885387196432176	147647558093071
19082@20161214_11_MMarOrtega_iTRAQ-Membr.cmpd.mgf	100.32	619643140006177	3	0	0.0109	0	2	VHAK	GGGAFGYFEVTHDISR	YCKA	MOD:01492 G1	0	13342	A0A060W7L7;A0A060X782	A0A060W7L7{78-93};A0A060X782{64-79}	0	0	0	A0A060W7L7;A0A060X782;A0A060X7X5	47.47	274133592929534	885387196432176	105639493584633
20979@20161214_11_MMarOrtega_iTRAQ-Membr.cmpd.mgf	112.22	797903200007056	2	0	-0.0011	0	2	EKVR	VDILENQAMDFR	NGFV	MOD:01492 V1	0	7977	A0A060Y2H6	A0A060Y2H6{97-108}	0	0	0	A0A060Y2H6	73.68	287205652101784	885387196432176	164217434883118
1183@20161214_11_MMarOrtega_iTRAQ-Membr.cmpd.mgf	19.23	550306020000743	2	0	0.0100	0	2	VQTK	GTGASGSFK	LNKK	MOD:01492 K9;MOD:01492 G1	0	15694	A0A060Y6A8;C1BFU5;P06350	A0A060Y6A8{87-95};C1BFU5{87-95};P06350{90-98}	0	0	0	A0A060Y6A8;C1BF73;C1BFB5;C1BFU5;C1BG80;C1BG98;P06350	69.98	231606431620822	885387196432176	147280449390411
21315@20161214_11_MMarOrtega_iTRAQ-Membr.cmpd.mgf	114.78	707375650007829	3	0	0.0043	1	2	QQGR	LEEEKEEDWSVLLGR	RLSL	MOD:01492 K5;MOD:01492 L1	0	6992	A0A060YL39	A0A060YL39{155-169}	0	0	0	A0A060YL39	42.66	246884604091339	885387196432176	82530933737755
35951@20161214_11_MMarOrtega_iTRAQ-Membr.cmpd.mgf	182.33	681041920001287	3	0	0.0114	0	2	RKTK	ALLQMVQQFGVDFEK	RIEG	MOD:01492 K15;MOD:01492 A1	0	3126	A0A060Y8J5	A0A060Y8J5{229-243}	0	0	0	A0A060Y8J5;A0A060ZUU6	41.63	236492888476536	885387196432176	91138826608658
20184@20161214_11_MMarOrtega_iTRAQ-Membr.cmpd.mgf	107.93	676358100003607	3	0	-0.0057	0	2	VAAK	LGPTVFSADTQEAFQK	FLAV	MOD:01492 K16;MOD:01492 L1	0	8496	C1BG67	C1BG67{119-134}	0	0	0	C1BG67	45.82	245922458329973	882390874094432	99497655034065
20631@20161214_11_MMarOrtega_iTRAQ-Membr.cmpd.mgf	110.18	705069840005804	3	0	0.0087	0	2	TGFK	VGINYQPPTVVPGGDLAK	VQRA	MOD:01492 K18;MOD:01492 V1	0	3664	A0A060WX95;A0A060Y4G7;A0A060ZHQ2;P18288	A0A060WX95{284-301};A0A060Y4G7{52-69};A0A060ZHQ2{284-301};P18288{353-370}	0	0	0	A0A060VUH0;A0A060VW86;A0A060WER4;A0A060WLR9;A0A060WX95;A0A060X3T9;A0A060Y4G7;A0A060ZHQ2;P18288	59.93	244297271613725	882390874094432	107422518610954
31632@20161214_11_MMarOrtega_iTRAQ-Membr.cmpd.mgf	158.72	566002330000763	3	0	0.0034	0	2	KLPR	TFSQLVLDPIFK	VFDA	MOD:01492 K12;MOD:01492 T1	0	2017	A0A060XSW2;A0A060XSZ2	A0A060XSW2{294-305};A0A060XSZ2{349-360}	0	0	0	A0A060VWY9;A0A060WYM7;A0A060XSW2;A0A060XSZ2	63.58	222564210343987	882390874094432	92133201241493
14738@20161214_11_MMarOrtega_iTRAQ-Membr.cmpd.mgf	80.02	498262370006729	3	0	0.0069	0	2	LAVK	HFSVEGQLEFR	ALLF	MOD:01492 H1	0	10262	A0A060VW47;A0A060XFW6	A0A060VW47{319-329};A0A060XFW6{368-378}	0	0	0	A0A060VW47;A0A060W3W8;A0A060W5Y1;A0A060XFW6;A0A060XPW0;A0A060XX32;Q5DW65;Q5DW66	41.04	189803335106863	882390874094432	75933010339737
17096@20161214_11_MMarOrtega_iTRAQ-Membr.cmpd.mgf	91.65	624010320008501	3	0	-0.0017	0	2	AGTK	YAAELHLVHWNTK	YPSF	MOD:01492 K13;MOD:01492 Y1	0	13344	Q68YC2	Q68YC2{114-126}	0	0	0	Q68YC2;Q6R4A2	53.84	227163061898993	882390874094432	89351410269737
35638@20161214_11_MMarOrtega_iTRAQ-Membr.cmpd.mgf	180.32	944468230007902	2	0	0.0092	0	2	ISSK	AMGIMNSFVNDIFER	IAGE	MOD:01492 A1	0	15915	P69069	P69069{57-71}	0	0	0	A0A060W7W3;P69069	84.48	277316050981951	882390874094432	191905326247215
37502@20161214_11_MMarOrtega_iTRAQ-Membr.cmpd.mgf	194.77	700418470008076	3	0	0.0127	0	2	LTVK	DAQVVQVVLDGLSNILK	MADD	MOD:01492 K17;MOD:01492 D1	0	11220	A0A060XHH9	A0A060XHH9{424-440}	0	0	0	A0A060XHH9;A0A060XI89	72.08	25614117967166	882390874094432	110716553211212
33809@20161214_11_MMarOrtega_iTRAQ-Membr.cmpd.mgf	172.32	879792390001231	3	0	-0.0119	0	2	DELR	QFFMQYGEVTDVFIPKPFR	AFAF	MOD:01492 K16;MOD:01492 Q1	0	15451	A0A060X1B2	A0A060X1B2{210-228}	0	0	0	A0A060X1B2;A0A060X4H6;A0A060XNG0;A0A060Y7I8	22.48	193246825769694	882390874094432	86934912204742
11135@20161214_11_MMarOrtega_iTRAQ-Membr.cmpd.mgf	66.40	590314230003338	3	0	0.0172	0	2	DDIK	NTYTALSVMHSEK	LHVD	MOD:01492 K13;MOD:01492 N1	0	8496	A0A060XSW0;C1BEM6;C1BG67	A0A060XSW0{84-96};C1BEM6{84-96};C1BG67{84-96}	0	0	0	A0A060XSW0;C1BEM6;C1BG67;P02141	77.45	289243630905817	879588001734408	113735726714134
21648@20161214_11_MMarOrtega_iTRAQ-Membr.cmpd.mgf	117.40	748933870000051	2	0	0.0065	0	2	VWGK	VDINEVGPLALGR	VLIV	MOD:01492 V1	0	13171	A0A060XZ25;A0A060YEC0	A0A060XZ25{19-31};A0A060YEC0{19-31}	0	0	0	A0A060XZ25;A0A060YEC0;C1BFD8;Q6TAD0	70.57	25906213864569	879588001734408	180557964324951
3090@20161214_11_MMarOrtega_iTRAQ-Membr.cmpd.mgf	28.82	474922430006906	3	0	0.0093	0	2	NVIR	DAVTYTEHAK	RKTV	MOD:01492 K10;MOD:01492 D1	0	15593	P62797	P62797{69-78}	0	0	0	P62797	56.31	234633223348864	879588001734408	101498769760132
33362@20161214_11_MMarOrtega_iTRAQ-Membr.cmpd.mgf	169.40	635312190000483	3	0	0.0066	0	2	ISSK	AMGIMNSFVNDIFER	IAGE	MOD:00719 M2;MOD:01492 A1	0	15915	P69069	P69069{57-71}	0	0	0	A0A060W7W3;P69069	70.83	227722970889382	879588001734408	110453403949738
28085@20161214_11_MMarOrtega_iTRAQ-Membr.cmpd.mgf	146.42	663029390000668	3	0	-0.0043	1	2	KQER	IKDYLLMEEEFIR	NQEQ	MOD:01492 K2;MOD:01492 I1	0	12492	C1BFK7	C1BFK7{68-80}	0	0	0	A0A060WBW6;A0A060XW34;A0A060YPW9;C1BFH2;C1BFK7	47.62	258632096445533	879588001734408	73712998151779
36124@20161214_11_MMarOrtega_iTRAQ-Membr.cmpd.mgf	183.35	59803693000765	3	0	0.0173	0	2	ETAR	LSSFIGAIAIGDLVK	STLG	MOD:01492 K15;MOD:01492 L1	0	6202	A0A060YIG6	A0A060YIG6{110-124}	0	0	0	A0A060YIG6;A0A060Z1D6	74.98	287097052500618	879588001734408	106834461212158
20701@20161214_11_MMarOrtega_iTRAQ-Membr.cmpd.mgf	110.43	61832363000396	3	0	0.0010	0	2	AAAK	LGPAVFSADTQEAFQK	FLAV	MOD:01492 L1	0	8496	A0A060YK70;C1BF45;C1BFL6;C1BG64	A0A060YK70{28-43};C1BF45{119-134};C1BFL6{119-134};C1BG64{119-134}	0	0	0	A0A060YK70;C1BEX3;C1BF45;C1BFL6;C1BG64;P02141	29.48	205934928214871	876955107862173	70966209411621
22590@20161214_11_MMarOrtega_iTRAQ-Membr.cmpd.mgf	121.52	585676620007021	3	0	0.0109	1	2	AKRK	TVTAMDVVYALKR	QGRT	MOD:01492 K12;MOD:01492 T1	0	15593	P62797	P62797{81-93}	0	0	0	P62797	52.96	291432676240213	876955107862173	128380545377731
35749@20161214_11_MMarOrtega_iTRAQ-Membr.cmpd.mgf	180.98	62998311000581	3	0	0.0142	0	2	ISSK	AMGIMNSFVNDIFER	IAGE	MOD:01492 A1	0	15915	P69069	P69069{57-71}	0	0	0	A0A060W7W3;P69069	78.04	274794322652588	876955107862173	100302797079086
33141@20161214_11_MMarOrtega_iTRAQ-Membr.cmpd.mgf	166.47	544990200004549	3	0	0.0015	1	2	NILR	LRDYLLELLNAR	RARL	MOD:01492 L1	0	8054	A0A060YA94	A0A060YA94{365-376}	0	0	0	A0A060YA94	66.85	26672709517367	874472749489669	76464779019356
21706@20161214_11_MMarOrtega_iTRAQ-Membr.cmpd.mgf	117.57	730729510000775	3	1	0.0121	1	2	GLER	DLAALEDKVNTLGGEAER	LQQT	MOD:01492 K8;MOD:01492 D1	0	914	A0A060XII9;A0A060XJX9	A0A060XII9{303-320};A0A060XJX9{303-320}	0	0	0	A0A060XII9;A0A060XJX9	53.33	264343017927363	872124639904717	153878689408302
16220@20161214_11_MMarOrtega_iTRAQ-Membr.cmpd.mgf	87.53	471600930003214	3	0	0.0105	0	2	KAVK	NMGNILATYK	SLSE	MOD:01492 K10;MOD:01492 N1	0	13171	A0A060XZ25;A0A060YEC0;A0A060YP37;P02142	A0A060XZ25{78-87};A0A060YEC0{78-87};A0A060YP37{78-87};P02142{77-86}	0	0	0	A0A060XZ25;A0A060YEC0;A0A060YP37;C1BFD8;P02142;Q6TAD0	57.12	250363062383319	872124639904717	7640062558651
32758@20161214_11_MMarOrtega_iTRAQ-Membr.cmpd.mgf	162.02	648036660001782	3	0	0.0099	0	2	LTAK	LLTGELFNFSSLQGK	VVLI	MOD:01492 K15;MOD:01492 L1	0	12073	W8W0Y8	W8W0Y8{14-28}	0	0	0	W8W0Y8	50.17	245148992570933	872124639904717	98977061152458
37284@20161214_11_MMarOrtega_iTRAQ-Membr.cmpd.mgf	193.37	703907080002915	2	0	0.0062	0	2	HKLR	ECLPLIIFLR	NRLK	MOD:00110 C2;MOD:01492 E1	0	4620	A0A060YQU9	A0A060YQU9{22-31}	0	0	0	A0A060WTA5;A0A060YQU9;C1BEL2;C1BFS7	32.58		872124639904717	124525902867317
12788@20161214_11_MMarOrtega_iTRAQ-Membr.cmpd.mgf	72.57	571339080009066	3	0	0.0115	0	2	MMAK	EKPPITVVGDVGGR	IAII	MOD:01492 K2;MOD:01492 E1	0	16769	A0A060YB48	A0A060YB48{255-268}	0	0	0	A0A060X1L7;A0A060YB48;A0A060YYE4	42.07	198253388752476	872124639904717	73005825042725
24588@20161214_11_MMarOrtega_iTRAQ-Membr.cmpd.mgf	133.35	899146270005687	3	0	0.0094	1	2	SILR	HVAEVLEYTKDEQLESLFTR	TAWV	MOD:01492 K10;MOD:01492 H1	0	3366	Q98TT1	Q98TT1{114-133}	0	0	0	A0A060XPF2;Q98TT1	18.17	189700000601016	872124639904717	7807644033432
21020@20161214_11_MMarOrtega_iTRAQ-Membr.cmpd.mgf	112.55	762036270003752	3	0	0.0042	1	2	SDGK	VKFEEEPGEDMYESPLP		MOD:01492 K2;MOD:01492 V1	0	14844	P32847;Q91452	P32847{902-918};Q91452{896-912}	0	0	0	A0A060Y2N3;A0A060ZA60;P32847;Q91452	61.46	287993140710986	869897000433602	106633721232414
37154@20161214_11_MMarOrtega_iTRAQ-Membr.cmpd.mgf	192.08	538690960000536	3	0	0.0172	0	2	DNFR	VLADVLTIVIAAK	FGAA	MOD:01492 K13;MOD:01492 V1	0	13171	A0A060XZ25;A0A060YP37;P02142	A0A060XZ25{106-118};A0A060YP37{106-118};P02142{105-117}	0	0	0	A0A060XZ25;A0A060YP37;C1BEX8;C1BFD8;P02142;Q6TAD0	64.81	303996229778389	869897000433602	98918930530548
19870@20161214_11_MMarOrtega_iTRAQ-Membr.cmpd.mgf	104.93	745734260009419	3	0	0.0115	1	2	PQTK	AYFSHWDSVAPGSAPVKK	HGIT	MOD:01492 K17;MOD:01492 K18	0	16481	C1BF11	C1BF11{42-59}	0	0	0	C1BEW1;C1BF11;C1BGI7	22.10	247702802120176	869897000433602	81611383795738
14979@20161214_11_MMarOrtega_iTRAQ-Membr.cmpd.mgf	81.27	712390150006072	2	0	0.0057	0	2	KSRK	ESYAIYVYK	VLKQ	MOD:01492 K9;MOD:01492 E1	0	15915	P69069	P69069{34-42}	0	0	0	A0A060W7W3;P69069	54.44	292573958557934	869897000433602	13163038277626
2400@20161214_11_MMarOrtega_iTRAQ-Membr.cmpd.mgf	23.88	486272420003179	3	0	0.0062	0	2	KVLK	QVHPDTGISSK	AMGI	MOD:01492 K11;MOD:01492 Q1	0	15915	P69069	P69069{46-56}	0	0	0	A0A060W7W3;P69069	53.86	21744946261499	869897000433602	103025421500206
29821@20161214_11_MMarOrtega_iTRAQ-Membr.cmpd.mgf	151.62	724701720004897	3	0	0.0032	0	2	RIYK	FFGPDTVYDLPLNNPYR	QKNG	MOD:01492 F1	0	14053	A0A060XWS5	A0A060XWS5{99-115}	0	0	0	A0A060XWS5;C1BFR5	41.59	285666871101432	869897000433602	75595506906509
24945@20161214_11_MMarOrtega_iTRAQ-Membr.cmpd.mgf	134.48	711410870001805	2	0	0.0038	0	2	MNVK	LALDIEIATYR	KLLE	MOD:01492 L1	0	10207	Q90W76	Q90W76{483-493}	0	0	0	A0A060W662;A0A060X2K5;A0A060X772;A0A060X931;A0A060XEK1;A0A060XRR9;A0A060XSC9;A0A060XSJ9;A0A060Y0A4;A0A060YUG4;A0A060Z6N1;A0A060ZQ03;Q8JFG4;Q90W75;Q90W76;Q90YH3;Q91219	46.03	238082253370296	869897000433602	149202794790268
31130@20161214_11_MMarOrtega_iTRAQ-Membr.cmpd.mgf	157.00	620680860006418	3	0	0.0054	0	2	HVPR	AIFVDLEPTVIDEVR	TGIY	MOD:01492 A1	0	3664	A0A060Z5I0;A0A060ZHQ2	A0A060Z5I0{73-87};A0A060ZHQ2{30-44}	0	0	0	A0A060Y3B7;A0A060Y3V5;A0A060YPW6;A0A060Z3V9;A0A060Z5I0;A0A060ZHQ2	69.32	285688816465397	867778070526608	93732836484909
23291@20161214_11_MMarOrtega_iTRAQ-Membr.cmpd.mgf	126.37	662026880006937	3	1	0.0116	0	2	IAAK	FGAAFTPEIQATWQK	FMKV	MOD:01492 K15;MOD:01492 F1	0	13171	A0A060XZ25	A0A060XZ25{119-133}	0	0	0	A0A060XZ25;C1BFD8	68.34	255210050497953	867778070526608	100868974328041
30900@20161214_11_MMarOrtega_iTRAQ-Membr.cmpd.mgf	155.88	635649340003236	3	1	0.0180	0	2	ISSK	AMGIMNSFVNDIFER	IAGE	MOD:00719 M5;MOD:01492 A1	0	15915	P69069	P69069{57-71}	0	0	0	A0A060W7W3;P69069	49.95	252470169221131	867778070526608	105827212929726
22729@20161214_11_MMarOrtega_iTRAQ-Membr.cmpd.mgf	122.68	78804858000233	3	1	0.0205	0	2	KSGK	DVVFNPEEDDFEHQLDLR	MLCV	MOD:01492 D1	0	4429	A0A060XSM0	A0A060XSM0{25-42}	0	0	0	A0A060W1M6;A0A060XSM0	56.48	217109405933712	867778070526608	75011784434319
36160@20161214_11_MMarOrtega_iTRAQ-Membr.cmpd.mgf	183.82	717081500005606	3	0	0.0152	0	2	NVNK	LLGVPNLFMVETVDSVK	LADK	MOD:01492 K17;MOD:01492 L1	0	9958	A0A060Y406	A0A060Y406{196-212}	0	0	0	A0A060Y406;C1BEX9	43.56	279916758796143	867778070526608	97812006950378
37031@20161214_11_MMarOrtega_iTRAQ-Membr.cmpd.mgf	190.92	567303380007616	3	0	0.0131	0	2	DNFR	LLADCITVCVAAK	LGPV	MOD:00110 C5;MOD:00110 C9;MOD:01492 K13;MOD:01492 L1	0	8496	A0A060XSW0;A0A060YK70;C1BEM6;C1BF45;C1BG64;C1BG67	A0A060XSW0{106-118};A0A060YK70{15-27};C1BEM6{106-118};C1BF45{106-118};C1BG64{106-118};C1BG67{106-118}	0	0	0	A0A060XSW0;A0A060YK70;C1BEM6;C1BEX3;C1BF45;C1BG64;C1BG67;P02141	72.72	158099093281298	865757731917779	93921080112457
22324@20161214_11_MMarOrtega_iTRAQ-Membr.cmpd.mgf	119.75	754846930003086	2	0	-0.0016	0	2	GPEK	WCDGFPVANGPR	QSPI	MOD:00110 C2;MOD:01492 W1	0	13344	Q7T2K6	Q7T2K6{16-27}	0	0	0	Q7T2K6	50.84	225799449849195	865757731917779	134873717069626
20831@20161214_11_MMarOrtega_iTRAQ-Membr.cmpd.mgf	111.57	67636130000402	3	0	0.0039	0	2	VAAK	LGPTVFSADTQEAFQK	FLAV	MOD:01492 K16;MOD:01492 L1	0	8496	C1BG67	C1BG67{119-134}	0	0	0	C1BG67	58.81	188066116944957	863827216398241	90536036610603
8741@20161214_11_MMarOrtega_iTRAQ-Membr.cmpd.mgf	55.42	699381640001258	2	0	0.0084	0	2	ALKK	SLAAGGYDVEK	NNSR	MOD:01492 K11;MOD:01492 S1	0	15694	P06350	P06350{57-67}	0	0	0	P06350	81.75	301305119627837	863827216398241	173678961396217
15043@20161214_11_MMarOrtega_iTRAQ-Membr.cmpd.mgf	81.78	712389650002632	2	0	0.0047	0	2	KSRK	ESYAIYVYK	VLKQ	MOD:01492 K9;MOD:01492 E1	0	15915	P69069	P69069{34-42}	0	0	0	A0A060W7W3;P69069	54.53	294723701657215	863827216398241	140374628067017
30389@20161214_11_MMarOrtega_iTRAQ-Membr.cmpd.mgf	153.55	742903860004209	2	0	-0.0034	0	2	DVRR	AAVESIGFIMFR		MOD:01492 A1	0	7025	A0A060XYK1	A0A060XYK1{618-629}	0	0	0	A0A060XYK1;A0A060XZY5	59.96		863827216398241	17326196205616
21429@20161214_11_MMarOrtega_iTRAQ-Membr.cmpd.mgf	116.18	813096540007976	3	1	0.0287	0	2	FTEK	WNTDNTLGTEITVEDQIAK	GLKL	MOD:01492 K19;MOD:01492 W1	0	13609	A0A060X1M1	A0A060X1M1{75-93}	0	0	0	A0A060X1M1	48.67	239938517949889	863827216398241	99477519392967
23461@20161214_11_MMarOrtega_iTRAQ-Membr.cmpd.mgf	128.32	723047410001324	3	0	0.0002	0	2	MRER	MQQQLNEYQELLDVK	LALD	MOD:01492 K15;MOD:01492 M1	0	13367	A0A060Y4D1	A0A060Y4D1{347-361}	0	0	0	A0A060Y4D1	40.30	250053482120903	861978875828839	76954313874245
9044@20161214_11_MMarOrtega_iTRAQ-Membr.cmpd.mgf	56.35	490624970006731	3	0	0.0055	0	2	KVLR	DNIQGITKPAIR	RLAR	MOD:01492 D1	0	15593	P62797	P62797{25-36}	0	0	0	A0A060ZHR6;P62797	47.21	267193913501479	861978875828839	84638836503029
28854@20161214_11_MMarOrtega_iTRAQ-Membr.cmpd.mgf	148.68	577652670002222	3	0	0.0038	0	2	NAMK	GAGTEEAALIDILASR	TNAE	MOD:01492 G1	0	2206	A0A060W6S3	A0A060W6S3{171-186}	0	0	0	A0A060W6S3	24.06	228431308641674	861978875828839	73612526774406
36685@20161214_11_MMarOrtega_iTRAQ-Membr.cmpd.mgf	188.00	734103460008538	3	0	0.0126	0	2	AFEK	MISSEVLEGVPLLVLANK	QDVE	MOD:01492 K18;MOD:01492 M1	0	8947	A0A060W7X1	A0A060W7X1{118-135}	0	0	0	A0A060W7X1;A0A060Z306	27.64	149228159191586	861978875828839	75263633489609
30033@20161214_11_MMarOrtega_iTRAQ-Membr.cmpd.mgf	152.25	861816080003659	3	0	0.0064	1	2	GCQR	EKVTLPEADVELNMPLIEVR	VGDD	MOD:01492 K2;MOD:01492 E1	0	15488	A0A060Z585	A0A060Z585{42-61}	0	0	0	A0A060Z585	40.07	258962886459408	860205999132796	96574261307716
10233@20161214_11_MMarOrtega_iTRAQ-Membr.cmpd.mgf	62.50	580307970000442	3	0	-0.0087	0	2	IRTK	SQGGEPTYNITVGK	AGKV	MOD:01492 K14;MOD:01492 S1	0	5057	A0A060VVB9	A0A060VVB9{91-104}	0	0	0	A0A060VVB9	23.48	176611840180507	860205999132796	84105650067329
16723@20161214_11_MMarOrtega_iTRAQ-Membr.cmpd.mgf	89.95	471933500001292	3	1	0.0082	0	2	KAVK	NMGNILATYK	SLSE	MOD:01492 K10;MOD:01492 N1	0	13171	A0A060XZ25;A0A060YEC0;A0A060YP37;P02142	A0A060XZ25{78-87};A0A060YEC0{78-87};A0A060YP37{78-87};P02142{77-86}	0	0	0	A0A060XZ25;A0A060YEC0;A0A060YP37;C1BFD8;P02142;Q6TAD0	42.60	205400646943981	858502665202918	64973747491837
35040@20161214_11_MMarOrtega_iTRAQ-Membr.cmpd.mgf	176.52	817503930004409	2	1	0.0117	0	2	SVDK	FLQQLALALAEK	YR	MOD:01492 K12;MOD:01492 F1	0	16481	A0A060XSB4;A0A060XSJ5;C1BF11;C1BG49;P14527	A0A060XSB4{130-141};A0A060XSJ5{130-141};C1BF11{130-141};C1BG49{130-141};P14527{129-140}	0	0	0	A0A060XSB4;A0A060XSJ5;A0A060YNP5;C1BEW1;C1BEX7;C1BF11;C1BG49;C1BGI7;P14527	100.26	275233684354572	858502665202918	18952876830101
18414@20161214_11_MMarOrtega_iTRAQ-Membr.cmpd.mgf	97.40	695412430000083	2	0	0.0023	0	2	GDNR	ISGGLDVLAEK	LPNL	MOD:01492 K11;MOD:01492 I1	0	6734	A0A060XN46	A0A060XN46{76-86}	0	0	0	A0A060XMQ5;A0A060XN46;A0A060XNS3;A0A060XVC6;A0A060YCG5;C1BEL0;C1BFD1;C1BG95;C1BI40	74.90	317928632690552	858502665202918	174978710651398
29834@20161214_11_MMarOrtega_iTRAQ-Membr.cmpd.mgf	151.67	578989260006133	3	0	0.0108	0	2	NVIR	YFPTQALNFAFK	DKYK	MOD:01492 K12;MOD:01492 Y1	0	5216	B9VQA5	B9VQA5{81-92}	0	0	0	A0A060WZF2;A0A060X1F7;A0A060XJN3;B9VQA5	46.15	170810177041775	858502665202918	78603026866913
21444@20161214_11_MMarOrtega_iTRAQ-Membr.cmpd.mgf	116.30	513299730008403	3	0	0.0051	0	2	SFAK	DFLAGGISAAISK	TAVA	MOD:01492 K13;MOD:01492 D1	0	5216	B9VQA5	B9VQA5{11-23}	0	0	0	A0A060WZF2;A0A060XJN3;B9VQA5	80.45	306771640212455	856863623584101	10577907037735
5898@20161214_11_MMarOrtega_iTRAQ-Membr.cmpd.mgf	40.47	612953160003523	3	1	0.0181	0	2	FEVK	STAGDTHLGGEDFDNR	MVNH	MOD:01492 S1	0	4328	A0A060YDJ4;P08108	A0A060YDJ4{221-236};P08108{221-236}	0	0	0	A0A060VU47;A0A060X0G4;A0A060YDJ4;A0A060Z858;P08108;Q5DW62;Q5DW63	52.04	22926160256824	855284196865778	100586117625237
18436@20161214_11_MMarOrtega_iTRAQ-Membr.cmpd.mgf	97.60	451589710004398	3	0	0.0092	0	2	HATR	LMVDPTNFK	ILAH	MOD:01492 K9;MOD:01492 L1	0	16481	C1BG49	C1BG49{93-101}	0	0	0	C1BEX7;C1BG49	29.09	111484948727336	855284196865778	54872565746307
30705@20161214_11_MMarOrtega_iTRAQ-Membr.cmpd.mgf	155.13	928536980002734	2	0	0.0046	0	2	MKIK	SLEEIYLYSLPIK	ESEI	MOD:01492 K13;MOD:01492 S1	0	11720	A0A060Y577	A0A060Y577{66-78}	0	0	0	A0A060Y577	48.26	208956977038583	855284196865778	109066511392593
10236@20161214_11_MMarOrtega_iTRAQ-Membr.cmpd.mgf	62.50	600318410007919	3	0	0.0192	0	2	DDIK	NTYTTLSVMHSEK	LHVD	MOD:01492 K13;MOD:01492 N1	0	8496	C1BF45	C1BF45{84-96}	0	0	0	C1BEX3;C1BF45	78.09	250598561749967	853760200210104	96604130625725
30402@20161214_11_MMarOrtega_iTRAQ-Membr.cmpd.mgf	153.65	809994020004306	2	0	0.0076	0	2	SVEK	FLQQLALGLAEK	YR	MOD:01492 K12;MOD:01492 F1	0	16481	C1BIC4	C1BIC4{130-141}	0	0	0	C1BEY1;C1BG02;C1BIC4;Q98973	97.68	307143221627459	853760200210104	172362708091736
975@20161214_11_MMarOrtega_iTRAQ-Membr.cmpd.mgf	18.27	538321970001938	2	0	0.0055	0	2	AARK	SAPATGGVK	KPHR	MOD:01492 K9;MOD:01492 S1	0	13230	P84234	P84234{29-37}	0	0	0	P84234	83.66	208098118875944	852287874528034	143208950519562
33202@20161214_11_MMarOrtega_iTRAQ-Membr.cmpd.mgf	167.60	635640290001687	3	1	-0.0091	0	2	ISSK	AMGIMNSFVNDIFER	IAGE	MOD:00719 M2;MOD:01492 A1	0	15915	P69069	P69069{57-71}	0	0	0	A0A060W7W3;P69069	73.02	244869446360905	850863830616573	108783919930458
29393@20161214_11_MMarOrtega_iTRAQ-Membr.cmpd.mgf	150.37	650364540001007	3	0	0.0089	0	2	VQSR	LGALDEQWQFLVNK	SAEK	MOD:01492 K14;MOD:01492 L1	0	914	A0A060XII9;A0A060XJX9	A0A060XII9{1621-1634};A0A060XJX9{1644-1657}	0	0	0	A0A060XII9;A0A060XJX9	58.39	245196583427555	849485002168009	94736937880516
22696@20161214_11_MMarOrtega_iTRAQ-Membr.cmpd.mgf	122.52	100002827000451	2	0	0.0004	0	2	IAAK	FGASFTPEIQATWQK	FMKV	MOD:01492 K15;MOD:01492 F1	0	13171	A0A060YEC0;A0A060YP37;P02142	A0A060YEC0{119-133};A0A060YP37{119-133};P02142{118-132}	0	0	0	A0A060YEC0;A0A060YP37;C1BEX8;P02142	63.50	254910890358124	849485002168009	164213528037071
15075@20161214_11_MMarOrtega_iTRAQ-Membr.cmpd.mgf	82.03	712389780001611	2	0	0.0050	0	2	KSRK	ESYAIYVYK	VLKQ	MOD:01492 K9;MOD:01492 E1	0	15915	P69069	P69069{34-42}	0	0	0	A0A060W7W3;P69069	54.51	293939778286461	849485002168009	133165482997894
21529@20161214_11_MMarOrtega_iTRAQ-Membr.cmpd.mgf	116.77	757721960007844	3	0	-0.0214	0	2	WTQR	YFGNFGNLSNAAAIQGNPK	VAAH	MOD:01492 K19;MOD:01492 Y1	0	14405	A0A060Z4Y8	A0A060Z4Y8{42-60}	0	0	0	A0A060Z4Y8	79.20	272732992866114	849485002168009	120436775326729
14390@20161214_11_MMarOrtega_iTRAQ-Membr.cmpd.mgf	77.80	662347910007176	3	0	-0.0006	1	2	ARLR	KLEVEANNAFDQYR	DLYF	MOD:01492 K1;MOD:01492 K1	0	4982	A0A060WHS1	A0A060WHS1{134-147}	0	0	0	A0A060WH37;A0A060WHS1	23.93		849485002168009	93596354007721
36531@20161214_11_MMarOrtega_iTRAQ-Membr.cmpd.mgf	186.25	63700937000003	3	0	0.0156	0	2	RNIK	TIAECLADELINAAK	GSSN	MOD:00110 C5;MOD:01492 K15;MOD:01492 T1	0	15208	A0A060YPJ2	A0A060YPJ2{223-237}	0	0	0	A0A060WPK1;A0A060YPJ2;C1BEL7;C1BG08	32.57	237655833939325	849485002168009	103506478667259
6571@20161214_11_MMarOrtega_iTRAQ-Membr.cmpd.mgf	44.27	577954280006607	3	0	-0.0040	0	2	KVQK	HQAFEAELSANQSR	IDAL	MOD:01492 H1	0	914	A0A060XII9;A0A060XJX9	A0A060XII9{614-627};A0A060XJX9{614-627}	0	0	0	A0A060XII9;A0A060XJX9	60.52	233806366561245	848148606012211	96446037650108
25448@20161214_11_MMarOrtega_iTRAQ-Membr.cmpd.mgf	137.65	533643600002487	3	0	0.0130	0	2	AKRK	TVTAMDVVYALK	RQGR	MOD:01492 K12;MOD:01492 T1	0	15593	P62797	P62797{81-92}	0	0	0	P62797	53.77	225467757220184	848148606012211	85618502497673
33911@20161214_11_MMarOrtega_iTRAQ-Membr.cmpd.mgf	172.63	635311730003854	3	0	0.0052	0	2	ISSK	AMGIMNSFVNDIFER	IAGE	MOD:00719 M2;MOD:01492 A1	0	15915	P69069	P69069{57-71}	0	0	0	A0A060W7W3;P69069	56.07	265429478428996	848148606012211	90024539113045
35744@20161214_11_MMarOrtega_iTRAQ-Membr.cmpd.mgf	180.95	777072780007471	3	1	-0.0092	0	2	IPPR	GLTMASTFIGNNTAIQEIFR	RVGD	MOD:01492 G1	0	12925	A0A060Y7K1	A0A060Y7K1{366-385}	0	0	0	A0A060Y7K1	18.64	218059692297077	846852108295774	73577310085297
37135@20161214_11_MMarOrtega_iTRAQ-Membr.cmpd.mgf	191.78	538691230004966	3	0	0.0180	0	2	DNFR	VLADVLTIVIAAK	FGAA	MOD:01492 K13;MOD:01492 V1	0	13171	A0A060XZ25;A0A060YP37;P02142	A0A060XZ25{106-118};A0A060YP37{106-118};P02142{105-117}	0	0	0	A0A060XZ25;A0A060YP37;C1BEX8;C1BFD8;P02142;Q6TAD0	54.01	281281622120474	846852108295774	9638561797142
25396@20161214_11_MMarOrtega_iTRAQ-Membr.cmpd.mgf	137.12	533643260001056	3	0	0.0119	0	2	AKRK	TVTAMDVVYALK	RQGR	MOD:01492 K12;MOD:01492 T1	0	15593	P62797	P62797{81-92}	0	0	0	P62797	47.98	24895551389572	846852108295774	91188642382622
31254@20161214_11_MMarOrtega_iTRAQ-Membr.cmpd.mgf	157.35	679716340002206	3	0	0.0119	0	2	VAAK	LGPVVFSADIQEAFQK	FLAV	MOD:01492 K16;MOD:01492 L1	0	8496	A0A060XSW0	A0A060XSW0{119-134}	0	0	0	A0A060XSW0	31.95	213841207617638	845593195564972	85564574718475
22095@20161214_11_MMarOrtega_iTRAQ-Membr.cmpd.mgf	118.93	630018840005474	3	1	0.0149	0	2	GAYK	IYIMATHGLLSAEAPR	LIEE	MOD:01492 I1	0	16769	A0A060YB48	A0A060YB48{298-313}	0	0	0	A0A060YB48;A0A060YYE4	28.38	2322251005548	845593195564972	94749881505966
23373@20161214_11_MMarOrtega_iTRAQ-Membr.cmpd.mgf	127.18	992031040008077	2	0	0.0008	0	2	IAAK	FGAAFTPEIQATWQK	FMKV	MOD:01492 K15;MOD:01492 F1	0	13171	A0A060XZ25	A0A060XZ25{119-133}	0	0	0	A0A060XZ25;C1BFD8	74.79	245500993214797	844369749923271	170930518984795
7729@20161214_11_MMarOrtega_iTRAQ-Membr.cmpd.mgf	50.18	510968370005701	3	0	0.0096	1	2	GKIK	GKADVVGAEALGR	MLTA	MOD:01492 K2;MOD:01492 G1	0	10492	A0A060YJC7	A0A060YJC7{20-32}	0	0	0	A0A060YJC7	49.01	302506964854601	844369749923271	123330641746521
12874@20161214_11_MMarOrtega_iTRAQ-Membr.cmpd.mgf	72.82	539934730001143	3	0	0.0028	0	2	QGNR	TTPSYVAFTDSER	LIGD	MOD:01492 T1	0	4328	P08108	P08108{37-49}	0	0	0	A0A060VU47;A0A060WZL3;A0A060YP66;P08108;Q5DW63	31.68	23772610937328	844369749923271	76519834399223
30905@20161214_11_MMarOrtega_iTRAQ-Membr.cmpd.mgf	155.95	620681280004798	3	0	0.0066	0	2	HVPR	AIFVDLEPTVIDEVR	TGIY	MOD:01492 A1	0	3664	A0A060Z5I0;A0A060ZHQ2	A0A060Z5I0{73-87};A0A060ZHQ2{30-44}	0	0	0	A0A060Y3B7;A0A060Y3V5;A0A060YPW6;A0A060Z3V9;A0A060Z5I0;A0A060ZHQ2	70.51	320315437698024	8431798275933	96082293391228
25421@20161214_11_MMarOrtega_iTRAQ-Membr.cmpd.mgf	137.38	533643600003913	3	0	0.0130	0	2	AKRK	TVTAMDVVYALK	RQGR	MOD:01492 K12;MOD:01492 T1	0	15593	P62797	P62797{81-92}	0	0	0	P62797	53.17	234682073256555	8431798275933	91188725352287
25489@20161214_11_MMarOrtega_iTRAQ-Membr.cmpd.mgf	138.17	533643180005281	3	0	0.0117	0	2	AKRK	TVTAMDVVYALK	RQGR	MOD:01492 K12;MOD:01492 T1	0	15593	P62797	P62797{81-92}	0	0	0	P62797	47.56	262218513847442	842021640338319	88022312283516
20256@20161214_11_MMarOrtega_iTRAQ-Membr.cmpd.mgf	108.37	66401698000927	3	0	0.0163	0	2	AIAK	GVGIISEGNETVEDIASR	LNIP	MOD:01492 G1	0	2486	A0A060YE03;Q6VYM7	A0A060YE03{648-665};Q6VYM7{618-635}	0	0	0	A0A060YE03;A0A060Z1S4;A0A061A1N0;Q6VYM7	77.50	205137914194256	842021640338319	110766121506691
26555@20161214_11_MMarOrtega_iTRAQ-Membr.cmpd.mgf	141.87	729712920005006	3	0	-0.0065	0	2	LIRR	AFYALGNYLTAGQIGQEAR	QAPV	MOD:01492 A1	0	5050	A0A060X656	A0A060X656{188-206}	0	0	0	A0A060X656	37.40	279042863939435	842021640338319	71545238733292
36681@20161214_11_MMarOrtega_iTRAQ-Membr.cmpd.mgf	187.98	648361830000882	3	1	-0.0033	0	2	RKFR	TLTELIFDAQDFIK	NPYK	MOD:01492 K14;MOD:01492 T1	0	11429	A0A060Y1G8	A0A060Y1G8{152-165}	0	0	0	A0A060XXB0;A0A060Y1G8	48.67	233024024911132	842021640338319	93531093597412
26449@20161214_11_MMarOrtega_iTRAQ-Membr.cmpd.mgf	141.57	587320540006011	3	0	0.0098	0	2	YVPR	GLLLDLEPGTMDSVR	GSRI	MOD:01492 G1	0	12925	A0A060Y7K1	A0A060Y7K1{69-83}	0	0	0	A0A060Y7K1	62.75	27027462844203	84089353929735	95539716959
21276@20161214_11_MMarOrtega_iTRAQ-Membr.cmpd.mgf	114.43	666359280002351	3	0	0.0084	0	2	AAAK	LGPAVFSADTQEAFQK	FLAV	MOD:01492 K16;MOD:01492 L1	0	8496	A0A060YK70;C1BF45;C1BFL6;C1BG64	A0A060YK70{28-43};C1BF45{119-134};C1BFL6{119-134};C1BG64{119-134}	0	0	0	A0A060YK70;C1BEX3;C1BF45;C1BFL6;C1BG64;P02141	48.23	191598972822278	84089353929735	94236457228661
17004@20161214_11_MMarOrtega_iTRAQ-Membr.cmpd.mgf	91.38	626007490004218	3	0	0.0323	0	2	VTFK	LASGIDESEIPDDVK	LMGF	MOD:01492 K15;MOD:01492 L1	0	13441	A0A060XQS3	A0A060XQS3{481-495}	0	0	0	A0A060XQS3	38.46	252932189503562	84089353929735	100684700727463
25470@20161214_11_MMarOrtega_iTRAQ-Membr.cmpd.mgf	137.90	533643180000899	3	0	0.0117	0	2	AKRK	TVTAMDVVYALK	RQGR	MOD:01492 K12;MOD:01492 T1	0	15593	P62797	P62797{81-92}	0	0	0	P62797	45.83	25683672703841	839794000867204	86359895348549
18340@20161214_11_MMarOrtega_iTRAQ-Membr.cmpd.mgf	96.88	783413760000988	2	0	0.0024	0	2	AEEK	AINQWVYGVESR	RKRV	MOD:01492 A1	0	2838	A0A060XVD0	A0A060XVD0{45-56}	0	0	0	A0A060XVD0	58.66	251143429576407	839794000867204	151252261400223
18710@20161214_11_MMarOrtega_iTRAQ-Membr.cmpd.mgf	98.68	648380450008112	3	0	-0.0016	0	2	KTGR	VYNVTQHAVGIIVNK	QVKG	MOD:01492 K15;MOD:01492 V1	0	16978	A0A060XSL9	A0A060XSL9{64-78}	0	0	0	A0A060XSL9;C1BFU1	43.85	198976745667585	839794000867204	117688275575638
20048@20161214_11_MMarOrtega_iTRAQ-Membr.cmpd.mgf	106.58	756930100007688	2	0	0.0041	0	2	LWGK	ISVDEIGPQALAR	LLIV	MOD:01492 I1	0	8496	A0A060XSW0;C1BEM6;C1BFL6;C1BG64;C1BG67	A0A060XSW0{19-31};C1BEM6{19-31};C1BFL6{19-31};C1BG64{19-31};C1BG67{19-31}	0	0	0	A0A060XSW0;A0A060YJR1;C1BEM6;C1BEX3;C1BFL6;C1BG64;C1BG67;P02141	45.06	288932857207608	838721614328026	152768001914024
33801@20161214_11_MMarOrtega_iTRAQ-Membr.cmpd.mgf	172.28	757783140003789	3	0	0.0219	0	2	VNPK	TLDGGLNVIQLETAVGAAIK	AFDN	MOD:01492 K20;MOD:01492 T1	0	15822	A0A060W5K0	A0A060W5K0{353-372}	0	0	0	A0A060W5K0;A0A060WL30	34.67	25997965123801	838721614328026	111532722234726
28991@20161214_11_MMarOrtega_iTRAQ-Membr.cmpd.mgf	149.07	720730930004585	3	0	-0.0029	0	2	VLSK	GHAAPILYAAWAEAGFVK	EADL	MOD:01492 K18;MOD:01492 G1	0	1819	A0A060Z8F9	A0A060Z8F9{21-38}	0	0	0	A0A060Z8F9	32.52	202732161509737	838721614328026	95079032421112
31043@20161214_11_MMarOrtega_iTRAQ-Membr.cmpd.mgf	156.73	620680860006782	3	0	0.0054	0	2	HVPR	AIFVDLEPTVIDEVR	TGIY	MOD:01492 A1	0	3664	A0A060Z5I0;A0A060ZHQ2	A0A060Z5I0{73-87};A0A060ZHQ2{30-44}	0	0	0	A0A060Y3B7;A0A060Y3V5;A0A060YPW6;A0A060Z3V9;A0A060Z5I0;A0A060ZHQ2	85.69	291525364166885	836653154442041	98326601982117
2988@20161214_11_MMarOrtega_iTRAQ-Membr.cmpd.mgf	28.02	474922040001419	3	0	0.0081	0	2	NVIR	DAVTYTEHAK	RKTV	MOD:01492 K10;MOD:01492 D1	0	15593	P62797	P62797{69-78}	0	0	0	P62797	57.97	235937093986889	836653154442041	81164193749428
21425@20161214_11_MMarOrtega_iTRAQ-Membr.cmpd.mgf	116.17	707038270005852	3	1	0.0256	0	2	EAIR	ISPTFADAYSNMGNTLK	EMQD	MOD:01492 K17;MOD:01492 I1	0	16458	A0A060YEI0	A0A060YEI0{393-409}	0	0	0	A0A060YEI0;A0A060ZNH6	50.04	264423388189649	836653154442041	109009241700172
19789@20161214_11_MMarOrtega_iTRAQ-Membr.cmpd.mgf	104.15	756931560004839	2	0	0.0070	0	2	LWGK	ISVDEIGPQALAR	LLIV	MOD:01492 I1	0	8496	A0A060XSW0;C1BEM6;C1BFL6;C1BG64;C1BG67	A0A060XSW0{19-31};C1BEM6{19-31};C1BFL6{19-31};C1BG64{19-31};C1BG67{19-31}	0	0	0	A0A060XSW0;A0A060YJR1;C1BEM6;C1BEX3;C1BFL6;C1BG64;C1BG67;P02141	57.44	289577708162729	834678748622465	169385561943054
23752@20161214_11_MMarOrtega_iTRAQ-Membr.cmpd.mgf	130.27	724381910005201	3	1	-0.0087	0	2	ELRK	AQGPLEVASVAVSQASGMPAR	FVIH	MOD:01492 A1	0	14464	A0A060W7A5	A0A060W7A5{250-270}	0	0	0	A0A060W7A5;A0A060WTR3	51.25	205275523145794	834678748622465	109527128577232
25970@20161214_11_MMarOrtega_iTRAQ-Membr.cmpd.mgf	140.12	741049270009027	3	0	0.0164	0	2	WTQR	YFGSFGDVSTAAAIMGNPK	VAAH	MOD:01492 K19;MOD:01492 Y1	0	13171	A0A060XZ25	A0A060XZ25{42-60}	0	0	0	A0A060XZ25;C1BFD8;Q6TAD0	51.06	225676777988112	833724216831842	105823855876923
29152@20161214_11_MMarOrtega_iTRAQ-Membr.cmpd.mgf	149.65	598990710002163	3	0	0.0044	0	2	DVKK	TMEGQDAVFIILGTR	SDLG	MOD:01492 T1	0	8176	C1BFM3	C1BFM3{65-79}	0	0	0	C1BFA2;C1BFM3;C1BFS0;C1BG96;C1BGC6	38.29	192559741583127	833724216831842	92511333703995
32978@20161214_11_MMarOrtega_iTRAQ-Membr.cmpd.mgf	163.60	952445020004634	2	0	-0.0321	0	2	ISSK	AMGIMNSFVNDIFER	IAGE	MOD:00719 M2;MOD:01492 A1	0	15915	P69069	P69069{57-71}	0	0	0	A0A060W7W3;P69069	54.42	206029956688179	833724216831842	131101756930351
29534@20161214_11_MMarOrtega_iTRAQ-Membr.cmpd.mgf	150.78	626364740004417	3	0	0.0021	1	2	YVQR	EIMPVFLEEVVKR	TKAI	MOD:01492 K12;MOD:01492 E1	0	10860	A0A060XBV8	A0A060XBV8{324-336}	0	0	0	A0A060XBV8	30.58	241908643410511	833724216831842	49447211027145
18421@20161214_11_MMarOrtega_iTRAQ-Membr.cmpd.mgf	97.47	666383160000352	2	0	0.0052	0	2	MPAK	GPLQSVQVFGR	KKTA	MOD:01492 G1	0	12091	C1BGA3	C1BGA3{5-15}	0	0	0	C1BGA3;C1BGZ7	57.72	239759043616947	832790214206428	161429613471031
25519@20161214_11_MMarOrtega_iTRAQ-Membr.cmpd.mgf	138.42	533643030003877	3	0	0.0112	0	2	AKRK	TVTAMDVVYALK	RQGR	MOD:01492 K12;MOD:01492 T1	0	15593	P62797	P62797{81-92}	0	0	0	P62797	46.72	22771001102978	831875876262441	93039620280266
19229@20161214_11_MMarOrtega_iTRAQ-Membr.cmpd.mgf	100.77	644373330007465	3	0	0.0094	0	2	LRGK	FPHLVYGAVASSAPVK	AKLD	MOD:01492 K16;MOD:01492 F1	0	3332	A0A060XDQ9	A0A060XDQ9{198-213}	0	0	0	A0A060XDQ9;A0A060YF84	51.70	276967210528876	831875876262441	89090477347374
6178@20161214_11_MMarOrtega_iTRAQ-Membr.cmpd.mgf	42.68	556312750004486	2	0	-0.0129	0	2	RHTK	GIGASGSFK	LAKA	MOD:01492 K9;MOD:01492 G1	0	8248	A0A060VV51;A0A060X8Z0	A0A060VV51{85-93};A0A060X8Z0{85-93}	0	0	0	A0A060VV51;A0A060X8Z0;C1BHW2;C1BI34;C1BIA1;Q8AWI3	70.76	248022522586977	830980391997149	144395973682404
17270@20161214_11_MMarOrtega_iTRAQ-Membr.cmpd.mgf	92.17	581309060008363	3	0	0.0412	0	2	QRPK	DPNDLLNDWSHK	LNSL	MOD:01492 K12;MOD:01492 D1	0	4153	A0A060WL10	A0A060WL10{426-437}	0	0	0	A0A060WL10;A0A060XH56	26.58	218220306102634	827572413039921	69809688091278
10611@20161214_11_MMarOrtega_iTRAQ-Membr.cmpd.mgf	64.57	538661200002713	3	0	0.0146	0	2	KVLR	DNIQGITKPAIR	RLAR	MOD:01492 K8;MOD:01492 D1	0	15593	P62797	P62797{25-36}	0	0	0	A0A060ZHR6;P62797	37.71	238531944824484	826760624017703	138284792423248
10636@20161214_11_MMarOrtega_iTRAQ-Membr.cmpd.mgf	64.82	538660740000723	3	0	0.0132	0	2	KVLR	DNIQGITKPAIR	RLAR	MOD:01492 K8;MOD:01492 D1	0	15593	P62797	P62797{25-36}	0	0	0	A0A060ZHR6;P62797	35.87	239066616293645	825963731050576	144327599525452
22386@20161214_11_MMarOrtega_iTRAQ-Membr.cmpd.mgf	120.05	567295720008036	3	0	0.0140	0	2	YDNK	GSFGELALMYNTPR	AATI	MOD:01492 G1	0	16557	A0A060WTL5;A0A060Y3Y1	A0A060WTL5{240-253};A0A060Y3Y1{173-186}	0	0	0	A0A060W035;A0A060WTL5;A0A060X4X7;A0A060Y3Y1;A0A060Y8G8	41.36	270555147069736	825963731050576	87734547972679
12320@20161214_11_MMarOrtega_iTRAQ-Membr.cmpd.mgf	69.98	608628310006651	3	1	0.0024	0	2	EYGK	TLEDSISNDTSGHFR	RLLV	MOD:01492 T1	0	1085	A0A060VV34	A0A060VV34{102-116}	0	0	0	A0A060VV34	63.69	203912539107309	825963731050576	98853864312172
22300@20161214_11_MMarOrtega_iTRAQ-Membr.cmpd.mgf	119.60	465620150004301	3	0	-0.0005	0	2	KPGK	YSVLVLDAVK	KLNE	MOD:01492 K10;MOD:01492 Y1	0	10778	A0A060XW31	A0A060XW31{39-48}	0	0	0	A0A060XW31;C1BF13;C1BFC8;C1BGP6	48.60	215415325184343	825963731050576	71658359289169
7754@20161214_11_MMarOrtega_iTRAQ-Membr.cmpd.mgf	50.35	484585070005384	3	0	0.0056	0	2	QLAK	DHPDNAADILAR	RAEL	MOD:01492 D1	0	8054	A0A060YA94	A0A060YA94{880-891}	0	0	0	A0A060YA94	86.98	223126922672034	82518119729938	82901565670967
33531@20161214_11_MMarOrtega_iTRAQ-Membr.cmpd.mgf	169.93	635312800002383	3	0	0.0084	0	2	ISSK	AMGIMNSFVNDIFER	IAGE	MOD:00719 M2;MOD:01492 A1	0	15915	P69069	P69069{57-71}	0	0	0	A0A060W7W3;P69069	48.88	213936427953339	82518119729938	100586432218552
32482@20161214_11_MMarOrtega_iTRAQ-Membr.cmpd.mgf	161.20	635312250000395	3	0	0.0067	0	2	ISSK	AMGIMNSFVNDIFER	IAGE	MOD:00719 M5;MOD:01492 A1	0	15915	P69069	P69069{57-71}	0	0	0	A0A060W7W3;P69069	34.47	214669531149188	82518119729938	86518987894058
20289@20161214_11_MMarOrtega_iTRAQ-Membr.cmpd.mgf	108.47	675695300007752	3	1	0.0055	0	2	VAAK	LGPAVFNADTQEAFQK	FLAV	MOD:01492 K16;MOD:01492 L1	0	8496	C1BEM6	C1BEM6{119-134}	0	0	0	C1BEM6	38.52	220955118119293	824412514432751	76323216795921
23586@20161214_11_MMarOrtega_iTRAQ-Membr.cmpd.mgf	129.33	786444520003881	2	0	-0.0042	0	2	EKIK	NLLAEGVVDQLTR	LVLV	MOD:01492 N1	0	5103	A0A060WJ02	A0A060WJ02{178-190}	0	0	0	A0A060WJ02;Q64HW4	45.43	266648320510789	823657200643706	144990052580833
14627@20161214_11_MMarOrtega_iTRAQ-Membr.cmpd.mgf	79.58	563657220008372	3	0	0.0015	0	2	EVTK	LQAEAPHIVVGTPGR	VFDM	MOD:01492 L1	0	5622	A0A060WA58	A0A060WA58{155-169}	0	0	0	A0A060WA58;A0A060Y107	46.13	248542426219102	823657200643706	118810978770256
27431@20161214_11_MMarOrtega_iTRAQ-Membr.cmpd.mgf	144.43	478630220001345	3	0	0.0001	0	2	ERDK	VMPLIIQGFK	DASE	MOD:01492 K10;MOD:01492 V1	0	6857	A0A060XW75	A0A060XW75{140-149}	0	0	0	A0A060XW75;A0A060YEZ4	48.54	901118293137604	823657200643706	7269691836834
23850@20161214_11_MMarOrtega_iTRAQ-Membr.cmpd.mgf	131.03	69968252000463	3	0	-0.0049	0	2	VEDR	MASPQDLQAFEDELSK	TTID	MOD:01492 K16;MOD:01492 M1	0	4453	A0A060WWF0	A0A060WWF0{304-319}	0	0	0	A0A060WWF0;A0A061AET3	15.83	219624785915245	822914798835786	73083166122437
29809@20161214_11_MMarOrtega_iTRAQ-Membr.cmpd.mgf	151.60	643670390008304	3	0	-0.0111	0	2	QLRK	LFIGGLSFETTDESLR	THFE	MOD:01492 L1	0	2114	A0A060VWT8	A0A060VWT8{15-30}	0	0	0	A0A060VWT8;A0A060WLL6;A0A060XY58	59.28	292913901627452	822184874961636	113060782909393
23490@20161214_11_MMarOrtega_iTRAQ-Membr.cmpd.mgf	128.60	526636990002064	3	0	0.0034	0	2	IQDK	GMLQPIIDFQK	KMLK	MOD:01492 K11;MOD:01492 G1	0	14844	Q91452	Q91452{311-321}	0	0	0	Q91452	39.64	158746543417949	820065945054642	72179258584976
3060@20161214_11_MMarOrtega_iTRAQ-Membr.cmpd.mgf	28.58	711879290001206	2	0	0.0084	0	2	NVIR	DAVTYTEHAK	RKTV	MOD:01492 K10;MOD:01492 D1	0	15593	P62797	P62797{69-78}	0	0	0	P62797	50.96	151330381384199	820065945054642	119215712070465
151@20161214_11_MMarOrtega_iTRAQ-Membr.cmpd.mgf	13.85	523613580009728	3	1	0.0129	0	2	TPMR	ASAAESSQTTQAK	AALK	MOD:01492 K13;MOD:01492 A1	0	13320	A0A060WT62	A0A060WT62{648-660}	0	0	0	A0A060WT62	45.24	224659693561386	820065945054642	88845479011536
1324@20161214_11_MMarOrtega_iTRAQ-Membr.cmpd.mgf	20.02	550305950004504	2	0	0.0099	0	2	VQTK	GTGASGSFK	LNKK	MOD:01492 K9;MOD:01492 G1	0	15694	A0A060Y6A8;C1BFU5;P06350	A0A060Y6A8{87-95};C1BFU5{87-95};P06350{90-98}	0	0	0	A0A060Y6A8;C1BF73;C1BFB5;C1BFU5;C1BG80;C1BG98;P06350	69.80	241513496847722	818045606445813	143206618189812
35191@20161214_11_MMarOrtega_iTRAQ-Membr.cmpd.mgf	177.08	635310970000764	3	0	0.0029	0	2	ISSK	AMGIMNSFVNDIFER	IAGE	MOD:00719 M2;MOD:01492 A1	0	15915	P69069	P69069{57-71}	0	0	0	A0A060W7W3;P69069	43.61	227627425951108	818045606445813	92046061873436
37624@20161214_11_MMarOrtega_iTRAQ-Membr.cmpd.mgf	196.02	617045150001563	3	0	0.0171	0	2	QHVK	SALASVIMGLSTILGK	DNTV	MOD:01492 K16;MOD:01492 S1	0	4001	A0A060W540	A0A060W540{343-358}	0	0	0	A0A060VW94;A0A060W540	70.36	256552950832614	818045606445813	99140980958939
30521@20161214_11_MMarOrtega_iTRAQ-Membr.cmpd.mgf	154.60	942830440005857	3	1	0.0167	0	2	MVLK	ESGLDFVAVMPPHIDDNLPLTEK	YTVT	MOD:01492 K23;MOD:01492 E1	0	8176	C1BFM3	C1BFM3{142-164}	0	0	0	C1BFA2;C1BFM3;C1BFS0;C1BG96	18.87	236690900126934	816749108729376	94119141221046
12093@20161214_11_MMarOrtega_iTRAQ-Membr.cmpd.mgf	69.33	466603320001812	3	0	0.0108	0	2	ALKK	SLAASGYDVVK	NNAR	MOD:01492 K11;MOD:01492 S1	0	15694	A0A060Y6A8	A0A060Y6A8{54-64}	0	0	0	A0A060Y6A8;C1BFB5;C1BG98	71.82	26138242766034	816749108729376	83914702296257
29031@20161214_11_MMarOrtega_iTRAQ-Membr.cmpd.mgf	149.20	489978300000059	3	0	0.0059	0	2	QLTR	LVLVNAIYFK	GNWE	MOD:01492 K10;MOD:01492 L1	0	5103	A0A060WJ02	A0A060WJ02{191-200}	0	0	0	A0A060WJ02;A0A060YIP3;Q64HW4	51.36	138243244877282	816749108729376	63444978237152
31110@20161214_11_MMarOrtega_iTRAQ-Membr.cmpd.mgf	156.93	699364590007973	3	0	0.0020	0	2	LKGR	VFEVSLADLQNDEVAFR	KFKL	MOD:01492 V1	0	5457	A0A060Y7C6	A0A060Y7C6{66-82}	0	0	0	A0A060Y7C6	60.46	190322759759233	816749108729376	91561541318893
23239@20161214_11_MMarOrtega_iTRAQ-Membr.cmpd.mgf	125.83	622012350004277	3	1	0.0141	0	2	RKTR	IIDVVYNASNNELVR	TKTL	MOD:01492 I1	0	2805	A0A060YXI2	A0A060YXI2{89-103}	0	0	0	A0A060YXI2	50.97	256905787982885	816749108729376	8696188390255
4774@20161214_11_MMarOrtega_iTRAQ-Membr.cmpd.mgf	35.27	554939580000203	3	0	-0.0001	0	2	AAMK	AVTEQGGELSNEER	NLLS	MOD:01492 A1	0	6776	Q6UFZ9	Q6UFZ9{28-41}	0	0	0	A0A060WXM9;A0A060XH76;Q6UFZ9	44.06	187785558368198	816115090926274	77070928454399
22940@20161214_11_MMarOrtega_iTRAQ-Membr.cmpd.mgf	123.38	834938990009858	2	0	0.0007	0	2	PNPR	VYFDITIGDTPAGR	IEME	MOD:01492 V1	0	9327	A0A060Y0S7	A0A060Y0S7{6-19}	0	0	0	A0A060Y0S7	39.02	203353904405002	815490195998574	121769225001335
10579@20161214_11_MMarOrtega_iTRAQ-Membr.cmpd.mgf	64.32	538661200008035	3	0	0.0146	0	2	KVLR	DNIQGITKPAIR	RLAR	MOD:01492 K8;MOD:01492 D1	0	15593	P62797	P62797{25-36}	0	0	0	A0A060ZHR6;P62797	40.30	242484650213266	814874165128092	127139254331589
15676@20161214_11_MMarOrtega_iTRAQ-Membr.cmpd.mgf	85.72	488960480005658	3	0	0.0190	0	2	VMGR	IATLTSGLESGK	TPIA	MOD:01492 K12;MOD:01492 I1	0	2486	A0A060YE03;Q6VYM7	A0A060YE03{288-299};Q6VYM7{258-269}	0	0	0	A0A060VTX4;A0A060YE03;Q6VYM7	57.08	216429612088446	814874165128092	78618428111076
13618@20161214_11_MMarOrtega_iTRAQ-Membr.cmpd.mgf	75.47	738887310005061	2	0	0.0065	0	2	QTVK	ATMFPTETYK	AFYK	MOD:01492 K10;MOD:01492 A1	0	15911	C1BFM5	C1BFM5{213-222}	0	0	0	C1BFM5;C1BFQ9;C1BG28	51.78		814874165128092	107522602915764
25387@20161214_11_MMarOrtega_iTRAQ-Membr.cmpd.mgf	137.00	799957670004014	2	0	0.0053	0	2	AKRK	TVTAMDVVYALK	RQGR	MOD:01492 K12;MOD:01492 T1	0	15593	P62797	P62797{81-92}	0	0	0	P62797	71.75	289652061227736	814266750356873	164952703475952
943@20161214_11_MMarOrtega_iTRAQ-Membr.cmpd.mgf	18.00	538321970001211	2	0	0.0055	0	2	AARK	SAPATGGVK	KPHR	MOD:01492 K9;MOD:01492 S1	0	13230	P84234	P84234{29-37}	0	0	0	P84234	76.70	211266613317048	814266750356873	143208950519562
36243@20161214_11_MMarOrtega_iTRAQ-Membr.cmpd.mgf	184.37	816118870002997	3	0	0.0101	0	2		MITSAAGIISLLDEEEPQLK	EFAL	MOD:01492 K20;MOD:01492 M1	0	7025	A0A060XYK1	A0A060XYK1{1-20}	0	0	0	A0A060XYK1	49.79	218946819532773	813667713987954	93685938000679
21007@20161214_11_MMarOrtega_iTRAQ-Membr.cmpd.mgf	112.47	797903200005716	2	0	-0.0011	0	2	EKVR	VDILENQAMDFR	NGFV	MOD:01492 V1	0	7977	A0A060Y2H6	A0A060Y2H6{97-108}	0	0	0	A0A060Y2H6	72.81	300494749866559	813076828026902	164561159729958
24991@20161214_11_MMarOrtega_iTRAQ-Membr.cmpd.mgf	134.63	520649840006926	3	0	-0.0017	0	2	IALR	GLFIIDPNGVVK	HMSV	MOD:01492 K12;MOD:01492 G1	0	10727	A0A060VZX5	A0A060VZX5{178-189}	0	0	0	A0A060VZX5;W5S4D5	40.38	253196287804262	813076828026902	75211178302765
29077@20161214_11_MMarOrtega_iTRAQ-Membr.cmpd.mgf	149.32	734456420008699	2	0	-0.0083	0	2	QLTR	LVLVNAIYFK	GNWE	MOD:01492 K10;MOD:01492 L1	0	5103	A0A060WJ02	A0A060WJ02{191-200}	0	0	0	A0A060WJ02;A0A060YIP3;Q64HW4	51.50	249593571058287	81249387366083	119611263394356
34166@20161214_11_MMarOrtega_iTRAQ-Membr.cmpd.mgf	173.38	957194110008414	3	0	0.0161	1	2	MGEK	ETWLVGLDVPEKLEDLEVVQNR	LSIL	MOD:01492 K12;MOD:01492 E1	0	8054	A0A060YA94	A0A060YA94{724-745}	0	0	0	A0A060YA94	11.85	219286389455997	811918640771921	86336018800735
19449@20161214_11_MMarOrtega_iTRAQ-Membr.cmpd.mgf	101.40	756931810000222	2	0	0.0075	0	2	LWGK	ISVDEIGPQALAR	LLIV	MOD:01492 I1	0	8496	A0A060XSW0;C1BEM6;C1BFL6;C1BG64;C1BG67	A0A060XSW0{19-31};C1BEM6{19-31};C1BFL6{19-31};C1BG64{19-31};C1BG67{19-31}	0	0	0	A0A060XSW0;A0A060YJR1;C1BEM6;C1BEX3;C1BFL6;C1BG64;C1BG67;P02141	67.79	273836310609927	811918640771921	183834969997406
11837@20161214_11_MMarOrtega_iTRAQ-Membr.cmpd.mgf	68.58	630871350006172	2	0	-0.0009	0	2	NIVK	SSLGPVGLDK	MLVD	MOD:01492 K10;MOD:01492 S1	0	1063	A0A060Y028	A0A060Y028{37-46}	0	0	0	A0A060Y028	49.98	143167592571674	811918640771921	124885027766228
19237@20161214_11_MMarOrtega_iTRAQ-Membr.cmpd.mgf	100.78	741925030002392	2	0	0.0005	0	2	GKWR	TYVAVVTPYGIR	RTRQ	MOD:01492 T1	0	15413	A0A060Z0N7	A0A060Z0N7{167-178}	0	0	0	A0A060Z0N7	40.65	208459471931337	811918640771921	135885071277618
25931@20161214_11_MMarOrtega_iTRAQ-Membr.cmpd.mgf	139.98	564329650006551	3	0	0.0125	0	2	VFGK	VVEGLNIIASMEK	KGSS	MOD:01492 K13;MOD:01492 V1	0	9327	A0A060Y0S7	A0A060Y0S7{136-148}	0	0	0	A0A060Y0S7	67.51	288431586071056	811350927482752	98770828008652
29102@20161214_11_MMarOrtega_iTRAQ-Membr.cmpd.mgf	149.40	616009500002529	3	0	0.0069	0	2	HVPR	AVFVDLEPTVIDEVR	TGTY	MOD:01492 A1	0	3664	A0A060WX95	A0A060WX95{30-44}	0	0	0	A0A060VW86;A0A060W2G0;A0A060W4H1;A0A060WER4;A0A060WL13;A0A060WX95;A0A060X559;A0A060YCZ7;A0A060Z9K5;A0A060ZEE2	57.89	324042915311171	810790539730952	99780423164368
33179@20161214_11_MMarOrtega_iTRAQ-Membr.cmpd.mgf	167.13	759381140000403	3	1	-0.0432	0	2	AMMK	MLLDPMGGIVMTNDGNAILR	EIQV	MOD:01492 M1	0	13744	A0A060WR23	A0A060WR23{48-67}	0	0	0	A0A060VR91;A0A060WR23;A0A060X3D1;A0A060X8B1	30.57	217845060414522	810237290870956	101568816542625
17327@20161214_11_MMarOrtega_iTRAQ-Membr.cmpd.mgf	92.33	546653940003406	3	0	0.0041	1	2	YELR	KAPSDLYSIISR	AVER	MOD:01492 K1;MOD:01492 K1	0	4404	Q672H2	Q672H2{224-235}	0	0	0	A0A060WTQ3;A0A060Z6A6;Q672H2	44.75	412197038569527	810237290870956	72024123311043
37015@20161214_11_MMarOrtega_iTRAQ-Membr.cmpd.mgf	190.70	85387309000679	3	0	0.0240	0	2	ELNK	LLGGVTIAQGGVLPNIQAVLLPK	KTEK	MOD:01492 K23;MOD:01492 L1	0	4023	A0A060VUR1	A0A060VUR1{97-119}	0	0	0	A0A060VUR1;A0A060ZUT6;C1BEH9;P02264	35.40	345198372102438	810237290870956	119319440603256
31015@20161214_11_MMarOrtega_iTRAQ-Membr.cmpd.mgf	156.63	57532778000154	3	0	0.0084	0	2	NVMR	IGAIFGLGLAYAGSNR	EDVL	MOD:01492 I1	0	4050	A0A060XNU2	A0A060XNU2{469-484}	0	0	0	A0A060XNU2;A0A060XQT1	39.10	188085024650158	810237290870956	79512969017029
900@20161214_11_MMarOrtega_iTRAQ-Membr.cmpd.mgf	17.75	538321970001745	2	0	0.0055	0	2	AARK	SAPATGGVK	KPHR	MOD:01492 K9;MOD:01492 S1	0	13230	P84234	P84234{29-37}	0	0	0	P84234	79.96	220936029499631	809151498112135	133939034938812
25738@20161214_11_MMarOrtega_iTRAQ-Membr.cmpd.mgf	139.15	741049230003091	3	0	0.0163	0	2	WTQR	YFGSFGDVSTAAAIMGNPK	VAAH	MOD:01492 K19;MOD:01492 Y1	0	13171	A0A060XZ25	A0A060XZ25{42-60}	0	0	0	A0A060XZ25;C1BFD8;Q6TAD0	37.81	240982372679235	808618614761628	98400371909142
28908@20161214_11_MMarOrtega_iTRAQ-Membr.cmpd.mgf	148.82	864111690002602	3	1	-0.0372	0	2	QFNK	SEANLATALSENGNLAAEVADLK	AQLA	MOD:01492 K23;MOD:01492 S1	0	13367	A0A060Y4D1	A0A060Y4D1{139-161}	0	0	0	A0A060Y4D1	34.33	249594832526969	807572071393812	11161107134819
25059@20161214_11_MMarOrtega_iTRAQ-Membr.cmpd.mgf	134.98	681010270007042	3	0	0.0037	0	2	TGGK	VSLQGNMDPCALYAPK	ERIS	MOD:00110 C10;MOD:01492 K16;MOD:01492 V1	0	13138	A0A060ZA08	A0A060ZA08{105-120}	0	0	0	A0A060X3N9;A0A060ZA08	48.09	256158775760914	806550154875643	95222341179848
10147@20161214_11_MMarOrtega_iTRAQ-Membr.cmpd.mgf	62.25	60031841000705	3	0	0.0192	0	2	DDIK	NTYTTLSVMHSEK	LHVD	MOD:01492 K13;MOD:01492 N1	0	8496	C1BF45	C1BF45{84-96}	0	0	0	C1BEX3;C1BF45	78.23	238518659371938	805551732784983	11458281314373
23432@20161214_11_MMarOrtega_iTRAQ-Membr.cmpd.mgf	128.03	661691440009212	3	0	0.0052	0	2	IAAK	FGAAFTPEIQATWQK	FMKV	MOD:01492 K15;MOD:01492 F1	0	13171	A0A060XZ25	A0A060XZ25{119-133}	0	0	0	A0A060XZ25;C1BFD8	47.31	27402529094443	805551732784983	9346300303936
28250@20161214_11_MMarOrtega_iTRAQ-Membr.cmpd.mgf	146.88	903147440008998	3	0	0.0030	0	2	VDGR	EVAIVDTPGLFDTNLSQEETLK	KIVK	MOD:01492 K22;MOD:01492 E1	0	4070	C1BEP4	C1BEP4{61-82}	0	0	0	C1BEP4;C1BG79;C1BH03	40.01	269574010684889	805060999335509	104309087991714
15315@20161214_11_MMarOrtega_iTRAQ-Membr.cmpd.mgf	83.73	491945480009424	3	0	0.0060	0	2	ALKK	YLAASGYDVVK	NNAR	MOD:01492 K11;MOD:01492 Y1	0	15694	C1BFU5	C1BFU5{54-64}	0	0	0	C1BFU5;C1BG80	42.46	23264243854486	804575749056067	7739706659317
18900@20161214_11_MMarOrtega_iTRAQ-Membr.cmpd.mgf	99.30	801423610000795	2	0	0.0009	0	2	LGFK	INPGESWVLETGR	VYNI	MOD:01492 I1	0	5154	A0A060X0N4	A0A060X0N4{353-365}	0	0	0	A0A060X0N4	54.15	179491961614601	804575749056067	150741991639137
16330@20161214_11_MMarOrtega_iTRAQ-Membr.cmpd.mgf	88.35	622660670008884	3	0	0.0072	0	2	ETGR	WVGYEENLNPATGK	WGPS	MOD:01492 K14;MOD:01492 W1	0	14844	Q91452	Q91452{91-104}	0	0	0	A0A060ZA54;Q91452	64.64	295981937957964	80409586076789	99730797171593
29761@20161214_11_MMarOrtega_iTRAQ-Membr.cmpd.mgf	151.45	830071610008145	3	0	0.0011	0	2	VTYK	TPVPIGEVYFSETFDDGSLDR	WQVS	MOD:01492 T1	0	13732	A0A061A7I9	A0A061A7I9{43-63}	0	0	0	A0A061A7I9	22.16	180837662796956	80409586076789	70115082144737
20018@20161214_11_MMarOrtega_iTRAQ-Membr.cmpd.mgf	106.33	756930840007456	2	0	0.0056	0	2	LWGK	ISVDEIGPQALAR	LLIV	MOD:01492 I1	0	8496	A0A060XSW0;C1BEM6;C1BFL6;C1BG64;C1BG67	A0A060XSW0{19-31};C1BEM6{19-31};C1BFL6{19-31};C1BG64{19-31};C1BG67{19-31}	0	0	0	A0A060XSW0;A0A060YJR1;C1BEM6;C1BEX3;C1BFL6;C1BG64;C1BG67;P02141	55.97	243852916885096	803621217265444	164951235175133
12957@20161214_11_MMarOrtega_iTRAQ-Membr.cmpd.mgf	73.07	47529211000596	3	0	0.0139	0	2	GTIK	ADHIISALPAK	ALAS	MOD:01492 K11;MOD:01492 A1	0	1854	A0A060XDX2	A0A060XDX2{266-276}	0	0	0	A0A060XDX2	30.98	156445893793331	803621217265444	60246464371681
26746@20161214_11_MMarOrtega_iTRAQ-Membr.cmpd.mgf	142.43	580958400000446	3	0	0.0085	0	2	IQEK	CTELNTAWSSLVAR	ADQR	MOD:00110 C1;MOD:01492 C1	0	914	A0A060XII9	A0A060XII9{1297-1310}	0	0	0	A0A060XII9	36.01	251131674969842	80268721464003	86463785648346
19986@20161214_11_MMarOrtega_iTRAQ-Membr.cmpd.mgf	106.07	756931110005025	2	0	0.0061	0	2	LWGK	ISVDEIGPQALAR	LLIV	MOD:01492 I1	0	8496	A0A060XSW0;C1BEM6;C1BFL6;C1BG64;C1BG67	A0A060XSW0{19-31};C1BEM6{19-31};C1BFL6{19-31};C1BG64{19-31};C1BG67{19-31}	0	0	0	A0A060XSW0;A0A060YJR1;C1BEM6;C1BEX3;C1BFL6;C1BG64;C1BG67;P02141	65.43	264123055575203	80268721464003	187550304412842
15004@20161214_11_MMarOrtega_iTRAQ-Membr.cmpd.mgf	81.45	712389730005965	2	0	0.0049	0	2	KSRK	ESYAIYVYK	VLKQ	MOD:01492 K9;MOD:01492 E1	0	15915	P69069	P69069{34-42}	0	0	0	A0A060W7W3;P69069	38.17	242826876974924	801322826573375	113751357078552
30775@20161214_11_MMarOrtega_iTRAQ-Membr.cmpd.mgf	155.35	59800378000579	3	0	-0.0015	0	2	DAGK	LVSDEMVVELIEK	NLDT	MOD:01492 K13;MOD:01492 L1	0	12931	A0A060WDB3;A0A060X7G6	A0A060WDB3{75-87};A0A060X7G6{75-87}	0	0	0	A0A060WDB3;A0A060X7G6	49.71	235834541762725	801322826573375	95075037717819
1116@20161214_11_MMarOrtega_iTRAQ-Membr.cmpd.mgf	19.05	45759308000203	3	0	0.0049	0	2	ALKR	AQSELAAHQK	KILH	MOD:01492 K10;MOD:01492 A1	0	8703	A0A060WVG6	A0A060WVG6{94-103}	0	0	0	A0A060WVG6;A0A060XJ24;A0A060XW06;A0A060Y853;C1BFT7;C1BG89;C1BGL2;C1BI90	25.83	205705857340253	801322826573375	73581522583961
32104@20161214_11_MMarOrtega_iTRAQ-Membr.cmpd.mgf	160.10	808796460005886	3	0	0.0025	1	2	DAER	SAIVGLWGKISVDEIGPQALAR	LLIV	MOD:01492 S1	0	8496	A0A060XSW0;C1BEM6;C1BFL6;C1BG64;C1BG67	A0A060XSW0{10-31};C1BEM6{10-31};C1BFL6{10-31};C1BG64{10-31};C1BG67{10-31}	0	0	0	A0A060XSW0;A0A060YJR1;C1BEM6;C1BEX3;C1BFL6;C1BG64;C1BG67;P02141	24.41	280922996311105	800436480540245	78572203874588
19708@20161214_11_MMarOrtega_iTRAQ-Membr.cmpd.mgf	103.43	756932400004241	2	0	0.0087	0	2	LWGK	ISVDEIGPQALAR	LLIV	MOD:01492 I1	0	8496	A0A060XSW0;C1BEM6;C1BFL6;C1BG64;C1BG67	A0A060XSW0{19-31};C1BEM6{19-31};C1BFL6{19-31};C1BG64{19-31};C1BG67{19-31}	0	0	0	A0A060XSW0;A0A060YJR1;C1BEM6;C1BEX3;C1BFL6;C1BG64;C1BG67;P02141	64.07	281653717533647	800436480540245	182594111204147
21581@20161214_11_MMarOrtega_iTRAQ-Membr.cmpd.mgf	117.13	74893402000603	2	0	0.0068	0	2	VWGK	VDINEVGPLALGR	VLIV	MOD:01492 V1	0	13171	A0A060XZ25;A0A060YEC0	A0A060XZ25{19-31};A0A060YEC0{19-31}	0	0	0	A0A060XZ25;A0A060YEC0;C1BFD8;Q6TAD0	65.89	26930671520734	8	171739896297455
13395@20161214_11_MMarOrtega_iTRAQ-Membr.cmpd.mgf	74.77	954987390000849	2	1	-0.0199	0	2	ERQR	LSGVNGNNISLSDDSK	TLSD	MOD:01492 K16;MOD:01492 L1	0	3507	A0A060ZHX0	A0A060ZHX0{43-58}	0	0	0	A0A060ZHX0;Q8QGB5	42.66		8	98475816249847
35458@20161214_11_MMarOrtega_iTRAQ-Membr.cmpd.mgf	178.17	836142440002449	3	0	0.0120	0	2	QLRK	IMSTGAIILDLQASSLSAVAEK	VVDE	MOD:01492 K22;MOD:01492 I1	0	14844	A0A060XW66;P32847;Q91452	A0A060XW66{119-140};P32847{130-151};Q91452{124-145}	0	0	0	A0A060XW66;A0A060ZA54;P32847;Q91452	23.34	146445004774833	795860731484177	78473353505135
19923@20161214_11_MMarOrtega_iTRAQ-Membr.cmpd.mgf	105.53	756931310005992	2	0	0.0065	0	2	LWGK	ISVDEIGPQALAR	LLIV	MOD:01492 I1	0	8496	A0A060XSW0;C1BEM6;C1BFL6;C1BG64;C1BG67	A0A060XSW0{19-31};C1BEM6{19-31};C1BFL6{19-31};C1BG64{19-31};C1BG67{19-31}	0	0	0	A0A060XSW0;A0A060YJR1;C1BEM6;C1BEX3;C1BFL6;C1BG64;C1BG67;P02141	65.10	269130786157628	795860731484177	182594111204147
33107@20161214_11_MMarOrtega_iTRAQ-Membr.cmpd.mgf	165.90	625981070007164	3	0	-0.0056	0	2	KTKR	TIQFVDWCPTGFK	VGIN	MOD:00110 C8;MOD:01492 K13;MOD:01492 T1	0	3664	P18288	P18288{340-352}	0	0	0	P18288	36.94	274595538052771	795860731484177	91556623101234
19843@20161214_11_MMarOrtega_iTRAQ-Membr.cmpd.mgf	104.68	713033360004897	3	0	-0.0068	0	2	PQTK	TYFSHWADLSPGSGPVK	KHGG	MOD:01492 K17;MOD:01492 T1	0	10492	P02019;Q98974	P02019{43-59};Q98974{42-58}	0	0	0	A0A060YPI8;A0A060Z7S3;C1BG68;C1BGX1;C1BIB0;P02019;Q98974	25.10	193464236061913	795860731484177	99155700802803
25599@20161214_11_MMarOrtega_iTRAQ-Membr.cmpd.mgf	138.68	533642760000498	3	0	0.0104	0	2	AKRK	TVTAMDVVYALK	RQGR	MOD:01492 K12;MOD:01492 T1	0	15593	P62797	P62797{81-92}	0	0	0	P62797	42.59	235284011631311	795860731484177	84924606561661
21899@20161214_11_MMarOrtega_iTRAQ-Membr.cmpd.mgf	118.13	529655960002518	3	0	0.0058	0	2	GQTR	EHALLAFTLGVK	QLIV	MOD:01492 K12;MOD:01492 E1	0	3147	A0A060WKM1	A0A060WKM1{135-146}	0	0	0	A0A060WKM1	52.46	259109147183511	795860731484177	87749433040619
35558@20161214_11_MMarOrtega_iTRAQ-Membr.cmpd.mgf	179.28	629983650007587	3	0	0.0159	0	2	ISSK	AMGIMNSFVNDIFER	IAGE	MOD:01492 A1	0	15915	P69069	P69069{57-71}	0	0	0	A0A060W7W3;P69069	64.47	276034020302794	795860731484177	93513619303703
12272@20161214_11_MMarOrtega_iTRAQ-Membr.cmpd.mgf	69.85	46660332000299	3	0	0.0108	0	2	ALKK	SLAASGYDVVK	NNAR	MOD:01492 K11;MOD:01492 S1	0	15694	A0A060Y6A8	A0A060Y6A8{54-64}	0	0	0	A0A060Y6A8;C1BFB5;C1BG98	58.88	25838009367125	795860731484177	79577920794487
11890@20161214_11_MMarOrtega_iTRAQ-Membr.cmpd.mgf	68.73	521283280002888	3	1	0.0303	0	2	AKSK	MTQNNFAVGYK	TGDF	MOD:01492 K11;MOD:01492 M1	0	13609	A0A060X1M1;A0A060YH89	A0A060X1M1{164-174};A0A060YH89{164-174}	0	0	0	A0A060X1M1;A0A060YH89	27.03	158873599047568	795860731484177	65764372587204
31534@20161214_11_MMarOrtega_iTRAQ-Membr.cmpd.mgf	158.42	70266452000222	3	0	0.0046	0	2	DGLK	SLDLFNCEVTNLNDYR	ESVF	MOD:00110 C7;MOD:01492 S1	0	6734	A0A060XN46	A0A060XN46{117-132}	0	0	0	A0A060XN46;A0A060XNS3;A0A060XVC6;A0A060YCG5	52.35	24232282299613	795860731484177	90016173243523
29879@20161214_11_MMarOrtega_iTRAQ-Membr.cmpd.mgf	151.80	724701580001802	3	0	0.0028	0	2	RIYK	FFGPDTVYDLPLNNPYR	QKNG	MOD:01492 F1	0	14053	A0A060XWS5	A0A060XWS5{99-115}	0	0	0	A0A060XWS5;C1BFR5	9.00	125554653855671	795860731484177	5837287569046
33283@20161214_11_MMarOrtega_iTRAQ-Membr.cmpd.mgf	168.97	599996980003143	3	0	0.0172	0	2	KGKR	FQQAVDAVEDFLK	KKEK	MOD:01492 K13;MOD:01492 F1	0	8751	A0A060YQT4	A0A060YQT4{79-91}	0	0	0	A0A060YQT4	50.18	247385233420898	795860731484177	70389499187469
34303@20161214_11_MMarOrtega_iTRAQ-Membr.cmpd.mgf	173.83	566991510005571	3	0	0.0101	0	2	EALR	GVAAGLIEIADQLER	SVMA	MOD:01492 G1	0	11044	A0A060X7H5	A0A060X7H5{129-143}	0	0	0	A0A060X7H5	62.25	241650463746042	795860731484177	77887084245682
16375@20161214_11_MMarOrtega_iTRAQ-Membr.cmpd.mgf	88.62	622660670000307	3	0	0.0072	0	2	ETGR	WVGYEENLNPATGK	WGPS	MOD:01492 K14;MOD:01492 W1	0	14844	Q91452	Q91452{91-104}	0	0	0	A0A060ZA54;Q91452	57.29	298431508633496	792081875395237	98210317969322
24746@20161214_11_MMarOrtega_iTRAQ-Membr.cmpd.mgf	133.92	550995720004966	3	0	0.0090	0	2	IDTR	AQLLQASYDLLK	YFDD	MOD:01492 K12;MOD:01492 A1	0	11340	A0A060Y9L7	A0A060Y9L7{462-473}	0	0	0	A0A060Y9L7	60.81	254487880403996	792081875395237	78916857123375
19601@20161214_11_MMarOrtega_iTRAQ-Membr.cmpd.mgf	102.70	756932590001099	2	0	0.0091	0	2	LWGK	ISVDEIGPQALAR	LLIV	MOD:01492 I1	0	8496	A0A060XSW0;C1BEM6;C1BFL6;C1BG64;C1BG67	A0A060XSW0{19-31};C1BEM6{19-31};C1BFL6{19-31};C1BG64{19-31};C1BG67{19-31}	0	0	0	A0A060XSW0;A0A060YJR1;C1BEM6;C1BEX3;C1BFL6;C1BG64;C1BG67;P02141	64.93	286330162691399	792081875395237	182594111204147
32530@20161214_11_MMarOrtega_iTRAQ-Membr.cmpd.mgf	161.33	99902029000461	2	0	-0.0211	0	2	AAAK	LGPAVFSADTQEAFQK	FLAV	MOD:01492 K16;MOD:01492 L1	0	8496	A0A060YK70;C1BF45;C1BFL6;C1BG64	A0A060YK70{28-43};C1BF45{119-134};C1BFL6{119-134};C1BG64{119-134}	0	0	0	A0A060YK70;C1BEX3;C1BF45;C1BFL6;C1BG64;P02141	58.67	167551121113819	792081875395237	78550432085991
35087@20161214_11_MMarOrtega_iTRAQ-Membr.cmpd.mgf	176.73	629979960004449	3	0	0.0048	0	2	ISSK	AMGIMNSFVNDIFER	IAGE	MOD:01492 A1	0	15915	P69069	P69069{57-71}	0	0	0	A0A060W7W3;P69069	36.22	215553030464968	792081875395237	79370659708977
12781@20161214_11_MMarOrtega_iTRAQ-Membr.cmpd.mgf	72.55	47494887000198	3	0	0.0159	0	2	IAGK	VAVVAGYGDVGK	GCVQ	MOD:01492 K12;MOD:01492 V1	0	12010	A0A060WA97	A0A060WA97{216-227}	0	0	0	A0A060WA97	52.42	253190857906102	792081875395237	84924606561661
31338@20161214_11_MMarOrtega_iTRAQ-Membr.cmpd.mgf	157.80	736410610000714	2	1	-0.0131	0	2	IVEK	ADPVDLVDILTR	TFTE	MOD:01492 A1	0	5226	C1BFI3	C1BFI3{45-56}	0	0	0	C1BFI3;C1BI02	35.41	255657317749605	792081875395237	137761041522026
23563@20161214_11_MMarOrtega_iTRAQ-Membr.cmpd.mgf	129.20	571638730001241	3	0	0.0051	0	2	RENK	GGVNFNEFAGVWK	YITD	MOD:01492 K13;MOD:01492 G1	0	16620	C1BI31	C1BI31{83-95}	0	0	0	A0A060WT88;B9VQA6;C1BI31	48.29	286301433024729	792081875395237	77447821259499
29029@20161214_11_MMarOrtega_iTRAQ-Membr.cmpd.mgf	149.18	869965010003315	2	0	0.0022	0	2	PFPR	LHFFMSGFAPLTAR	GSQK	MOD:01492 L1	0	12925	A0A060Y7K1	A0A060Y7K1{269-282}	0	0	0	A0A060Y7K1	25.29	166354417224358	788605664769316	9580700981617
21225@20161214_11_MMarOrtega_iTRAQ-Membr.cmpd.mgf	113.92	6756865600073	3	1	-0.0207	0	2	VAAK	LGPAVFNADTQEAFQK	FLAV	MOD:01492 K16;MOD:01492 L1	0	8496	C1BEM6	C1BEM6{119-134}	0	0	0	C1BEM6	42.38	240016543167877	788605664769316	75654811024666
36452@20161214_11_MMarOrtega_iTRAQ-Membr.cmpd.mgf	185.80	638397920002674	2	0	-0.0006	0	2	AFQK	FLAVVVSALGR	QYH	MOD:01492 F1	0	8496	A0A060XSW0;A0A060YK70;C1BEM6;C1BF45;C1BFL6;C1BG64;C1BG67	A0A060XSW0{135-145};A0A060YK70{44-54};C1BEM6{135-145};C1BF45{135-145};C1BFL6{135-145};C1BG64{135-145};C1BG67{135-145}	0	0	0	A0A060XSW0;A0A060YK70;C1BEM6;C1BEX3;C1BF45;C1BFL6;C1BG64;C1BG67;P02141	31.86		788605664769316	123347773194313
29012@20161214_11_MMarOrtega_iTRAQ-Membr.cmpd.mgf	149.13	616009500007287	3	0	0.0069	0	2	HVPR	AVFVDLEPTVIDEVR	TGTY	MOD:01492 A1	0	3664	A0A060WX95	A0A060WX95{30-44}	0	0	0	A0A060VW86;A0A060W2G0;A0A060W4H1;A0A060WER4;A0A060WL13;A0A060WX95;A0A060X559;A0A060YCZ7;A0A060Z9K5;A0A060ZEE2	63.36	295033831850694	788605664769316	92793253660202
18474@20161214_11_MMarOrtega_iTRAQ-Membr.cmpd.mgf	97.85	451589710005962	3	0	0.0092	0	2	HATR	LMVDPTNFK	ILAH	MOD:01492 K9;MOD:01492 L1	0	16481	C1BG49	C1BG49{93-101}	0	0	0	C1BEX7;C1BG49	31.21	110169248531016	788605664769316	51877937078476
29022@20161214_11_MMarOrtega_iTRAQ-Membr.cmpd.mgf	149.17	724372670005455	3	0	0.0101	0	2	IRAK	MQMQLDEYEQLLDVK	LALD	MOD:01492 K15;MOD:01492 M1	0	13367	A0A060W618	A0A060W618{271-285}	0	0	0	A0A060W618	61.57	273713975275622	788605664769316	10510955786705
7307@20161214_11_MMarOrtega_iTRAQ-Membr.cmpd.mgf	48.23	669847460007178	2	0	0.0120	0	2	NKTK	ATQEQIDSFR	ASLS	MOD:01492 A1	0	10962	A0A060WC08	A0A060WC08{142-151}	0	0	0	A0A060WC08;A0A060WM25	46.51	244656052415475	788605664769316	127822511076927
30475@20161214_11_MMarOrtega_iTRAQ-Membr.cmpd.mgf	154.40	708693830004486	3	0	0.0107	0	2	SGGK	MFTISTAIDNMEAYTK	LTDH	MOD:01492 K16;MOD:01492 M1	0	3020	A0A060YD11	A0A060YD11{356-371}	0	0	0	A0A060YD11	31.22	228280608275273	788605664769316	86542966723442
37224@20161214_11_MMarOrtega_iTRAQ-Membr.cmpd.mgf	192.50	661389340001491	3	0	0.0115	0	2	LEIK	LVLDTFASPLTELFK	ATIE	MOD:01492 K15;MOD:01492 L1	0	8083	A0A060WAF8	A0A060WAF8{175-189}	0	0	0	A0A060WAF8	43.28	181372683088492	788605664769316	84246948361397
14301@20161214_11_MMarOrtega_iTRAQ-Membr.cmpd.mgf	77.55	700400720003512	2	0	-0.0182	0	2	EVAR	AQAALAVNISAAR	GLQD	MOD:01492 A1	0	356	A0A060W1A9	A0A060W1A9{16-28}	0	0	0	A0A060W1A9;A0A060WKB3	36.70	219871942561278	788605664769316	129314755678177
19900@20161214_11_MMarOrtega_iTRAQ-Membr.cmpd.mgf	105.27	756931390000586	2	0	0.0067	0	2	LWGK	ISVDEIGPQALAR	LLIV	MOD:01492 I1	0	8496	A0A060XSW0;C1BEM6;C1BFL6;C1BG64;C1BG67	A0A060XSW0{19-31};C1BEM6{19-31};C1BFL6{19-31};C1BG64{19-31};C1BG67{19-31}	0	0	0	A0A060XSW0;A0A060YJR1;C1BEM6;C1BEX3;C1BFL6;C1BG64;C1BG67;P02141	65.58	263319668586	785387196432176	182594111204147
20266@20161214_11_MMarOrtega_iTRAQ-Membr.cmpd.mgf	108.40	756928130009433	2	0	0.0001	0	2	LWGK	ISVDEIGPQALAR	LLIV	MOD:01492 I1	0	8496	A0A060XSW0;C1BEM6;C1BFL6;C1BG64;C1BG67	A0A060XSW0{19-31};C1BEM6{19-31};C1BFL6{19-31};C1BG64{19-31};C1BG67{19-31}	0	0	0	A0A060XSW0;A0A060YJR1;C1BEM6;C1BEX3;C1BFL6;C1BG64;C1BG67;P02141	43.45	246660243472556	785387196432176	125682789802551
19762@20161214_11_MMarOrtega_iTRAQ-Membr.cmpd.mgf	103.97	756931560006023	2	0	0.0070	0	2	LWGK	ISVDEIGPQALAR	LLIV	MOD:01492 I1	0	8496	A0A060XSW0;C1BEM6;C1BFL6;C1BG64;C1BG67	A0A060XSW0{19-31};C1BEM6{19-31};C1BFL6{19-31};C1BG64{19-31};C1BG67{19-31}	0	0	0	A0A060XSW0;A0A060YJR1;C1BEM6;C1BEX3;C1BFL6;C1BG64;C1BG67;P02141	66.62	268273492448596	785387196432176	182594111204147
18226@20161214_11_MMarOrtega_iTRAQ-Membr.cmpd.mgf	96.00	566997380006361	3	0	0.0028	0	2	GIYR	QLFHPEQLITGK	EDAA	MOD:01492 K12;MOD:01492 Q1	0	3664	A0A060WX95;A0A060Z5I0;P18288	A0A060WX95{50-61};A0A060Z5I0{93-104};P18288{85-96}	0	0	0	A0A060VW86;A0A060W2G0;A0A060W4H1;A0A060WER4;A0A060WL13;A0A060WX95;A0A060X559;A0A060XZL2;A0A060Y3B7;A0A060YCZ7;A0A060YPW6;A0A060Z2V5;A0A060Z3V9;A0A060Z5I0;A0A060Z9K5;A0A060ZEE2;P18288	49.55	236310106098464	785387196432176	95845208525658
30974@20161214_11_MMarOrtega_iTRAQ-Membr.cmpd.mgf	156.47	620680860002659	3	0	0.0054	0	2	HVPR	AIFVDLEPTVIDEVR	TGIY	MOD:01492 A1	0	3664	A0A060Z5I0;A0A060ZHQ2	A0A060Z5I0{73-87};A0A060ZHQ2{30-44}	0	0	0	A0A060Y3B7;A0A060Y3V5;A0A060YPW6;A0A060Z3V9;A0A060Z5I0;A0A060ZHQ2	75.05	319646316053169	785387196432176	97466017007828
10325@20161214_11_MMarOrtega_iTRAQ-Membr.cmpd.mgf	62.77	538661720008662	3	0	0.0162	0	2	KVLR	DNIQGITKPAIR	RLAR	MOD:01492 K8;MOD:01492 D1	0	15593	P62797	P62797{25-36}	0	0	0	A0A060ZHR6;P62797	49.22	239117153844254	785387196432176	113815281510353
1413@20161214_11_MMarOrtega_iTRAQ-Membr.cmpd.mgf	20.27	550305530002353	2	0	0.0090	0	2	VQTK	GTGASGSFK	LNKK	MOD:01492 K9;MOD:01492 G1	0	15694	A0A060Y6A8;C1BFU5;P06350	A0A060Y6A8{87-95};C1BFU5{87-95};P06350{90-98}	0	0	0	A0A060Y6A8;C1BF73;C1BFB5;C1BFU5;C1BG80;C1BG98;P06350	55.21	116962682818739	785387196432176	105572735667229
18195@20161214_11_MMarOrtega_iTRAQ-Membr.cmpd.mgf	95.78	49762496000498	3	0	0.0027	0	2	VNGK	DAHPLFVYLK	DKLP	MOD:01492 K10;MOD:01492 D1	0	12073	W8W0Y8	W8W0Y8{111-120}	0	0	0	Q5UTE7;Q9DFF2;W8W0V5;W8W0Y8	59.55	182745574287514	785387196432176	81032606244087
15767@20161214_11_MMarOrtega_iTRAQ-Membr.cmpd.mgf	85.98	511641900003967	3	0	0.0106	0	2	NWAK	FTATASLGVIHK	GHEK	MOD:01492 K12;MOD:01492 F1	0	7025	A0A060XYK1	A0A060XYK1{403-414}	0	0	0	A0A060XYK1	33.30	148970395973591	785387196432176	70839328885078
25841@20161214_11_MMarOrtega_iTRAQ-Membr.cmpd.mgf	139.60	754919390003764	2	0	0.0032	0	2	PGTR	VALDMTTLTIMR	YLPR	MOD:01492 V1	0	7307	A0A060VUR4	A0A060VUR4{98-109}	0	0	0	A0A060VUR4;A0A060WG38;A0A060XWJ7	66.90		785387196432176	136242674469948
36470@20161214_11_MMarOrtega_iTRAQ-Membr.cmpd.mgf	185.90	732073210008183	3	1	0.0201	0	2	RPAR	VILQDFTGVPAVVDFAAMR	DAVK	MOD:01492 V1	0	16098	A0A060WXR4	A0A060WXR4{83-101}	0	0	0	A0A060WXR4	34.85	203352725334359	785387196432176	81942965865135
14298@20161214_11_MMarOrtega_iTRAQ-Membr.cmpd.mgf	77.53	66936385000443	2	0	0.0036	0	2	AFCK	SQEIEYIVGR	IWVG	MOD:01492 S1	0	14844	P32847;Q91452	P32847{470-479};Q91452{464-473}	0	0	0	P32847;Q91452	47.73	273139479336078	782390874094432	155127841949463
37260@20161214_11_MMarOrtega_iTRAQ-Membr.cmpd.mgf	193.17	544669000002651	3	0	0.0120	0	2	NLNR	LISQIVSSITASLR	FDGA	MOD:01492 L1	0	3664	A0A060WX95;A0A060ZHQ2	A0A060WX95{195-208};A0A060ZHQ2{195-208}	0	0	0	A0A060VW86;A0A060W4H1;A0A060WER4;A0A060WL13;A0A060WX95;A0A060X559;A0A060ZHQ2	68.74	234429120191564	782390874094432	96603464007378
9096@20161214_11_MMarOrtega_iTRAQ-Membr.cmpd.mgf	56.52	492283360006432	3	0	0.0132	0	2	ETLR	LVQAFQHTDK	YGEV	MOD:01492 K10;MOD:01492 L1	0	4498	A0A060YDT1	A0A060YDT1{158-167}	0	0	0	A0A060YDT1;A0A060YM71	46.80	229685261329868	782390874094432	73404039263725
6207@20161214_11_MMarOrtega_iTRAQ-Membr.cmpd.mgf	42.85	527247720008988	3	0	0.0003	0	2	TTTR	DYTQMNELHER	YADK	MOD:01492 D1	0	12073	W8W0Y8	W8W0Y8{45-55}	0	0	0	W8W0Y8;W8W106	57.75	262168848225114	782390874094432	79045217871666
28604@20161214_11_MMarOrtega_iTRAQ-Membr.cmpd.mgf	147.93	763415010009809	3	0	-0.0054	0	2	LLAR	GIDVQQVSLVINYDLPTNR	ENYI	MOD:01492 G1	0	5622	A0A060WA58	A0A060WA58{343-361}	0	0	0	A0A060VVD3;A0A060W9V3;A0A060WA58;A0A060Y107	55.28	303428551636509	782390874094432	10494491994381
36203@20161214_11_MMarOrtega_iTRAQ-Membr.cmpd.mgf	184.13	58066679000244	3	0	0.0054	0	2	DSGK	YVFEQAVSTVLALR	RERA	MOD:01492 Y1	0	46	A0A060X2S5	A0A060X2S5{506-519}	0	0	0	A0A060X2S5	37.24	220166624054538	782390874094432	78425516009331
30940@20161214_11_MMarOrtega_iTRAQ-Membr.cmpd.mgf	156.25	733868860007464	2	1	0.0171	0	2	LLSR	LEDLVCDVVDR	VLKS	MOD:00110 C6;MOD:01492 L1	0	626	A0A060XZ88	A0A060XZ88{365-375}	0	0	0	A0A060XZ88	52.13	254298640073419	782390874094432	12488303732872
22680@20161214_11_MMarOrtega_iTRAQ-Membr.cmpd.mgf	122.42	70236346000601	2	0	0.0134	0	2	TQGR	GGYFDDFGIIR	DVMQ	MOD:01492 G1	0	16963	A0A060XEX6	A0A060XEX6{246-256}	0	0	0	A0A060XEX6;A0A060YDE9;A0A060Z4B6;A5JNM0	16.94	244103063079346	782390874094432	115550481081009
37359@20161214_11_MMarOrtega_iTRAQ-Membr.cmpd.mgf	193.72	723076480006075	3	0	0.0278	0	2	ASNR	SVLSPQTVVELFYQSVAR	KAIV	MOD:01492 S1	0	4167	A0A060W5W8	A0A060W5W8{778-795}	0	0	0	A0A060W5W8	62.72	225609092616957	782390874094432	11604286134243
23441@20161214_11_MMarOrtega_iTRAQ-Membr.cmpd.mgf	128.13	789450530009352	2	0	0.0013	0	2	IQDK	GMLQPIIDFQK	KMLK	MOD:01492 K11;MOD:01492 G1	0	14844	Q91452	Q91452{311-321}	0	0	0	Q91452	40.87	222226656355651	779588001734407	116714065551758
29914@20161214_11_MMarOrtega_iTRAQ-Membr.cmpd.mgf	151.90	863793600008704	3	0	0.0085	0	2	QFNK	SEANLATALSENGNLAAEVADLK	AQLA	MOD:01492 K23;MOD:01492 S1	0	13367	A0A060Y4D1	A0A060Y4D1{139-161}	0	0	0	A0A060Y4D1	35.29	247222589358238	779588001734407	106609901666641
36673@20161214_11_MMarOrtega_iTRAQ-Membr.cmpd.mgf	187.88	534017340003072	3	0	0.0120	0	2	ENFR	VLADVLTIVVAAK	FGAS	MOD:01492 K13;MOD:01492 V1	0	13171	A0A060YEC0	A0A060YEC0{106-118}	0	0	0	A0A060YEC0	83.24	291597296834758	779588001734407	98918637752533
5948@20161214_11_MMarOrtega_iTRAQ-Membr.cmpd.mgf	40.90	668341420007978	2	1	0.0101	0	2	ILPK	SDEIGDQALSR	MLVV	MOD:01492 S1	0	16481	A0A060XSB4	A0A060XSB4{22-32}	0	0	0	A0A060XSB4	59.22	240363370993812	779588001734407	154746714234352
33171@20161214_11_MMarOrtega_iTRAQ-Membr.cmpd.mgf	167.00	635646240004953	3	1	0.0087	0	2	ISSK	AMGIMNSFVNDIFER	IAGE	MOD:00719 M2;MOD:01492 A1	0	15915	P69069	P69069{57-71}	0	0	0	A0A060W7W3;P69069	43.63	295849870930502	779588001734407	108632625222206
12760@20161214_11_MMarOrtega_iTRAQ-Membr.cmpd.mgf	72.47	558952850006102	3	0	0.0033	0	2	EAAK	EALDNLNGTEIEGR	QIRL	MOD:01492 E1	0	14045	A0A060XSE1	A0A060XSE1{463-476}	0	0	0	A0A060XSE1	38.15	248486671901625	779588001734407	88504341363907
16038@20161214_11_MMarOrtega_iTRAQ-Membr.cmpd.mgf	86.80	68687231000612	2	0	0.0061	0	2	YGNK	FADENFTLK	HTGM	MOD:01492 K9;MOD:01492 F1	0	9327	A0A060Y0S7	A0A060Y0S7{87-95}	0	0	0	A0A060Y0S7	54.61	271458311066323	779588001734407	121666873455048
32064@20161214_11_MMarOrtega_iTRAQ-Membr.cmpd.mgf	159.98	63099789000142	3	0	0.0014	0	2	KYFR	VCTLAIIDPGDSDIIR	SMPD	MOD:00110 C2;MOD:01492 V1	0	10772	A0A060YUT9	A0A060YUT9{91-106}	0	0	0	A0A060YU78;A0A060YUT9;C1BH70;C1BHB9	37.77	183799452449482	779588001734407	93106050848961
19824@20161214_11_MMarOrtega_iTRAQ-Membr.cmpd.mgf	104.50	75693156000342	2	0	0.0070	0	2	LWGK	ISVDEIGPQALAR	LLIV	MOD:01492 I1	0	8496	A0A060XSW0;C1BEM6;C1BFL6;C1BG64;C1BG67	A0A060XSW0{19-31};C1BEM6{19-31};C1BFL6{19-31};C1BG64{19-31};C1BG67{19-31}	0	0	0	A0A060XSW0;A0A060YJR1;C1BEM6;C1BEX3;C1BFL6;C1BG64;C1BG67;P02141	65.40	284858745042446	776955107862173	182594111204147
16666@20161214_11_MMarOrtega_iTRAQ-Membr.cmpd.mgf	89.62	47160025000446	3	0	0.0085	0	2	KAVK	NMGNILATYK	SLSE	MOD:01492 K10;MOD:01492 N1	0	13171	A0A060XZ25;A0A060YEC0;A0A060YP37;P02142	A0A060XZ25{78-87};A0A060YEC0{78-87};A0A060YP37{78-87};P02142{77-86}	0	0	0	A0A060XZ25;A0A060YEC0;A0A060YP37;C1BFD8;P02142;Q6TAD0	46.83	205917967872034	776955107862173	64374882102013
25539@20161214_11_MMarOrtega_iTRAQ-Membr.cmpd.mgf	138.50	533643030007613	3	0	0.0112	0	2	AKRK	TVTAMDVVYALK	RQGR	MOD:01492 K12;MOD:01492 T1	0	15593	P62797	P62797{81-92}	0	0	0	P62797	41.40	221784149066398	776955107862173	78884623527527
14175@20161214_11_MMarOrtega_iTRAQ-Membr.cmpd.mgf	77.18	579291100008588	3	0	0.0228	0	2	ENKK	SLEDAISGDTSGHFR	RLLI	MOD:01492 S1	0	1085	A0A060WA35;A0A060XUC0	A0A060WA35{320-334};A0A060XUC0{370-384}	0	0	0	A0A060WA35;A0A060XUC0	72.66	27575188013693	776955107862173	76158097267151
37035@20161214_11_MMarOrtega_iTRAQ-Membr.cmpd.mgf	190.93	683089990001227	3	0	0.0182	0	2	FYAK	GALQYLVPILTQTLTK	QDEN	MOD:01492 K16;MOD:01492 G1	0	11149	A0A060WE73	A0A060WE73{320-335}	0	0	0	A0A060WE73;A0A060XF28	78.69	333602912805286	776955107862173	107780391216278
33010@20161214_11_MMarOrtega_iTRAQ-Membr.cmpd.mgf	164.10	952448020002846	2	0	-0.0261	0	2	ISSK	AMGIMNSFVNDIFER	IAGE	MOD:00719 M2;MOD:01492 A1	0	15915	P69069	P69069{57-71}	0	0	0	A0A060W7W3;P69069	61.38	19065307197349	776955107862173	114283994078636
28204@20161214_11_MMarOrtega_iTRAQ-Membr.cmpd.mgf	146.75	63530953000694	3	0	-0.0014	0	2	ISSK	AMGIMNSFVNDIFER	IAGE	MOD:00719 M5;MOD:01492 A1	0	15915	P69069	P69069{57-71}	0	0	0	A0A060W7W3;P69069	41.45	206966085689246	776955107862173	79078561544418
19159@20161214_11_MMarOrtega_iTRAQ-Membr.cmpd.mgf	100.57	514298380006176	3	0	-0.0001	0	2	RDKR	LVPGAGATEIELAR	QITS	MOD:01492 L1	0	9602	Q5DW61	Q5DW61{408-421}	0	0	0	A0A060YSQ6;Q5DW61	46.95	226742316805535	776955107862173	86484626173973
24107@20161214_11_MMarOrtega_iTRAQ-Membr.cmpd.mgf	131.95	823124890006607	3	0	-0.0012	0	2	IESR	SADAPLVIRPDSGDPLDTVLK	VLEI	MOD:01492 K21;MOD:01492 S1	0	1651	A0A060XYE0	A0A060XYE0{300-320}	0	0	0	A0A060XYE0	10.97	747232744486937	776955107862173	57171760201454
36246@20161214_11_MMarOrtega_iTRAQ-Membr.cmpd.mgf	184.40	552680280005095	3	0	0.0095	0	2	RNLR	ATITPGTVLVLLTGR	HRGK	MOD:01492 A1	0	5273	A0A060WDZ5	A0A060WDZ5{113-127}	0	0	0	A0A060WDZ5;A0A060XCL4	81.88	247895216387122	776955107862173	107886183261871
30224@20161214_11_MMarOrtega_iTRAQ-Membr.cmpd.mgf	152.82	574026210000426	3	0	0.0063	0	2	LNSR	VFIGNLNTLLVTK	ADVE	MOD:01492 K13;MOD:01492 V1	0	2799	A0A060WXM6	A0A060WXM6{18-30}	0	0	0	A0A060WJM0;A0A060WXM6;A0A060XEV9	74.89	256893239806658	776955107862173	100362879276276
4954@20161214_11_MMarOrtega_iTRAQ-Membr.cmpd.mgf	35.80	54126047000087	3	0	0.0069	0	2	RGRR	MTSAATEAGGPEAER	IGQQ	MOD:01492 M1	0	11340	A0A060Y9L7	A0A060Y9L7{212-226}	0	0	0	A0A060Y9L7	56.09	248274337465144	774472749489669	90705037474632
19484@20161214_11_MMarOrtega_iTRAQ-Membr.cmpd.mgf	101.65	756932190003762	2	0	0.0083	0	2	LWGK	ISVDEIGPQALAR	LLIV	MOD:01492 I1	0	8496	A0A060XSW0;C1BEM6;C1BFL6;C1BG64;C1BG67	A0A060XSW0{19-31};C1BEM6{19-31};C1BFL6{19-31};C1BG64{19-31};C1BG67{19-31}	0	0	0	A0A060XSW0;A0A060YJR1;C1BEM6;C1BEX3;C1BFL6;C1BG64;C1BG67;P02141	65.03	278211083271249	774472749489669	182594111204147
19359@20161214_11_MMarOrtega_iTRAQ-Membr.cmpd.mgf	101.13	756931810006273	2	0	0.0075	0	2	LWGK	ISVDEIGPQALAR	LLIV	MOD:01492 I1	0	8496	A0A060XSW0;C1BEM6;C1BFL6;C1BG64;C1BG67	A0A060XSW0{19-31};C1BEM6{19-31};C1BFL6{19-31};C1BG64{19-31};C1BG67{19-31}	0	0	0	A0A060XSW0;A0A060YJR1;C1BEM6;C1BEX3;C1BFL6;C1BG64;C1BG67;P02141	66.56	24308191182477	774472749489669	185316788196564
10884@20161214_11_MMarOrtega_iTRAQ-Membr.cmpd.mgf	65.63	683359970005104	2	0	0.0010	0	2	DAER	LASTDPDYAIR	DLYT	MOD:01492 L1	0	13342	A0A060W7L7	A0A060W7L7{253-263}	0	0	0	A0A060W7L7	36.02	178059594227487	774472749489669	118025339841843
18690@20161214_11_MMarOrtega_iTRAQ-Membr.cmpd.mgf	98.63	451589760003774	3	0	0.0094	0	2	HATR	LMVDPTNFK	ILAH	MOD:01492 K9;MOD:01492 L1	0	16481	C1BG49	C1BG49{93-101}	0	0	0	C1BEX7;C1BG49	30.21	122276287329725	774472749489669	54627537250519
33616@20161214_11_MMarOrtega_iTRAQ-Membr.cmpd.mgf	170.20	635312800003663	3	0	0.0084	0	2	ISSK	AMGIMNSFVNDIFER	IAGE	MOD:00719 M2;MOD:01492 A1	0	15915	P69069	P69069{57-71}	0	0	0	A0A060W7W3;P69069	64.81	216323350892892	774472749489669	93626294732094
22850@20161214_11_MMarOrtega_iTRAQ-Membr.cmpd.mgf	123.13	834938990009841	2	0	0.0007	0	2	PNPR	VYFDITIGDTPAGR	IEME	MOD:01492 V1	0	9327	A0A060Y0S7	A0A060Y0S7{6-19}	0	0	0	A0A060Y0S7	44.24	249692962650057	774472749489669	127382366776466
18232@20161214_11_MMarOrtega_iTRAQ-Membr.cmpd.mgf	96.05	496292960007013	3	0	0.0056	0	2	TSWK	DGIAFNALIHK	HR	MOD:01492 K11;MOD:01492 D1	0	8054	A0A060Z6Q8	A0A060Z6Q8{166-176}	0	0	0	A0A060Z6Q8	55.02	236410046827408	774472749489669	83353083848953
31028@20161214_11_MMarOrtega_iTRAQ-Membr.cmpd.mgf	156.67	699364590008766	3	0	0.0020	0	2	LKGR	VFEVSLADLQNDEVAFR	KFKL	MOD:01492 V1	0	5457	A0A060Y7C6	A0A060Y7C6{66-82}	0	0	0	A0A060Y7C6	64.03	239592461638146	774472749489669	94213622808456
21576@20161214_11_MMarOrtega_iTRAQ-Membr.cmpd.mgf	117.10	641657290003005	3	0	-0.0020	0	2	TSTR	FTDEYQLYEELGK	GAFS	MOD:01492 K13;MOD:01492 F1	0	645	A0A060XRH3	A0A060XRH3{11-23}	0	0	0	A0A060WHE5;A0A060WU75;A0A060XRH3	17.39	197444632021056	774472749489669	75225557923317
37057@20161214_11_MMarOrtega_iTRAQ-Membr.cmpd.mgf	191.03	75744818000978	3	1	0.0449	0	2	SYDR	STLVAALGALHALYMPLEVR	EASV	MOD:01492 S1	0	10516	A0A060Y6M1	A0A060Y6M1{151-170}	0	0	0	A0A060Y6M1	23.97	209028178848145	774472749489669	76777183413506
3577@20161214_11_MMarOrtega_iTRAQ-Membr.cmpd.mgf	30.92	667861570006122	2	0	0.0043	0	2	SHYK	VGDNADSQIK	LSLK	MOD:01492 K10;MOD:01492 V1	0	8248	A0A060VV51;A0A060X8Z0;C1BEV7	A0A060VV51{59-68};A0A060X8Z0{59-68};C1BEV7{59-68}	0	0	0	A0A060VV51;A0A060X8Z0;C1BEV7;C1BHW2;C1BI34;C1BIA1;Q8AWI3	51.22	209253964065418	774472749489669	140069491624832
20201@20161214_11_MMarOrtega_iTRAQ-Membr.cmpd.mgf	108.05	79943736000634	2	0	-0.0018	0	2	EKLR	EYILAQDGIIYR	GGWK	MOD:01492 E1	0	7684	A0A060XYL2	A0A060XYL2{150-161}	0	0	0	A0A060XYL2	56.14	257215902888915	774472749489669	148266703128815
27226@20161214_11_MMarOrtega_iTRAQ-Membr.cmpd.mgf	143.83	573004220009974	3	0	0.0028	0	2	LTGK	NVLIVEDIIDTGK	TMKT	MOD:01492 K13;MOD:01492 N1	0	10481	A0A060XVS5	A0A060XVS5{27-39}	0	0	0	A0A060XVS5	70.77	235300011735315	774472749489669	86443982601166
19536@20161214_11_MMarOrtega_iTRAQ-Membr.cmpd.mgf	102.17	756932370004792	2	0	0.0086	0	2	LWGK	ISVDEIGPQALAR	LLIV	MOD:01492 I1	0	8496	A0A060XSW0;C1BEM6;C1BFL6;C1BG64;C1BG67	A0A060XSW0{19-31};C1BEM6{19-31};C1BFL6{19-31};C1BG64{19-31};C1BG67{19-31}	0	0	0	A0A060XSW0;A0A060YJR1;C1BEM6;C1BEX3;C1BFL6;C1BG64;C1BG67;P02141	63.75	278319359984832	772124639904717	182594111204147
16257@20161214_11_MMarOrtega_iTRAQ-Membr.cmpd.mgf	87.78	471601140003998	3	0	0.0112	0	2	KAVK	NMGNILATYK	SLSE	MOD:01492 K10;MOD:01492 N1	0	13171	A0A060XZ25;A0A060YEC0;A0A060YP37;P02142	A0A060XZ25{78-87};A0A060YEC0{78-87};A0A060YP37{78-87};P02142{77-86}	0	0	0	A0A060XZ25;A0A060YEC0;A0A060YP37;C1BFD8;P02142;Q6TAD0	51.26	222682438158775	772124639904717	70591742396355
12178@20161214_11_MMarOrtega_iTRAQ-Membr.cmpd.mgf	69.58	466603320008636	3	0	0.0108	0	2	ALKK	SLAASGYDVVK	NNAR	MOD:01492 K11;MOD:01492 S1	0	15694	A0A060Y6A8	A0A060Y6A8{54-64}	0	0	0	A0A060Y6A8;C1BFB5;C1BG98	57.05	257834532993418	772124639904717	7883112514019
28970@20161214_11_MMarOrtega_iTRAQ-Membr.cmpd.mgf	149.00	900480600000298	3	0	-0.0680	0	2	NILR	VVLSLQQGGEGGEIPLSQLAPHIGR	LPMP	MOD:01492 V1	0	9989	A0A060WRA7	A0A060WRA7{1763-1787}	0	0	0	A0A060WRA7	32.26	236486622713431	772124639904717	71001220107079
10427@20161214_11_MMarOrtega_iTRAQ-Membr.cmpd.mgf	63.12	618342780006568	2	0	-0.0068	0	2	APGK	GLSQSALPYR	RSVP	MOD:01492 G1	0	16057	A0A060W526	A0A060W526{10-19}	0	0	0	A0A060W526;A0A060WJ32;A0A060XXG2;C1BG76	35.17	20990639381364	772124639904717	143082594037056
25116@20161214_11_MMarOrtega_iTRAQ-Membr.cmpd.mgf	135.45	78391069000196	2	0	0.0023	0	2	DAHK	LDISDEFSEVIR	ALKN	MOD:01492 L1	0	15156	A0A060W8N0	A0A060W8N0{189-200}	0	0	0	A0A060W8N0;A0A060W8V5;A0A060XYZ9;A0A060Y2L4	40.08		772124639904717	160981029629707
18827@20161214_11_MMarOrtega_iTRAQ-Membr.cmpd.mgf	99.03	637666910003015	3	0	0.0083	0	2	DGGK	EATALSSIQSITSESSR	ETSG	MOD:01492 E1	0	2138	A0A060YLH7	A0A060YLH7{59-75}	0	0	0	A0A060YLH7	49.79	192247134392995	772124639904717	114665938854218
31992@20161214_11_MMarOrtega_iTRAQ-Membr.cmpd.mgf	159.78	568663740008096	3	0	0.0061	1	2	AFQK	FLAVVVSALGRQYH		MOD:01492 F1	0	8496	A0A060XSW0;A0A060YK70;C1BEM6;C1BF45;C1BFL6;C1BG64;C1BG67	A0A060XSW0{135-148};A0A060YK70{44-57};C1BEM6{135-148};C1BF45{135-148};C1BFL6{135-148};C1BG64{135-148};C1BG67{135-148}	0	0	0	A0A060XSW0;A0A060YK70;C1BEM6;C1BEX3;C1BF45;C1BFL6;C1BG64;C1BG67;P02141	51.36	224743125881179	769897000433602	4830536210537
11581@20161214_11_MMarOrtega_iTRAQ-Membr.cmpd.mgf	67.83	445267860004923	3	0	0.0093	1	2	HAFK	LRVDPGNFK	ILSH	MOD:01492 K9;MOD:01492 L1	0	10492	A0A060XRV6;A0A060Y757;P02019	A0A060XRV6{93-101};A0A060Y757{93-101};P02019{94-102}	0	0	0	A0A060XRV6;A0A060Y757;P02019	16.45	999507502507719	769897000433602	53382424354553
16340@20161214_11_MMarOrtega_iTRAQ-Membr.cmpd.mgf	88.42	528325610000993	3	0	0.0122	0	2	LFYK	GIRPAINVGLSVSR	VGSA	MOD:01492 G1	0	4038	A0A060W458;A0A060XQL0	A0A060W458{403-416};A0A060XQL0{403-416}	0	0	0	A0A060W458;A0A060XQL0;A0A060XTV2	33.76	185258276354863	769897000433602	72911477327347
24373@20161214_11_MMarOrtega_iTRAQ-Membr.cmpd.mgf	132.73	715362040005226	3	1	-0.0201	0	2	PQTK	TYFSEWADLSPGSAPVK	KHGG	MOD:01492 K17;MOD:01492 T1	0	10492	A0A060YJC7	A0A060YJC7{42-58}	0	0	0	A0A060YJC7	47.95	282952009957951	769897000433602	10764690220356
33999@20161214_11_MMarOrtega_iTRAQ-Membr.cmpd.mgf	172.88	635311590006079	3	0	0.0048	0	2	ISSK	AMGIMNSFVNDIFER	IAGE	MOD:00719 M2;MOD:01492 A1	0	15915	P69069	P69069{57-71}	0	0	0	A0A060W7W3;P69069	51.39	267440082167476	769897000433602	99793569803238
26610@20161214_11_MMarOrtega_iTRAQ-Membr.cmpd.mgf	142.03	702385660009666	3	0	0.0055	0	2	EGEK	MTINAEEVVAGDLVEVK	GGDR	MOD:01492 K17;MOD:01492 M1	0	2486	Q6VYM7	Q6VYM7{166-182}	0	0	0	A0A060ZAX9;Q6VYM7	40.35	229876746338531	769897000433602	93944648265839
24924@20161214_11_MMarOrtega_iTRAQ-Membr.cmpd.mgf	134.43	546976360009599	3	0	0.0051	0	2	GHAK	VNMVGIDIFTNK	KYED	MOD:01492 K12;MOD:01492 V1	0	2278	A0A060XV54	A0A060XV54{672-683}	0	0	0	A0A060XTE2;A0A060XV54;A0A060YBZ9	52.09	215483803737191	769897000433602	83246608734131
4540@20161214_11_MMarOrtega_iTRAQ-Membr.cmpd.mgf	34.45	49158646000116	3	0	0.0060	0	2	AEER	SNMLGSAHEVQR	FHRD	MOD:01492 S1	0	914	A0A060XII9;A0A060XJX9	A0A060XII9{1209-1220};A0A060XJX9{1232-1243}	0	0	0	A0A060XII9;A0A060XJX9	16.89	180908604425237	767778070526608	79954173564911
21324@20161214_11_MMarOrtega_iTRAQ-Membr.cmpd.mgf	114.92	5423216000044	3	0	0.0023	0	2	DFGK	HLLEVEDLLQK	HALV	MOD:01492 K11;MOD:01492 H1	0	8054	A0A060YA94	A0A060YA94{415-425}	0	0	0	A0A060YA94	25.34	187339560856912	767778070526608	69974267482758
11723@20161214_11_MMarOrtega_iTRAQ-Membr.cmpd.mgf	68.25	807884930007228	2	0	0.0090	0	2	INEK	MLTAQDVSYDGDR	NIHT	MOD:01492 M1	0	8054	A0A060YA94	A0A060YA94{1151-1163}	0	0	0	A0A060YA94	28.07	171999263325247	767778070526608	91496356248856
19423@20161214_11_MMarOrtega_iTRAQ-Membr.cmpd.mgf	101.33	436923960001371	3	0	0.0018	0	2	PLAR	TGIPFGGMIK	DMKR	MOD:01492 K10;MOD:01492 T1	0	14844	P32847;Q91452	P32847{364-373};Q91452{358-367}	0	0	0	P32847;Q91452	39.50	266589288023092	767778070526608	70457940578461
27500@20161214_11_MMarOrtega_iTRAQ-Membr.cmpd.mgf	144.63	652070800001356	3	0	0.0072	0	2	HQNK	LLQQQDNAGLLIVIK	VSTE	MOD:01492 K15;MOD:01492 L1	0	7684	A0A060W8T1	A0A060W8T1{311-325}	0	0	0	A0A060W8T1	27.76	160527448836554	767778070526608	71026474714279
35959@20161214_11_MMarOrtega_iTRAQ-Membr.cmpd.mgf	182.40	657726260005905	3	0	0.0044	0	2	QPSR	LTSIILAEDVVTGQVLR	CDAI	MOD:01492 L1	0	5154	A0A060X0N4	A0A060X0N4{93-109}	0	0	0	A0A060X0N4	42.15	256347209599702	767778070526608	75990994095802
26470@20161214_11_MMarOrtega_iTRAQ-Membr.cmpd.mgf	141.62	985826390005315	3	1	0.0711	0	2	ASKR	AVDFQDAQSYADDNSLLFMETSAK	TSMN	MOD:01492 K24;MOD:01492 A1	0	9937	A0A060XLX0	A0A060XLX0{45-68}	0	0	0	A0A060XLX0	12.57	156059253145201	767778070526608	70755106329918
30704@20161214_11_MMarOrtega_iTRAQ-Membr.cmpd.mgf	155.13	883824020000226	3	0	0.0062	0	2	RARK	LAQQYFLVYQEPIPTAQLVQR	VASV	MOD:01492 L1	0	14617	A0A060W297	A0A060W297{100-120}	0	0	0	A0A060W297;A0A060YT52;C1BGC9	19.53	172484828572489	767778070526608	49764696717262
28520@20161214_11_MMarOrtega_iTRAQ-Membr.cmpd.mgf	147.68	947018380005035	2	0	0.0070	0	2	VAAK	LGPVVFSADIQEAFQK	FLAV	MOD:01492 K16	0	8496	A0A060XSW0	A0A060XSW0{119-134}	0	0	0	A0A060XSW0	64.30	199843933267722	765757731917779	83643847823143
10098@20161214_11_MMarOrtega_iTRAQ-Membr.cmpd.mgf	62.00	600315910007505	3	0	0.0117	0	2	DDIK	NTYTTLSVMHSEK	LHVD	MOD:01492 K13;MOD:01492 N1	0	8496	C1BF45	C1BF45{84-96}	0	0	0	C1BEX3;C1BF45	78.09	246630408611005	765757731917779	94943613409996
22419@20161214_11_MMarOrtega_iTRAQ-Membr.cmpd.mgf	120.13	618976290009817	3	1	0.0092	0	2	NAPK	RPPSAFFVFCAEHR	GRIK	MOD:00110 C10;MOD:01492 R1	0	4194	Q91201	Q91201{99-112}	0	0	0	A0A060Y547;Q91201	15.41	153587559351808	765757731917779	62848351597786
14258@20161214_11_MMarOrtega_iTRAQ-Membr.cmpd.mgf	77.43	513950350005493	3	0	0.0126	0	2	WQDR	IHELESALAQER	DTSR	MOD:01492 I1	0	13367	A0A060W618	A0A060W618{239-250}	0	0	0	A0A060W618	33.88	286319611272276	765757731917779	86170086026192
26410@20161214_11_MMarOrtega_iTRAQ-Membr.cmpd.mgf	141.45	871439550009571	3	0	0.0114	0	2	KSMK	FVDGLMIHSGDPVNYYVDTAVR	HVLL	MOD:01492 F1	0	8088	A0A060XWL1	A0A060XWL1{152-173}	0	0	0	A0A060VTT3;A0A060WYE0;A0A060XWL1;A0A060XXX6	42.68	227889290521416	765757731917779	102901355981827
17843@20161214_11_MMarOrtega_iTRAQ-Membr.cmpd.mgf	94.05	461626970009573	3	0	0.0087	0	2	QRCK	ELGITALHIK	LRAT	MOD:01492 K10;MOD:01492 E1	0	11552	A0A060XZN5	A0A060XZN5{299-308}	0	0	0	A0A060XZN5;C1BGF9;C1BGI0	56.05	212073856640292	765757731917779	71386193275452
23855@20161214_11_MMarOrtega_iTRAQ-Membr.cmpd.mgf	131.07	755941290009123	2	0	0.0057	0	2	VWGK	VDINEIGPLALGR	VLIV	MOD:01492 V1	0	13171	A0A060YP37	A0A060YP37{19-31}	0	0	0	A0A060YP37;C1BEX8	59.21	289187465475109	763827216398241	159234778642654
1234@20161214_11_MMarOrtega_iTRAQ-Membr.cmpd.mgf	19.48	55030602000893	2	0	0.0100	0	2	VQTK	GTGASGSFK	LNKK	MOD:01492 K9;MOD:01492 G1	0	15694	A0A060Y6A8;C1BFU5;P06350	A0A060Y6A8{87-95};C1BFU5{87-95};P06350{90-98}	0	0	0	A0A060Y6A8;C1BF73;C1BFB5;C1BFU5;C1BG80;C1BG98;P06350	70.01	234484685152338	763827216398241	145460222005844
7271@20161214_11_MMarOrtega_iTRAQ-Membr.cmpd.mgf	48.13	499617210002449	3	0	0.0093	0	2	AFRR	NPSDPTLSHLK	TIPT	MOD:01492 K11;MOD:01492 N1	0	17121	A0A060VV45;A0A060YJA7	A0A060VV45{501-511};A0A060YJA7{501-511}	0	0	0	A0A060VV45;A0A060YJA7	54.44	194138123088138	763827216398241	67412423372269
31434@20161214_11_MMarOrtega_iTRAQ-Membr.cmpd.mgf	158.13	615896990006681	2	0	-0.0021	0	2	GVGK	STLLLLLTGR	LNPI	MOD:01492 S1	0	12923	A0A060X4S8	A0A060X4S8{684-693}	0	0	0	A0A060X4S8;A0A060XL61	23.68	10407334187379	763827216398241	136040509700775
23060@20161214_11_MMarOrtega_iTRAQ-Membr.cmpd.mgf	124.17	724910540004901	2	0	0.0036	0	2	PNAR	GWFINPLGEK	KPFP	MOD:01492 K10;MOD:01492 G1	0	14844	P32847;Q91452	P32847{660-669};Q91452{654-663}	0	0	0	A0A060Y2N3;A0A060ZA60;P32847;Q91452	37.81	216013935968699	761978875828839	129355687379837
19877@20161214_11_MMarOrtega_iTRAQ-Membr.cmpd.mgf	105.02	756931390002919	2	0	0.0067	0	2	LWGK	ISVDEIGPQALAR	LLIV	MOD:01492 I1	0	8496	A0A060XSW0;C1BEM6;C1BFL6;C1BG64;C1BG67	A0A060XSW0{19-31};C1BEM6{19-31};C1BFL6{19-31};C1BG64{19-31};C1BG67{19-31}	0	0	0	A0A060XSW0;A0A060YJR1;C1BEM6;C1BEX3;C1BFL6;C1BG64;C1BG67;P02141	65.00	287335271014314	761978875828839	182594111204147
16291@20161214_11_MMarOrtega_iTRAQ-Membr.cmpd.mgf	88.05	471600780000705	3	0	0.0101	0	2	KAVK	NMGNILATYK	SLSE	MOD:01492 K10;MOD:01492 N1	0	13171	A0A060XZ25;A0A060YEC0;A0A060YP37;P02142	A0A060XZ25{78-87};A0A060YEC0{78-87};A0A060YP37{78-87};P02142{77-86}	0	0	0	A0A060XZ25;A0A060YEC0;A0A060YP37;C1BFD8;P02142;Q6TAD0	57.14	23007862152165	761978875828839	71160785317421
35039@20161214_11_MMarOrtega_iTRAQ-Membr.cmpd.mgf	176.52	817003530007641	2	0	0.0109	0	2	SVDK	FLQQLALALAEK	YR	MOD:01492 K12;MOD:01492 F1	0	16481	A0A060XSB4;A0A060XSJ5;C1BF11;C1BG49;P14527	A0A060XSB4{130-141};A0A060XSJ5{130-141};C1BF11{130-141};C1BG49{130-141};P14527{129-140}	0	0	0	A0A060XSB4;A0A060XSJ5;A0A060YNP5;C1BEW1;C1BEX7;C1BF11;C1BG49;C1BGI7;P14527	76.24	2950121529958	761978875828839	14930164039135
18538@20161214_11_MMarOrtega_iTRAQ-Membr.cmpd.mgf	98.12	451589710005913	3	0	0.0092	0	2	HATR	LMVDPTNFK	ILAH	MOD:01492 K9;MOD:01492 L1	0	16481	C1BG49	C1BG49{93-101}	0	0	0	C1BEX7;C1BG49	29.61	120099811421863	761978875828839	55683960199356
21457@20161214_11_MMarOrtega_iTRAQ-Membr.cmpd.mgf	116.35	713384590006826	2	0	0.0105	0	2	LDIK	LALDMEISAYR	KLLE	MOD:01492 L1	0	13367	A0A060WQJ4	A0A060WQJ4{368-378}	0	0	0	A0A060WQJ4;A0A060XPE9	42.31	234719746045939	761978875828839	125404616117477
23588@20161214_11_MMarOrtega_iTRAQ-Membr.cmpd.mgf	129.35	904943480002028	2	1	-0.0013	0	2	QGDR	ADCFYIVETGEVK	IMMK	MOD:00110 C3;MOD:01492 K13;MOD:01492 A1	0	16557	A0A060Y3Y1	A0A060Y3Y1{264-276}	0	0	0	A0A060Y3Y1	7.49	165950588235641	761978875828839	81663684368134
28934@20161214_11_MMarOrtega_iTRAQ-Membr.cmpd.mgf	148.90	705715640003584	3	0	-0.0234	0	2	FLSK	AIEPPPLDAVIEAEHTLR	ELDA	MOD:01492 A1	0	14280	A0A060VVU5	A0A060VVU5{910-927}	0	0	0	A0A060VVU5;A0A060WV58	31.43	18925434504977	761978875828839	64912582874298
23713@20161214_11_MMarOrtega_iTRAQ-Membr.cmpd.mgf	130.05	75594165000462	2	0	0.0064	0	2	VWGK	VDINEIGPLALGR	VLIV	MOD:01492 V1	0	13171	A0A060YP37	A0A060YP37{19-31}	0	0	0	A0A060YP37;C1BEX8	59.27	306964882869305	760205999132796	171704403877258
23926@20161214_11_MMarOrtega_iTRAQ-Membr.cmpd.mgf	131.40	755940810005686	2	0	0.0048	0	2	VWGK	VDINEIGPLALGR	VLIV	MOD:01492 V1	0	13171	A0A060YP37	A0A060YP37{19-31}	0	0	0	A0A060YP37;C1BEX8	58.95	273800977437042	760205999132796	171888138532639
23755@20161214_11_MMarOrtega_iTRAQ-Membr.cmpd.mgf	130.28	755941890007808	2	0	0.0069	0	2	VWGK	VDINEIGPLALGR	VLIV	MOD:01492 V1	0	13171	A0A060YP37	A0A060YP37{19-31}	0	0	0	A0A060YP37;C1BEX8	60.42	282040295350445	760205999132796	170617473125458
34744@20161214_11_MMarOrtega_iTRAQ-Membr.cmpd.mgf	175.25	635311060009291	3	0	0.0032	0	2	ISSK	AMGIMNSFVNDIFER	IAGE	MOD:00719 M2;MOD:01492 A1	0	15915	P69069	P69069{57-71}	0	0	0	A0A060W7W3;P69069	44.99	241874251860232	760205999132796	84472174048424
19798@20161214_11_MMarOrtega_iTRAQ-Membr.cmpd.mgf	104.23	756931560003766	2	0	0.0070	0	2	LWGK	ISVDEIGPQALAR	LLIV	MOD:01492 I1	0	8496	A0A060XSW0;C1BEM6;C1BFL6;C1BG64;C1BG67	A0A060XSW0{19-31};C1BEM6{19-31};C1BFL6{19-31};C1BG64{19-31};C1BG67{19-31}	0	0	0	A0A060XSW0;A0A060YJR1;C1BEM6;C1BEX3;C1BFL6;C1BG64;C1BG67;P02141	65.07	274249930908628	758502665202918	182594111204147
33197@20161214_11_MMarOrtega_iTRAQ-Membr.cmpd.mgf	167.52	638401880002826	2	0	0.0073	0	2	AFQK	FLAVVVSALGR	QYH	MOD:01492 F1	0	8496	A0A060XSW0;A0A060YK70;C1BEM6;C1BF45;C1BFL6;C1BG64;C1BG67	A0A060XSW0{135-145};A0A060YK70{44-54};C1BEM6{135-145};C1BF45{135-145};C1BFL6{135-145};C1BG64{135-145};C1BG67{135-145}	0	0	0	A0A060XSW0;A0A060YK70;C1BEM6;C1BEX3;C1BF45;C1BFL6;C1BG64;C1BG67;P02141	49.29	265070981547947	758502665202918	158989666461945
23673@20161214_11_MMarOrtega_iTRAQ-Membr.cmpd.mgf	129.78	755941650003483	2	0	0.0064	0	2	VWGK	VDINEIGPLALGR	VLIV	MOD:01492 V1	0	13171	A0A060YP37	A0A060YP37{19-31}	0	0	0	A0A060YP37;C1BEX8	65.91	255493344336443	758502665202918	170593956947327
26191@20161214_11_MMarOrtega_iTRAQ-Membr.cmpd.mgf	140.82	757060740003115	3	1	0.0137	1	2	EKHK	LGMDFPNLPYLEDGDRK	IVQS	MOD:01492 K17;MOD:01492 L1	0	7977	A0A060Y2H6	A0A060Y2H6{53-69}	0	0	0	A0A060Y2H6	36.80	234282626082579	758502665202918	76004963159561
29111@20161214_11_MMarOrtega_iTRAQ-Membr.cmpd.mgf	149.42	724372590006045	3	0	0.0099	0	2	IRAK	MQMQLDEYEQLLDVK	LALD	MOD:01492 K15;MOD:01492 M1	0	13367	A0A060W618	A0A060W618{271-285}	0	0	0	A0A060W618	23.36	149617342397972	758502665202918	81125787496567
1031@20161214_11_MMarOrtega_iTRAQ-Membr.cmpd.mgf	18.70	538321380005069	2	0	0.0043	0	2	AARK	SAPATGGVK	KPHR	MOD:01492 K9;MOD:01492 S1	0	13230	P84234	P84234{29-37}	0	0	0	P84234	50.03	172459685332285	758502665202918	124927461624146
36975@20161214_11_MMarOrtega_iTRAQ-Membr.cmpd.mgf	190.05	603735400000456	3	0	0.0134	0	2	IRRR	VNLLGIPQLVLLTK	VDEA	MOD:01492 K14;MOD:01492 V1	0	13824	A0A060W4N0	A0A060W4N0{376-389}	0	0	0	A0A060W4N0	72.48	294533565892226	758502665202918	111911337852478
19655@20161214_11_MMarOrtega_iTRAQ-Membr.cmpd.mgf	102.97	756932590009065	2	0	0.0091	0	2	LWGK	ISVDEIGPQALAR	LLIV	MOD:01492 I1	0	8496	A0A060XSW0;C1BEM6;C1BFL6;C1BG64;C1BG67	A0A060XSW0{19-31};C1BEM6{19-31};C1BFL6{19-31};C1BG64{19-31};C1BG67{19-31}	0	0	0	A0A060XSW0;A0A060YJR1;C1BEM6;C1BEX3;C1BFL6;C1BG64;C1BG67;P02141	64.41	280436253281679	756863623584101	182594111204147
21302@20161214_11_MMarOrtega_iTRAQ-Membr.cmpd.mgf	114.68	640713200004162	3	1	0.0192	0	2	PDGK	YVVVTGITPTPLGEGK	STTT	MOD:01492 K16;MOD:01492 Y1	0	10751	A0A060WMF8	A0A060WMF8{370-385}	0	0	0	A0A060WMF8	55.02	251218518422288	756863623584101	101984058618546
5338@20161214_11_MMarOrtega_iTRAQ-Membr.cmpd.mgf	37.60	515953620006295	3	0	0.0118	0	2	PAQK	RPVVSVTEEETR	SNIS	MOD:01492 R1	0	3418	A0A060WFG0	A0A060WFG0{257-268}	0	0	0	A0A060WFG0	45.83	201062691085527	756863623584101	68343612194061
34964@20161214_11_MMarOrtega_iTRAQ-Membr.cmpd.mgf	176.00	969859860009858	3	0	0.0074	0	2	LRTR	YGISPENIILYGQSIGTVPTVDLASR	YECA	MOD:01492 Y1	0	14943	A0A060XE64	A0A060XE64{212-237}	0	0	0	A0A060XAC8;A0A060XE64;A0A060XVM3	25.90	208765217657483	756863623584101	62391049265862
10184@20161214_11_MMarOrtega_iTRAQ-Membr.cmpd.mgf	62.35	600318410005287	3	0	0.0192	0	2	DDIK	NTYTTLSVMHSEK	LHVD	MOD:01492 K13;MOD:01492 N1	0	8496	C1BF45	C1BF45{84-96}	0	0	0	C1BEX3;C1BF45	64.66	220085994491157	755284196865778	101561342120171
23826@20161214_11_MMarOrtega_iTRAQ-Membr.cmpd.mgf	130.80	755941670007173	2	0	0.0065	0	2	VWGK	VDINEIGPLALGR	VLIV	MOD:01492 V1	0	13171	A0A060YP37	A0A060YP37{19-31}	0	0	0	A0A060YP37;C1BEX8	68.10	276410743241535	755284196865778	171739896297455
23791@20161214_11_MMarOrtega_iTRAQ-Membr.cmpd.mgf	130.53	755941890004544	2	0	0.0069	0	2	VWGK	VDINEIGPLALGR	VLIV	MOD:01492 V1	0	13171	A0A060YP37	A0A060YP37{19-31}	0	0	0	A0A060YP37;C1BEX8	60.56	285723675566394	755284196865778	171739896297455
16109@20161214_11_MMarOrtega_iTRAQ-Membr.cmpd.mgf	87.02	471600640004009	3	0	0.0097	0	2	KAVK	NMGNILATYK	SLSE	MOD:01492 K10;MOD:01492 N1	0	13171	A0A060XZ25;A0A060YEC0;A0A060YP37;P02142	A0A060XZ25{78-87};A0A060YEC0{78-87};A0A060YP37{78-87};P02142{77-86}	0	0	0	A0A060XZ25;A0A060YEC0;A0A060YP37;C1BFD8;P02142;Q6TAD0	56.83	219729642644122	755284196865778	69662512183189
21506@20161214_11_MMarOrtega_iTRAQ-Membr.cmpd.mgf	116.62	748934020008034	2	0	0.0068	0	2	VWGK	VDINEVGPLALGR	VLIV	MOD:01492 V1	0	13171	A0A060XZ25;A0A060YEC0	A0A060XZ25{19-31};A0A060YEC0{19-31}	0	0	0	A0A060XZ25;A0A060YEC0;C1BFD8;Q6TAD0	59.27	274000417479696	755284196865778	171739896297455
3043@20161214_11_MMarOrtega_iTRAQ-Membr.cmpd.mgf	28.43	474923120004586	3	0	0.0114	0	2	NVIR	DAVTYTEHAK	RKTV	MOD:01492 K10;MOD:01492 D1	0	15593	P62797	P62797{69-78}	0	0	0	P62797	53.60	202935715208939	755284196865778	86723392367363
25284@20161214_11_MMarOrtega_iTRAQ-Membr.cmpd.mgf	136.35	533643200005862	3	0	0.0118	0	2	AKRK	TVTAMDVVYALK	RQGR	MOD:01492 K12;MOD:01492 T1	0	15593	P62797	P62797{81-92}	0	0	0	P62797	47.68	249769338081937	755284196865778	90120517611504
34499@20161214_11_MMarOrtega_iTRAQ-Membr.cmpd.mgf	174.47	635310800005487	3	0	0.0024	0	2	ISSK	AMGIMNSFVNDIFER	IAGE	MOD:00719 M2;MOD:01492 A1	0	15915	P69069	P69069{57-71}	0	0	0	A0A060W7W3;P69069	50.60	222130022680028	755284196865778	104202308654785
35517@20161214_11_MMarOrtega_iTRAQ-Membr.cmpd.mgf	178.70	952461360009401	2	0	0.0005	0	2	ISSK	AMGIMNSFVNDIFER	IAGE	MOD:00719 M2;MOD:01492 A1	0	15915	P69069	P69069{57-71}	0	0	0	A0A060W7W3;P69069	44.48	162002482190857	755284196865778	100895663380623
25707@20161214_11_MMarOrtega_iTRAQ-Membr.cmpd.mgf	138.98	68437316000678	3	0	-0.0082	0	2	KKHR	WSIENVGFGSGGALLQK	LTRD	MOD:01492 K17;MOD:01492 W1	0	1651	A0A060XYE0	A0A060XYE0{370-386}	0	0	0	A0A060XYE0	67.50	231294235198238	755284196865778	94446070194244
14047@20161214_11_MMarOrtega_iTRAQ-Membr.cmpd.mgf	76.82	544993370004972	3	0	0.0013	0	2	NTER	TFIAIKPDGVQR	GLVG	MOD:01492 K6;MOD:01492 T1	0	8086	A0A060WE68;C1BIF8	A0A060WE68{7-18};C1BIF8{7-18}	0	0	0	A0A060VWY2;A0A060WE68;A0A060XMD7;C1BIF8;Q804Y0	34.87	212940935151738	755284196865778	83807289958
2888@20161214_11_MMarOrtega_iTRAQ-Membr.cmpd.mgf	27.25	474921400003596	3	0	0.0062	0	2	NVIR	DAVTYTEHAK	RKTV	MOD:01492 K10;MOD:01492 D1	0	15593	P62797	P62797{69-78}	0	0	0	P62797	57.62	230567287813794	753760200210104	89508394122124
19757@20161214_11_MMarOrtega_iTRAQ-Membr.cmpd.mgf	103.90	756931690004527	2	0	0.0073	0	2	LWGK	ISVDEIGPQALAR	LLIV	MOD:01492 I1	0	8496	A0A060XSW0;C1BEM6;C1BFL6;C1BG64;C1BG67	A0A060XSW0{19-31};C1BEM6{19-31};C1BFL6{19-31};C1BG64{19-31};C1BG67{19-31}	0	0	0	A0A060XSW0;A0A060YJR1;C1BEM6;C1BEX3;C1BFL6;C1BG64;C1BG67;P02141	62.77	299079267907764	752287874528034	152889378070831
33070@20161214_11_MMarOrtega_iTRAQ-Membr.cmpd.mgf	165.22	638402530008949	2	0	0.0086	0	2	AFQK	FLAVVVSALGR	QYH	MOD:01492 F1	0	8496	A0A060XSW0;A0A060YK70;C1BEM6;C1BF45;C1BFL6;C1BG64;C1BG67	A0A060XSW0{135-145};A0A060YK70{44-54};C1BEM6{135-145};C1BF45{135-145};C1BFL6{135-145};C1BG64{135-145};C1BG67{135-145}	0	0	0	A0A060XSW0;A0A060YK70;C1BEM6;C1BEX3;C1BF45;C1BFL6;C1BG64;C1BG67;P02141	41.85	242613422547411	752287874528034	137410499095917
6212@20161214_11_MMarOrtega_iTRAQ-Membr.cmpd.mgf	42.87	667839860004374	2	0	0.0070	0	2	ILPK	SDEIGDQALSR	MLVV	MOD:01492 S1	0	16481	A0A060XSB4	A0A060XSB4{22-32}	0	0	0	A0A060XSB4	77.49	297641686903415	752287874528034	171633991241455
26301@20161214_11_MMarOrtega_iTRAQ-Membr.cmpd.mgf	141.13	579379900000961	3	0	0.0095	0	2	NIPR	LVPGWVKPIIIGR	HAHG	MOD:01492 K7;MOD:01492 L1	0	11328	A0A060Z0P2	A0A060Z0P2{131-143}	0	0	0	A0A060XIH6;A0A060Z0P2	23.47	149706505552975	752287874528034	73313778162003
18185@20161214_11_MMarOrtega_iTRAQ-Membr.cmpd.mgf	95.72	566997900008481	3	0	0.0043	0	2	GIYR	QLFHPEQLITGK	EDAA	MOD:01492 K12;MOD:01492 Q1	0	3664	A0A060WX95;A0A060Z5I0;P18288	A0A060WX95{50-61};A0A060Z5I0{93-104};P18288{85-96}	0	0	0	A0A060VW86;A0A060W2G0;A0A060W4H1;A0A060WER4;A0A060WL13;A0A060WX95;A0A060X559;A0A060XZL2;A0A060Y3B7;A0A060YCZ7;A0A060YPW6;A0A060Z2V5;A0A060Z3V9;A0A060Z5I0;A0A060Z9K5;A0A060ZEE2;P18288	38.41	233918659649584	750863830616573	98019529461861
16485@20161214_11_MMarOrtega_iTRAQ-Membr.cmpd.mgf	89.08	471600320000348	3	0	0.0087	0	2	KAVK	NMGNILATYK	SLSE	MOD:01492 K10;MOD:01492 N1	0	13171	A0A060XZ25;A0A060YEC0;A0A060YP37;P02142	A0A060XZ25{78-87};A0A060YEC0{78-87};A0A060YP37{78-87};P02142{77-86}	0	0	0	A0A060XZ25;A0A060YEC0;A0A060YP37;C1BFD8;P02142;Q6TAD0	58.57	214504665989696	750863830616573	69689840435982
16575@20161214_11_MMarOrtega_iTRAQ-Membr.cmpd.mgf	89.35	471600340005627	3	0	0.0088	0	2	KAVK	NMGNILATYK	SLSE	MOD:01492 K10;MOD:01492 N1	0	13171	A0A060XZ25;A0A060YEC0;A0A060YP37;P02142	A0A060XZ25{78-87};A0A060YEC0{78-87};A0A060YP37{78-87};P02142{77-86}	0	0	0	A0A060XZ25;A0A060YEC0;A0A060YP37;C1BFD8;P02142;Q6TAD0	56.26	198857278622594	750863830616573	63825969338417
21769@20161214_11_MMarOrtega_iTRAQ-Membr.cmpd.mgf	117.75	748932660004176	2	0	0.0041	0	2	VWGK	VDINEVGPLALGR	VLIV	MOD:01492 V1	0	13171	A0A060XZ25;A0A060YEC0	A0A060XZ25{19-31};A0A060YEC0{19-31}	0	0	0	A0A060XZ25;A0A060YEC0;C1BFD8;Q6TAD0	59.76	26417315507769	750863830616573	174494619846344
1041@20161214_11_MMarOrtega_iTRAQ-Membr.cmpd.mgf	18.77	480549190005973	3	0	0.0031	0	2	FTNK	YYGGDHPDTDR	VLYV	MOD:01492 Y1	0	3332	A0A060XDQ9	A0A060XDQ9{426-436}	0	0	0	A0A060XDQ9;A0A060YF84	49.69	250632166482178	750863830616573	108440201759338
34830@20161214_11_MMarOrtega_iTRAQ-Membr.cmpd.mgf	175.50	635311890006015	3	0	0.0057	0	2	ISSK	AMGIMNSFVNDIFER	IAGE	MOD:00719 M2;MOD:01492 A1	0	15915	P69069	P69069{57-71}	0	0	0	A0A060W7W3;P69069	22.55	227565178728991	750863830616573	73371727824211
23590@20161214_11_MMarOrtega_iTRAQ-Membr.cmpd.mgf	129.37	508280950001747	3	0	0.0104	0	2	YEHR	LIDDMVAQAMK	SDGG	MOD:01492 K11;MOD:01492 L1	0	11328	A0A060Z0P2	A0A060Z0P2{260-270}	0	0	0	A0A060XIH6;A0A060Z0P2	38.59	197398512120868	750863830616573	79620829820633
19474@20161214_11_MMarOrtega_iTRAQ-Membr.cmpd.mgf	101.58	43692396000597	3	0	0.0018	0	2	PLAR	TGIPFGGMIK	DMKR	MOD:01492 K10;MOD:01492 T1	0	14844	P32847;Q91452	P32847{364-373};Q91452{358-367}	0	0	0	P32847;Q91452	51.47	238671688829728	749485002168009	66091376543045
30303@20161214_11_MMarOrtega_iTRAQ-Membr.cmpd.mgf	153.03	870804450006785	3	0	0.0035	0	2	VEER	LPLAMSDEHGNNLQAVQMLLK	KNQT	MOD:01492 K21;MOD:01492 L1	0	11340	A0A060Y9L7	A0A060Y9L7{166-186}	0	0	0	A0A060Y9L7	18.88	142350308130198	749485002168009	7160123193264
16367@20161214_11_MMarOrtega_iTRAQ-Membr.cmpd.mgf	88.57	471600200004552	3	0	0.0083	0	2	KAVK	NMGNILATYK	SLSE	MOD:01492 K10;MOD:01492 N1	0	13171	A0A060XZ25;A0A060YEC0;A0A060YP37;P02142	A0A060XZ25{78-87};A0A060YEC0{78-87};A0A060YP37{78-87};P02142{77-86}	0	0	0	A0A060XZ25;A0A060YEC0;A0A060YP37;C1BFD8;P02142;Q6TAD0	47.65	224756813062049	749485002168009	70569083571434
16182@20161214_11_MMarOrtega_iTRAQ-Membr.cmpd.mgf	87.27	471600990001779	3	0	0.0107	0	2	KAVK	NMGNILATYK	SLSE	MOD:01492 K10;MOD:01492 N1	0	13171	A0A060XZ25;A0A060YEC0;A0A060YP37;P02142	A0A060XZ25{78-87};A0A060YEC0{78-87};A0A060YP37{78-87};P02142{77-86}	0	0	0	A0A060XZ25;A0A060YEC0;A0A060YP37;C1BFD8;P02142;Q6TAD0	50.97	204871379476441	749485002168009	6539946615696
19136@20161214_11_MMarOrtega_iTRAQ-Membr.cmpd.mgf	100.48	570338560005948	3	0	0.0096	0	2	LAEK	LPNLTHLNLSGNK	LKDI	MOD:01492 K13;MOD:01492 L1	0	6734	A0A060XN46	A0A060XN46{87-99}	0	0	0	A0A060XMQ5;A0A060XN46;A0A060XVC6;C1BEL0;C1BFD1;C1BG95;C1BI40	39.67	208286479218958	749485002168009	99974610686302
19510@20161214_11_MMarOrtega_iTRAQ-Membr.cmpd.mgf	101.92	756932190008568	2	0	0.0083	0	2	LWGK	ISVDEIGPQALAR	LLIV	MOD:01492 I1	0	8496	A0A060XSW0;C1BEM6;C1BFL6;C1BG64;C1BG67	A0A060XSW0{19-31};C1BEM6{19-31};C1BFL6{19-31};C1BG64{19-31};C1BG67{19-31}	0	0	0	A0A060XSW0;A0A060YJR1;C1BEM6;C1BEX3;C1BFL6;C1BG64;C1BG67;P02141	62.80	265435082280196	748148606012211	182594111204147
23629@20161214_11_MMarOrtega_iTRAQ-Membr.cmpd.mgf	129.52	755941630001602	2	0	0.0064	0	2	VWGK	VDINEIGPLALGR	VLIV	MOD:01492 V1	0	13171	A0A060YP37	A0A060YP37{19-31}	0	0	0	A0A060YP37;C1BEX8	72.08	256104426629627	748148606012211	170978510379791
20934@20161214_11_MMarOrtega_iTRAQ-Membr.cmpd.mgf	111.93	708392560003158	2	0	-0.0070	0	2	LAEK	LGGSSVVTLEGGPV		MOD:01492 L1	0	15211	C1BF66	C1BF66{154-167}	0	0	0	A0A060W8R2;A0A060YDZ1;C1BF66	81.19	230476860417817	748148606012211	108179240703583
14761@20161214_11_MMarOrtega_iTRAQ-Membr.cmpd.mgf	80.10	484949000003604	3	0	0.0042	0	2	ELVR	VGHSELVGEIIR	LEGD	MOD:01492 V1	0	6079	A0A060WNR9	A0A060WNR9{45-56}	0	0	0	A0A060WNR9;A0A060XHJ7;A0A060XSR8;A0A060YAA2	37.52	202035560295268	746852108295774	76162500143051
30921@20161214_11_MMarOrtega_iTRAQ-Membr.cmpd.mgf	156.12	580326430000338	3	0	0.0047	0	2	MVIR	YLVLQEFASQLQR	EMLQ	MOD:01492 Y1	0	12942	Q91196	Q91196{577-589}	0	0	0	A0A060W1P0;Q91192;Q91196;Q91197	40.99	256291954179054	746852108295774	68814735651016
26310@20161214_11_MMarOrtega_iTRAQ-Membr.cmpd.mgf	141.17	65870440000361	3	0	0.0081	0	2	TIAR	ALPYWNDEIVPQIK	QGKR	MOD:01492 K14;MOD:01492 A1	0	16524	A0A060XBK0	A0A060XBK0{163-176}	0	0	0	A0A060XBK0	28.61	180468164865324	746852108295774	70194008588791
31551@20161214_11_MMarOrtega_iTRAQ-Membr.cmpd.mgf	158.47	566333280008446	3	1	-0.0038	0	2	KLPR	TFSQLVLDPIFK	VFDA	MOD:01492 K12;MOD:01492 T1	0	2017	A0A060XSW2;A0A060XSZ2	A0A060XSW2{294-305};A0A060XSZ2{349-360}	0	0	0	A0A060VWY9;A0A060WYM7;A0A060XSW2;A0A060XSZ2	48.51	219023246236498	745593195564972	86030643463135
37136@20161214_11_MMarOrtega_iTRAQ-Membr.cmpd.mgf	191.78	538691230007028	3	0	0.0180	0	2	DNFR	VLADVLTIVIAAK	FGAA	MOD:01492 K13;MOD:01492 V1	0	13171	A0A060XZ25;A0A060YP37;P02142	A0A060XZ25{106-118};A0A060YP37{106-118};P02142{105-117}	0	0	0	A0A060XZ25;A0A060YP37;C1BEX8;C1BFD8;P02142;Q6TAD0	56.20	261643643353304	745593195564972	87837508201599
30450@20161214_11_MMarOrtega_iTRAQ-Membr.cmpd.mgf	154.23	635635870007898	3	1	-0.0224	0	2	ISSK	AMGIMNSFVNDIFER	IAGE	MOD:00719 M5;MOD:01492 A1	0	15915	P69069	P69069{57-71}	0	0	0	A0A060W7W3;P69069	41.44	234046705654029	745593195564972	84688638329506
20938@20161214_11_MMarOrtega_iTRAQ-Membr.cmpd.mgf	111.95	77541072000301	2	0	0.0177	0	2	RPLK	SGDLWTDETLLR	SASN	MOD:01492 S1	0	8671	A0A060WJR7	A0A060WJR7{421-432}	0	0	0	A0A060WBR0;A0A060WJR7	25.73	192730380866858	745593195564972	120365465402603
17278@20161214_11_MMarOrtega_iTRAQ-Membr.cmpd.mgf	92.18	681897450008284	2	0	0.0028	0	2	RDGR	VAQLEQVYIR	GSKI	MOD:01492 V1	0	16015	A0A060WL12	A0A060WL12{110-119}	0	0	0	A0A060WII1;A0A060WL12;C1BFR7	28.10	197875387813249	745593195564972	13008701479435
15728@20161214_11_MMarOrtega_iTRAQ-Membr.cmpd.mgf	85.85	84944412000345	2	0	0.0096	0	2	ACLK	VASSAPAFTFGQTNR	TPAF	MOD:01492 V1	0	1235	A0A060YTV8	A0A060YTV8{31-45}	0	0	0	A0A060YTV8	34.00	183804193628514	745593195564972	113521803498268
15161@20161214_11_MMarOrtega_iTRAQ-Membr.cmpd.mgf	82.80	560304540009288	3	1	-0.0042	0	2	ENVK	AINQQTGAFVEISR	QPPP	MOD:01492 A1	0	14361	A0A060YTS6	A0A060YTS6{45-58}	0	0	0	A0A060YTS6	56.39	260120917631403	745593195564972	99597520232201
23522@20161214_11_MMarOrtega_iTRAQ-Membr.cmpd.mgf	128.95	650687780005773	3	1	0.0036	0	2	GLFR	AAVPSGASTGIYEALELR	DNDK	MOD:01492 A1	0	3828	A0A060X642	A0A060X642{16-33}	0	0	0	A0A060W8D2;A0A060WJH9;A0A060X642;A0A060YA83	34.43	171906748953335	745593195564972	8899723303318
21049@20161214_11_MMarOrtega_iTRAQ-Membr.cmpd.mgf	112.77	676362220000084	3	0	0.0066	0	2	VAAK	LGPTVFSADTQEAFQK	FLAV	MOD:01492 K16;MOD:01492 L1	0	8496	C1BG67	C1BG67{119-134}	0	0	0	C1BG67	34.28	181846268751567	744369749923271	79905956149101
16325@20161214_11_MMarOrtega_iTRAQ-Membr.cmpd.mgf	88.30	471600660001689	3	0	0.0097	0	2	KAVK	NMGNILATYK	SLSE	MOD:01492 K10;MOD:01492 N1	0	13171	A0A060XZ25;A0A060YEC0;A0A060YP37;P02142	A0A060XZ25{78-87};A0A060YEC0{78-87};A0A060YP37{78-87};P02142{77-86}	0	0	0	A0A060XZ25;A0A060YEC0;A0A060YP37;C1BFD8;P02142;Q6TAD0	56.76	229757291758016	744369749923271	70097222208977
32997@20161214_11_MMarOrtega_iTRAQ-Membr.cmpd.mgf	163.90	635642740009818	3	1	-0.0018	0	2	ISSK	AMGIMNSFVNDIFER	IAGE	MOD:00719 M5;MOD:01492 A1	0	15915	P69069	P69069{57-71}	0	0	0	A0A060W7W3;P69069	30.31	208330695402726	744369749923271	85435892820358
3997@20161214_11_MMarOrtega_iTRAQ-Membr.cmpd.mgf	32.13	710835200001412	2	0	-0.0027	0	2	IVRR	DIQDSDEEAVR	VKEQ	MOD:01492 D1	0	7571	A0A060YH80	A0A060YH80{34-44}	0	0	0	A0A060YH80	17.62	135818214585598	744369749923271	79919775366783
23131@20161214_11_MMarOrtega_iTRAQ-Membr.cmpd.mgf	124.83	730403090008685	2	0	-0.0122	0	2	LADK	LGGSSVVTLEGSPI		MOD:01492 L1	0	15211	C1BFV2	C1BFV2{154-167}	0	0	0	A0A060XIH1;C1BFV2	60.84		744369749923271	100356799721718
11553@20161214_11_MMarOrtega_iTRAQ-Membr.cmpd.mgf	67.72	706829560007341	2	0	-0.0064	0	2	IKEK	EQLMASDDFGR	DLAS	MOD:01492 E1	0	914	A0A060XII9;A0A060XJX9	A0A060XII9{275-285};A0A060XJX9{275-285}	0	0	0	A0A060XII9;A0A060XJX9	25.06	172541145832106	743179827593301	124799282312393
17896@20161214_11_MMarOrtega_iTRAQ-Membr.cmpd.mgf	94.20	688369600009421	3	0	0.0023	0	2	PQTK	AYFSHWASVAPGSAPVK	KHGI	MOD:01492 K17;MOD:01492 A1	0	16481	A0A060XSB4;C1BG49;P14527	A0A060XSB4{42-58};C1BG49{42-58};P14527{41-57}	0	0	0	A0A060XSB4;C1BEX7;C1BG02;C1BG49;P14527;Q98973	51.26	223541896027894	743179827593301	1026409958601
30473@20161214_11_MMarOrtega_iTRAQ-Membr.cmpd.mgf	154.38	691036180008769	3	0	0.0023	0	2	GVFR	LYGDDALDNALQTFVK	LLLS	MOD:01492 K16;MOD:01492 L1	0	4534	A0A060X097	A0A060X097{369-384}	0	0	0	A0A060X097	34.14	173270288146689	743179827593301	91305470943451
8240@20161214_11_MMarOrtega_iTRAQ-Membr.cmpd.mgf	53.12	40621491000162	3	0	0.0119	0	2	PGMK	ADGFADALHR	ARQM	MOD:01492 A1	0	2347	A0A060W091	A0A060W091{18-27}	0	0	0	A0A060W091;A0A060W6V8;A0A060XPN4	22.62	211113747824972	742021640338319	659172539711
33252@20161214_11_MMarOrtega_iTRAQ-Membr.cmpd.mgf	168.55	638402510009881	2	0	0.0086	0	2	AFQK	FLAVVVSALGR	QYH	MOD:01492 F1	0	8496	A0A060XSW0;A0A060YK70;C1BEM6;C1BF45;C1BFL6;C1BG64;C1BG67	A0A060XSW0{135-145};A0A060YK70{44-54};C1BEM6{135-145};C1BF45{135-145};C1BFL6{135-145};C1BG64{135-145};C1BG67{135-145}	0	0	0	A0A060XSW0;A0A060YK70;C1BEM6;C1BEX3;C1BF45;C1BFL6;C1BG64;C1BG67;P02141	44.87	234770111317199	74089353929735	139274687767029
11943@20161214_11_MMarOrtega_iTRAQ-Membr.cmpd.mgf	68.90	447937610008662	3	0	0.0101	0	2	PVKK	HGGIIMGAIGK	AVGL	MOD:01492 K11;MOD:01492 H1	0	10492	P02019;Q98974	P02019{61-71};Q98974{60-70}	0	0	0	A0A060Z7S3;C1BG68;C1BGX1;C1BIB0;P02019;Q98974	25.64	185383206718271	74089353929735	68846899032593
30944@20161214_11_MMarOrtega_iTRAQ-Membr.cmpd.mgf	156.27	880408370005699	2	0	-0.0058	0	2	ISSK	AMGIMNSFVNDIFER	IAGE	MOD:00719 M2	0	15915	P69069	P69069{57-71}	0	0	0	A0A060W7W3;P69069	50.19	219478089150581	74089353929735	85568890929222
30644@20161214_11_MMarOrtega_iTRAQ-Membr.cmpd.mgf	154.95	94249273000429	3	0	0.0036	0	2	MVLK	ESGLDFVAVMPPHIDDNLPLTEK	YTVT	MOD:01492 K23;MOD:01492 E1	0	8176	C1BFM3	C1BFM3{142-164}	0	0	0	C1BFA2;C1BFM3;C1BFS0;C1BG96	24.32	209672445464456	739794000867204	89568418502808
37217@20161214_11_MMarOrtega_iTRAQ-Membr.cmpd.mgf	192.48	573688020004563	3	0	0.0199	0	2	VERR	IVSQLLTLMDGLK	QRAH	MOD:01492 K13;MOD:01492 I1	0	3863	A0A060WC37	A0A060WC37{324-336}	0	0	0	A0A060WC37;A0A060WGH6;A0A060XT88;Q1M179	54.21	219532368532062	739794000867204	110429160118103
4987@20161214_11_MMarOrtega_iTRAQ-Membr.cmpd.mgf	35.88	667836210006885	2	0	-0.0003	0	2	ILPK	SDEIGDQALSR	MLVV	MOD:01492 S1	0	16481	A0A060XSB4	A0A060XSB4{22-32}	0	0	0	A0A060XSB4	44.92	193755031694252	739794000867204	131947319030762
19571@20161214_11_MMarOrtega_iTRAQ-Membr.cmpd.mgf	102.42	756932370003879	2	0	0.0086	0	2	LWGK	ISVDEIGPQALAR	LLIV	MOD:01492 I1	0	8496	A0A060XSW0;C1BEM6;C1BFL6;C1BG64;C1BG67	A0A060XSW0{19-31};C1BEM6{19-31};C1BFL6{19-31};C1BG64{19-31};C1BG67{19-31}	0	0	0	A0A060XSW0;A0A060YJR1;C1BEM6;C1BEX3;C1BFL6;C1BG64;C1BG67;P02141	63.73	284465736909933	738721614328026	182594111204147
22141@20161214_11_MMarOrtega_iTRAQ-Membr.cmpd.mgf	119.05	945511820005023	2	0	0.0088	0	2	PAKK	IFVGGLNPEATEETIR	EYFG	MOD:01492 I1	0	14482	A0A060XPF8;A0A060Y3T6	A0A060XPF8{168-183};A0A060Y3T6{159-174}	0	0	0	A0A060XPF8;A0A060Y3T6	25.99	234333586072573	738721614328026	104533798694611
8031@20161214_11_MMarOrtega_iTRAQ-Membr.cmpd.mgf	52.52	481608440001864	3	0	0.0047	0	2	RVGK	VLDHAIETEK	MIDK	MOD:01492 K10;MOD:01492 V1	0	8054	A0A060YA94	A0A060YA94{149-158}	0	0	0	A0A060YA94	37.09	267500551267515	73767507096021	90369903683662
30371@20161214_11_MMarOrtega_iTRAQ-Membr.cmpd.mgf	153.35	540333240004917	3	0	0.0114	0	2	SVEK	FLQQLALGLAEK	YR	MOD:01492 K12;MOD:01492 F1	0	16481	C1BIC4	C1BIC4{130-141}	0	0	0	C1BEY1;C1BG02;C1BIC4;Q98973	53.10	217706454985823	73767507096021	89756412625313
7376@20161214_11_MMarOrtega_iTRAQ-Membr.cmpd.mgf	48.45	427248780001124	3	0	0.0087	0	2	MGTK	GVPALVTHDAR	TIRY	MOD:01492 G1	0	4620	A0A060YQU9	A0A060YQU9{117-127}	0	0	0	A0A060YQU9	56.85	195454872337441	73767507096021	68339111924171
25507@20161214_11_MMarOrtega_iTRAQ-Membr.cmpd.mgf	138.32	915812660006527	3	0	-0.0119	1	2	EEVK	VVLFPDRQEVTSNDLATMPDVVR	ERVS	MOD:01492 V1	0	4473	A0A060XTK2	A0A060XTK2{120-142}	0	0	0	A0A060XTK2	26.21	26173296409883	73767507096021	96722869753838
23308@20161214_11_MMarOrtega_iTRAQ-Membr.cmpd.mgf	126.53	526637860002915	3	0	0.0060	0	2	IQDK	GMLQPIIDFQK	KMLK	MOD:01492 K11;MOD:01492 G1	0	14844	Q91452	Q91452{311-321}	0	0	0	Q91452	52.20	203470625715309	736653154442041	7318397963047
16421@20161214_11_MMarOrtega_iTRAQ-Membr.cmpd.mgf	88.83	471600320001191	3	0	0.0087	0	2	KAVK	NMGNILATYK	SLSE	MOD:01492 K10;MOD:01492 N1	0	13171	A0A060XZ25;A0A060YEC0;A0A060YP37;P02142	A0A060XZ25{78-87};A0A060YEC0{78-87};A0A060YP37{78-87};P02142{77-86}	0	0	0	A0A060XZ25;A0A060YEC0;A0A060YP37;C1BFD8;P02142;Q6TAD0	56.72	232715837913279	736653154442041	71160785317421
30620@20161214_11_MMarOrtega_iTRAQ-Membr.cmpd.mgf	154.90	540333860004667	3	0	0.0133	0	2	SVEK	FLQQLALGLAEK	YR	MOD:01492 K12;MOD:01492 F1	0	16481	C1BIC4	C1BIC4{130-141}	0	0	0	C1BEY1;C1BG02;C1BIC4;Q98973	64.31	211199204355832	736653154442041	90735517263412
22465@20161214_11_MMarOrtega_iTRAQ-Membr.cmpd.mgf	120.33	699361880009796	2	0	-0.0003	0	2	TRAR	FEELNADLFR	GTLD	MOD:01492 F1	0	4328	A0A060YDJ4;P08108	A0A060YDJ4{302-311};P08108{302-311}	0	0	0	A0A060VU47;A0A060X0G4;A0A060YDJ4;A0A060Z858;P08108;Q5DW62;Q5DW63	32.26	263881600526653	736653154442041	133799458861351
36527@20161214_11_MMarOrtega_iTRAQ-Membr.cmpd.mgf	186.23	600313760007899	3	0	0.0156	0	2	EPEK	NLGCPELIAEFMK	TYKK	MOD:00110 C4;MOD:01492 K13;MOD:01492 N1	0	14486	A0A060W2I3	A0A060W2I3{58-70}	0	0	0	A0A060W2I3	35.50	161068481865365	736653154442041	79200480699539
13632@20161214_11_MMarOrtega_iTRAQ-Membr.cmpd.mgf	75.50	498937380005202	3	0	0.0050	0	2	CGSR	GNPDIALHFNPR	YDES	MOD:01492 G1	0	15916	A0A060X976;Q8QGB1	A0A060X976{51-62};Q8QGB1{51-62}	0	0	0	A0A060WLF9;A0A060X976;Q8QGB1	49.70	294235490805977	736653154442041	93737885355949
22548@20161214_11_MMarOrtega_iTRAQ-Membr.cmpd.mgf	121.05	829411580005753	2	0	-0.0017	0	2	TQVR	TFFTEVLNEEER	QRLC	MOD:01492 T1	0	13342	A0A060W7L7;A0A060X782	A0A060W7L7{445-456};A0A060X782{431-442}	0	0	0	A0A060W7L7;A0A060X782	19.87		735654732351381	118567345619202
6168@20161214_11_MMarOrtega_iTRAQ-Membr.cmpd.mgf	42.62	667839860008941	2	0	0.0070	0	2	ILPK	SDEIGDQALSR	MLVV	MOD:01492 S1	0	16481	A0A060XSB4	A0A060XSB4{22-32}	0	0	0	A0A060XSB4	77.74	305238264084102	735654732351381	16838082075119
29661@20161214_11_MMarOrtega_iTRAQ-Membr.cmpd.mgf	151.17	680044310008811	3	0	0.0118	0	2	AKGK	QTSFENFDPTILLPK	SLDY	MOD:01492 K15;MOD:01492 Q1	0	13344	Q68YC2	Q68YC2{172-186}	0	0	0	Q68YC2;Q6R4A2	59.08	273628571279328	735654732351381	85842752575874
21459@20161214_11_MMarOrtega_iTRAQ-Membr.cmpd.mgf	116.35	748934180000079	2	0	0.0071	0	2	VWGK	VDINEVGPLALGR	VLIV	MOD:01492 V1	0	13171	A0A060XZ25;A0A060YEC0	A0A060XZ25{19-31};A0A060YEC0{19-31}	0	0	0	A0A060XZ25;A0A060YEC0;C1BFD8;Q6TAD0	62.39	299205065592755	734678748622466	171739896297455
35397@20161214_11_MMarOrtega_iTRAQ-Membr.cmpd.mgf	177.92	888454910003325	3	1	0.0061	0	2	AIGK	AVGLMDDLVGGMSALSDLHAFNLR	VDPG	MOD:00719 M5;MOD:01492 A1	0	10492	Q98974	Q98974{71-94}	0	0	0	A0A060Z7S3;C1BG68;C1BIB0;Q98974	16.48	247405659914626	734678748622466	56857362747192
34431@20161214_11_MMarOrtega_iTRAQ-Membr.cmpd.mgf	174.25	911761660003934	3	0	0.0121	0	2	YAFK	DNSNLYMVMEYVPGGEMFSHLR	RIGR	MOD:01492 D1	0	2635	A0A060WA02	A0A060WA02{148-169}	0	0	0	A0A060VV08;A0A060WA02;A0A060XVJ2;Q800K1	20.36	227418868051583	734678748622466	81779140710831
21999@20161214_11_MMarOrtega_iTRAQ-Membr.cmpd.mgf	118.57	586986480005157	3	0	-0.0034	0	2	FGYR	LSDQFYNTLIEK	FDRQ	MOD:01492 K12;MOD:01492 L1	0	16620	C1BI31	C1BI31{131-142}	0	0	0	A0A060WT88;B9VQA6;C1BI31	47.65	212415201342801	734678748622466	81309665560722
19736@20161214_11_MMarOrtega_iTRAQ-Membr.cmpd.mgf	103.73	756931690008923	2	0	0.0073	0	2	LWGK	ISVDEIGPQALAR	LLIV	MOD:01492 I1	0	8496	A0A060XSW0;C1BEM6;C1BFL6;C1BG64;C1BG67	A0A060XSW0{19-31};C1BEM6{19-31};C1BFL6{19-31};C1BG64{19-31};C1BG67{19-31}	0	0	0	A0A060XSW0;A0A060YJR1;C1BEM6;C1BEX3;C1BFL6;C1BG64;C1BG67;P02141	67.21	258105056081138	733724216831843	182594111204147
33501@20161214_11_MMarOrtega_iTRAQ-Membr.cmpd.mgf	169.85	638401670007578	2	0	0.0069	0	2	AFQK	FLAVVVSALGR	QYH	MOD:01492 F1	0	8496	A0A060XSW0;A0A060YK70;C1BEM6;C1BF45;C1BFL6;C1BG64;C1BG67	A0A060XSW0{135-145};A0A060YK70{44-54};C1BEM6{135-145};C1BF45{135-145};C1BFL6{135-145};C1BG64{135-145};C1BG67{135-145}	0	0	0	A0A060XSW0;A0A060YK70;C1BEM6;C1BEX3;C1BF45;C1BFL6;C1BG64;C1BG67;P02141	40.14	255532135240704	733724216831843	13391110098362
17754@20161214_11_MMarOrtega_iTRAQ-Membr.cmpd.mgf	93.77	92499303000726	2	0	0.0033	0	2	AFNK	VVGLSLADEDVGGSDK	CLGD	MOD:01492 K16;MOD:01492 V1	0	3332	A0A060XDQ9	A0A060XDQ9{224-239}	0	0	0	A0A060XDQ9;A0A060YF84	9.96	985569394625904	733724216831843	77540798664093
19177@20161214_11_MMarOrtega_iTRAQ-Membr.cmpd.mgf	100.60	685907530004072	2	0	-0.0032	0	2	RSGK	APILIATDVASR	GLGM	MOD:01492 A1	0	9032	A0A060X671	A0A060X671{128-139}	0	0	0	A0A060WAR4;A0A060WUC6;A0A060X671;A0A060XJJ4;A0A060YUU7	57.28	245710830479188	733724216831843	139711972951889
10124@20161214_11_MMarOrtega_iTRAQ-Membr.cmpd.mgf	62.17	538656860000939	3	0	0.0016	0	2	KVLR	DNIQGITKPAIR	RLAR	MOD:01492 K8;MOD:01492 D1	0	15593	P62797	P62797{25-36}	0	0	0	A0A060ZHR6;P62797	28.33	255334009841773	732790214206428	104166249871254
18194@20161214_11_MMarOrtega_iTRAQ-Membr.cmpd.mgf	95.78	496626320000653	3	1	0.0057	0	2	TSWK	DGIAFNALIHK	HR	MOD:01492 K11;MOD:01492 D1	0	8054	A0A060Z6Q8	A0A060Z6Q8{166-176}	0	0	0	A0A060Z6Q8	56.42	201889219431164	732790214206428	78310413122177
29447@20161214_11_MMarOrtega_iTRAQ-Membr.cmpd.mgf	150.53	676363860004846	2	0	0.0058	0	2	EANK	LQDMLDGFIR	KFVL	MOD:01492 L1	0	7759	A0A060XHR3	A0A060XHR3{85-94}	0	0	0	A0A060WYJ7;A0A060XHR3	35.82	222412820212983	732790214206428	11428529894352
16268@20161214_11_MMarOrtega_iTRAQ-Membr.cmpd.mgf	87.87	453282380002581	3	0	0.0066	0	2	KPKK	AGPSVGELIVK	AVSA	MOD:01492 K11;MOD:01492 A1	0	15694	P06350	P06350{28-38}	0	0	0	P06350	42.99	265653256188624	731875876262441	71963478207588
19041@20161214_11_MMarOrtega_iTRAQ-Membr.cmpd.mgf	100.13	57033869000494	3	0	0.0100	0	2	LAEK	LPNLTHLNLSGNK	LKDI	MOD:01492 K13;MOD:01492 L1	0	6734	A0A060XN46	A0A060XN46{87-99}	0	0	0	A0A060XMQ5;A0A060XN46;A0A060XVC6;C1BEL0;C1BFD1;C1BG95;C1BI40	74.45	226164231731489	731875876262441	85486743569374
27262@20161214_11_MMarOrtega_iTRAQ-Membr.cmpd.mgf	143.93	601297320004192	3	0	0.0083	0	2	KHPK	WLVGEQEFEAYMR	MLDN	MOD:01492 W1	0	7963	A0A060XQD6	A0A060XQD6{367-379}	0	0	0	A0A060XQD6	20.10	150844835081021	731875876262441	74588134288788
21542@20161214_11_MMarOrtega_iTRAQ-Membr.cmpd.mgf	116.88	74893402000835	2	0	0.0068	0	2	VWGK	VDINEVGPLALGR	VLIV	MOD:01492 V1	0	13171	A0A060XZ25;A0A060YEC0	A0A060XZ25{19-31};A0A060YEC0{19-31}	0	0	0	A0A060XZ25;A0A060YEC0;C1BFD8;Q6TAD0	63.32	266685636400405	730980391997149	171739896297455
30395@20161214_11_MMarOrtega_iTRAQ-Membr.cmpd.mgf	153.60	54033336000251	3	0	0.0118	0	2	SVEK	FLQQLALGLAEK	YR	MOD:01492 K12;MOD:01492 F1	0	16481	C1BIC4	C1BIC4{130-141}	0	0	0	C1BEY1;C1BG02;C1BIC4;Q98973	50.85	226974030437284	730980391997149	86014539361
6095@20161214_11_MMarOrtega_iTRAQ-Membr.cmpd.mgf	42.10	668340750002638	2	1	0.0088	0	2	ILPK	SDEIGDQALSR	MLVV	MOD:01492 S1	0	16481	A0A060XSB4	A0A060XSB4{22-32}	0	0	0	A0A060XSB4	65.62	287731156277602	730980391997149	169672991871834
36201@20161214_11_MMarOrtega_iTRAQ-Membr.cmpd.mgf	184.13	552680280002997	3	0	0.0095	0	2	RNLR	ATITPGTVLVLLTGR	HRGK	MOD:01492 A1	0	5273	A0A060WDZ5	A0A060WDZ5{113-127}	0	0	0	A0A060WDZ5;A0A060XCL4	58.96	250783145808792	730980391997149	96375705003738
33139@20161214_11_MMarOrtega_iTRAQ-Membr.cmpd.mgf	166.43	67435412000769	3	0	0.0041	0	2	QRQR	EVDDDWFVLLDAAPK	ELGP	MOD:01492 K15;MOD:01492 E1	0	4370	A0A060YLZ0	A0A060YLZ0{861-875}	0	0	0	A0A060YLZ0	38.39	25314666663898	730102999566398	101031330227852
16473@20161214_11_MMarOrtega_iTRAQ-Membr.cmpd.mgf	89.03	62931750000683	3	0	0.0090	0	2	ETGR	WVGYEENFNPGTGK	WGPS	MOD:01492 K14;MOD:01492 W1	0	14844	P32847	P32847{97-110}	0	0	0	P32847	58.99	266252394598422	730102999566398	106072243928909
15164@20161214_11_MMarOrtega_iTRAQ-Membr.cmpd.mgf	82.82	688361250008997	3	0	0.0077	0	2	NWAK	GHYTEGAELVDTVIDR	VRQE	MOD:01492 Y3;MOD:01492 G1	0	12925	A0A060Y7K1	A0A060Y7K1{110-125}	0	0	0	A0A060Y7K1	40.66	196926297123616	730102999566398	60496245145798
26540@20161214_11_MMarOrtega_iTRAQ-Membr.cmpd.mgf	141.83	587320540007832	3	0	0.0098	0	2	YVPR	GLLLDLEPGTMDSVR	GSRI	MOD:01492 G1	0	12925	A0A060Y7K1	A0A060Y7K1{69-83}	0	0	0	A0A060Y7K1	78.24	241848701567446	729242982390206	95278440594673
10734@20161214_11_MMarOrtega_iTRAQ-Membr.cmpd.mgf	65.20	684372090001086	2	0	-0.0002	0	2	DIER	AIDDGVNTFK	VLVR	MOD:01492 K10;MOD:01492 A1	0	9602	Q5DW61	Q5DW61{391-400}	0	0	0	A0A060YSQ6;Q5DW61	43.67	169430133753994	729242982390206	102040199637413
6132@20161214_11_MMarOrtega_iTRAQ-Membr.cmpd.mgf	42.35	66783986000985	2	0	0.0070	0	2	ILPK	SDEIGDQALSR	MLVV	MOD:01492 S1	0	16481	A0A060XSB4	A0A060XSB4{22-32}	0	0	0	A0A060XSB4	75.32	310693581439079	72839966563652	16838082075119
12369@20161214_11_MMarOrtega_iTRAQ-Membr.cmpd.mgf	70.13	54760173000665	3	0	0.0111	0	2	LFYR	DTEQVDNWMSK	QEAF	MOD:01492 K11;MOD:01492 D1	0	914	A0A060XII9;A0A060XJX9	A0A060XII9{475-485};A0A060XJX9{475-485}	0	0	0	A0A060XII9;A0A060XJX9	51.57	253742247917315	727572413039921	76609772801399
14547@20161214_11_MMarOrtega_iTRAQ-Membr.cmpd.mgf	78.80	51828930000541	3	0	0.0105	0	2	AMLK	TPSQLDAYELK	EAIK	MOD:01492 K11;MOD:01492 T1	0	1085	A0A060XUC0	A0A060XUC0{321-331}	0	0	0	A0A060XUC0	53.31	244906939816671	727572413039921	80211784005165
35555@20161214_11_MMarOrtega_iTRAQ-Membr.cmpd.mgf	179.25	520001050005613	3	0	0.0101	0	2	ASEK	LGLDLANLLLSK	GAKE	MOD:01492 K12;MOD:01492 L1	0	13918	A0A060X7D1	A0A060X7D1{361-372}	0	0	0	A0A060VWB0;A0A060X7D1	56.74	278587565600622	727572413039921	82398787260056
17214@20161214_11_MMarOrtega_iTRAQ-Membr.cmpd.mgf	92.00	634319760005064	3	1	0.0001	0	2	ETGR	WVGYEENFNPATGK	WGPS	MOD:01492 K14;MOD:01492 W1	0	14844	A0A060XW66	A0A060XW66{86-99}	0	0	0	A0A060XW66	53.12	257293422600963	726760624017703	9722016108036
10780@20161214_11_MMarOrtega_iTRAQ-Membr.cmpd.mgf	65.35	507945460003972	3	0	0.0066	0	2	IVCK	ESISVSPAQMGK	FRSL	MOD:01492 K12;MOD:01492 E1	0	13344	Q68YC2	Q68YC2{213-224}	0	0	0	Q68YC2;Q6R4A2	59.36	201521436388279	726760624017703	80437790632248
31029@20161214_11_MMarOrtega_iTRAQ-Membr.cmpd.mgf	156.67	727047350009109	3	0	-0.0040	0	2	EYLK	IAQDLEMYGVNYFSIK	NKKG	MOD:01492 K16;MOD:01492 I1	0	4899	A0A060VZ82	A0A060VZ82{183-198}	0	0	0	A0A060VZ82;A0A060W0N5;A0A060Y1I6;A0A060YJS4	23.06	178799839079458	726760624017703	89428759098053
32081@20161214_11_MMarOrtega_iTRAQ-Membr.cmpd.mgf	160.03	568663740005161	3	0	0.0061	1	2	AFQK	FLAVVVSALGRQYH		MOD:01492 F1	0	8496	A0A060XSW0;A0A060YK70;C1BEM6;C1BF45;C1BFL6;C1BG64;C1BG67	A0A060XSW0{135-148};A0A060YK70{44-57};C1BEM6{135-148};C1BF45{135-148};C1BFL6{135-148};C1BG64{135-148};C1BG67{135-148}	0	0	0	A0A060XSW0;A0A060YK70;C1BEM6;C1BEX3;C1BF45;C1BFL6;C1BG64;C1BG67;P02141	59.48	222205692064053	725963731050576	51819832801819
20970@20161214_11_MMarOrtega_iTRAQ-Membr.cmpd.mgf	112.17	66237989000838	2	0	0.0165	0	2	PISK	DVDLDFLAK	MTNG	MOD:01492 K9;MOD:01492 D1	0	3863	A0A060WC37	A0A060WC37{669-677}	0	0	0	A0A060WC37;A0A060WGH6;Q1M179	57.26	242412195082642	725963731050576	137148020863533
1302@20161214_11_MMarOrtega_iTRAQ-Membr.cmpd.mgf	19.92	55030595000193	2	0	0.0099	0	2	VQTK	GTGASGSFK	LNKK	MOD:01492 K9;MOD:01492 G1	0	15694	A0A060Y6A8;C1BFU5;P06350	A0A060Y6A8{87-95};C1BFU5{87-95};P06350{90-98}	0	0	0	A0A060Y6A8;C1BF73;C1BFB5;C1BFU5;C1BG80;C1BG98;P06350	50.47	16949764605343	725963731050576	134615752696991
33303@20161214_11_MMarOrtega_iTRAQ-Membr.cmpd.mgf	169.13	635311940000638	3	0	0.0058	0	2	ISSK	AMGIMNSFVNDIFER	IAGE	MOD:00719 M2;MOD:01492 A1	0	15915	P69069	P69069{57-71}	0	0	0	A0A060W7W3;P69069	83.50	256308204456689	72518119729938	104072434306145
12298@20161214_11_MMarOrtega_iTRAQ-Membr.cmpd.mgf	69.93	447937370006429	3	0	0.0094	0	2	PVKK	HGGIIMGAIGK	AVGL	MOD:01492 K11;MOD:01492 H1	0	10492	P02019;Q98974	P02019{61-71};Q98974{60-70}	0	0	0	A0A060Z7S3;C1BG68;C1BGX1;C1BIB0;P02019;Q98974	57.58	253723259320878	724412514432751	73023611187935
37098@20161214_11_MMarOrtega_iTRAQ-Membr.cmpd.mgf	191.27	538691230001935	3	0	0.0180	0	2	DNFR	VLADVLTIVIAAK	FGAA	MOD:01492 K13;MOD:01492 V1	0	13171	A0A060XZ25;A0A060YP37;P02142	A0A060XZ25{106-118};A0A060YP37{106-118};P02142{105-117}	0	0	0	A0A060XZ25;A0A060YP37;C1BEX8;C1BFD8;P02142;Q6TAD0	54.51	27160010149282	723657200643706	85231529831886
35531@20161214_11_MMarOrtega_iTRAQ-Membr.cmpd.mgf	178.92	630317370001349	3	1	0.0170	0	2	ISSK	AMGIMNSFVNDIFER	IAGE	MOD:01492 A1	0	15915	P69069	P69069{57-71}	0	0	0	A0A060W7W3;P69069	59.97	284605386082789	723657200643706	93984597325325
12391@20161214_11_MMarOrtega_iTRAQ-Membr.cmpd.mgf	70.20	447936400000922	3	0	0.0064	0	2	PVKK	HGGIIMGAIGK	AVGL	MOD:01492 K11;MOD:01492 H1	0	10492	P02019;Q98974	P02019{61-71};Q98974{60-70}	0	0	0	A0A060Z7S3;C1BG68;C1BGX1;C1BIB0;P02019;Q98974	49.19	268882238784316	722914798835786	70134657621384
10725@20161214_11_MMarOrtega_iTRAQ-Membr.cmpd.mgf	65.18	549593730003911	3	0	0.0094	0	2	YRLK	QFHFHWGASDDR	GSEH	MOD:01492 Q1	0	13344	Q68YC2;Q7T2K6	Q68YC2{92-103};Q7T2K6{92-103}	0	0	0	Q68YC2;Q6R4A2;Q7T2K6	43.88	231923961748531	722914798835786	90711199641228
33263@20161214_11_MMarOrtega_iTRAQ-Membr.cmpd.mgf	168.67	944463610009057	2	0	-0.0000	0	2	ISSK	AMGIMNSFVNDIFER	IAGE	MOD:01492 A1	0	15915	P69069	P69069{57-71}	0	0	0	A0A060W7W3;P69069	26.62	188066051193057	722184874961636	134729357123375
33227@20161214_11_MMarOrtega_iTRAQ-Membr.cmpd.mgf	168.05	638402510005833	2	0	0.0086	0	2	AFQK	FLAVVVSALGR	QYH	MOD:01492 F1	0	8496	A0A060XSW0;A0A060YK70;C1BEM6;C1BF45;C1BFL6;C1BG64;C1BG67	A0A060XSW0{135-145};A0A060YK70{44-54};C1BEM6{135-145};C1BF45{135-145};C1BFL6{135-145};C1BG64{135-145};C1BG67{135-145}	0	0	0	A0A060XSW0;A0A060YK70;C1BEM6;C1BEX3;C1BF45;C1BFL6;C1BG64;C1BG67;P02141	45.86	249597410726402	721467016498923	140109575748444
26554@20161214_11_MMarOrtega_iTRAQ-Membr.cmpd.mgf	141.87	728052140004949	3	0	0.0148	0	2	MRMR	MQQQLDEYQELLDIK	LALD	MOD:01492 K15;MOD:01492 M1	0	13367	A0A060WQJ4	A0A060WQJ4{353-367}	0	0	0	A0A060WQJ4;A0A060XPE9	45.51	212091213750506	721467016498923	88673857212067
4015@20161214_11_MMarOrtega_iTRAQ-Membr.cmpd.mgf	32.20	448915340000187	3	0	0.0085	0	2	TALK	ANPFGGASHAK	GIVL	MOD:01492 K11;MOD:01492 A1	0	3212	A0A060XUM1	A0A060XUM1{102-112}	0	0	0	A0A060WJ37;A0A060XUM1;A0A060Y4A8;A0P9L5	17.07	132273260070445	721467016498923	68018295526505
98@20161214_11_MMarOrtega_iTRAQ-Membr.cmpd.mgf	13.23	492226920000823	3	0	0.0144	0	2	SAVR	DGQEPDPQDSSR	AIYR	MOD:01492 D1	0	1209	A0A060WBS5	A0A060WBS5{175-186}	0	0	0	A0A060WBS5	28.66	202199663570549	721467016498923	69619105577469
10528@20161214_11_MMarOrtega_iTRAQ-Membr.cmpd.mgf	63.95	497281930006559	3	0	-0.0119	1	2	AYRK	LLEGEEDRLK	LSPS	MOD:01492 K10;MOD:01492 L1	0	13367	A0A060Y4D1	A0A060Y4D1{374-383}	0	0	0	A0A060Y4D1	34.81	196695818026885	720760831050174	80524093270302
25687@20161214_11_MMarOrtega_iTRAQ-Membr.cmpd.mgf	138.93	533643040001379	3	0	0.0113	0	2	AKRK	TVTAMDVVYALK	RQGR	MOD:01492 K12;MOD:01492 T1	0	15593	P62797	P62797{81-92}	0	0	0	P62797	51.29	225699728451663	720760831050174	8704391515255
21194@20161214_11_MMarOrtega_iTRAQ-Membr.cmpd.mgf	113.67	675357050001134	3	0	-0.0092	0	2	VAAK	LGPAVFNADTQEAFQK	FLAV	MOD:01492 K16;MOD:01492 L1	0	8496	C1BEM6	C1BEM6{119-134}	0	0	0	C1BEM6	39.53	20274430556117	719382002601611	7794302046299
27949@20161214_11_MMarOrtega_iTRAQ-Membr.cmpd.mgf	145.97	627330940009291	3	0	0.0087	0	2	QKYR	TLSVPELTQQMFDAR	NMMT	MOD:01492 T1	0	12925	A0A060Y7K1	A0A060Y7K1{289-303}	0	0	0	A0A060Y7K1	58.22	235621048080221	718708664335714	92279588222504
10163@20161214_11_MMarOrtega_iTRAQ-Membr.cmpd.mgf	62.30	444236770003219	3	0	0.0109	0	2	WNTK	YPSFGDAASK	SDGL	MOD:01492 K10;MOD:01492 Y1	0	13344	Q68YC2	Q68YC2{127-136}	0	0	0	Q68YC2;Q6R4A2	21.09	109939907860941	718708664335714	59033500313759
19374@20161214_11_MMarOrtega_iTRAQ-Membr.cmpd.mgf	101.18	555629780001699	3	0	-0.0002	0	2	VQNR	LSILSSDMANVQSR	VDDV	MOD:01492 L1	0	8054	A0A060YA94	A0A060YA94{746-759}	0	0	0	A0A060YA94	71.39	267300520263616	718045606445813	89410959362984
37120@20161214_11_MMarOrtega_iTRAQ-Membr.cmpd.mgf	191.53	538691230002585	3	0	0.0180	0	2	DNFR	VLADVLTIVIAAK	FGAA	MOD:01492 K13;MOD:01492 V1	0	13171	A0A060XZ25;A0A060YP37;P02142	A0A060XZ25{106-118};A0A060YP37{106-118};P02142{105-117}	0	0	0	A0A060XZ25;A0A060YP37;C1BEX8;C1BFD8;P02142;Q6TAD0	56.11	28182193249193	718045606445813	86029619812965
21572@20161214_11_MMarOrtega_iTRAQ-Membr.cmpd.mgf	117.08	547301470005486	3	0	-0.0036	0	2	LNKK	TGLPMINLYSDK	ATGR	MOD:01492 K12;MOD:01492 T1	0	9391	A0A060X318	A0A060X318{258-269}	0	0	0	A0A060WQ58;A0A060X318	33.39	248078640156772	717392519729917	73841641664505
5754@20161214_11_MMarOrtega_iTRAQ-Membr.cmpd.mgf	39.60	669860450002703	2	1	-0.0241	0	2	EANK	QQNFNTGIK	DFDF	MOD:01492 K9;MOD:01492 Q1	0	914	A0A060XII9;A0A060XJX9	A0A060XII9{1648-1656};A0A060XJX9{1671-1679}	0	0	0	A0A060XII9;A0A060XJX9	26.26		716749108729376	102502619624138
19684@20161214_11_MMarOrtega_iTRAQ-Membr.cmpd.mgf	103.20	756932690004842	2	0	0.0093	0	2	LWGK	ISVDEIGPQALAR	LLIV	MOD:01492 I1	0	8496	A0A060XSW0;C1BEM6;C1BFL6;C1BG64;C1BG67	A0A060XSW0{19-31};C1BEM6{19-31};C1BFL6{19-31};C1BG64{19-31};C1BG67{19-31}	0	0	0	A0A060XSW0;A0A060YJR1;C1BEM6;C1BEX3;C1BFL6;C1BG64;C1BG67;P02141	66.23	261564102481632	716749108729376	182594111204147
3238@20161214_11_MMarOrtega_iTRAQ-Membr.cmpd.mgf	29.60	4749221200005	3	0	0.0084	0	2	NVIR	DAVTYTEHAK	RKTV	MOD:01492 K10;MOD:01492 D1	0	15593	P62797	P62797{69-78}	0	0	0	P62797	44.58	182426528913888	716749108729376	73199569582939
31733@20161214_11_MMarOrtega_iTRAQ-Membr.cmpd.mgf	159.02	661377110005948	3	0	-0.0000	0	2	LKTK	GLAPDLPEDLYHLIK	KAVA	MOD:01492 K15;MOD:01492 G1	0	16057	A0A060W526	A0A060W526{79-93}	0	0	0	A0A060W526;A0A060WJ32;A0A060XXG2;C1BG76	50.27	216172890379122	716749108729376	73483140230179
35828@20161214_11_MMarOrtega_iTRAQ-Membr.cmpd.mgf	181.45	689743100007476	3	1	0.0041	0	2	RFAK	LVSSAEVLLPELPWPK	DFEK	MOD:01492 K16;MOD:01492 L1	0	1002	A0A060W7Z8	A0A060W7Z8{346-361}	0	0	0	A0A060W7Z8;A0A060X8W4	39.02	283220811688749	716749108729376	104806030750275
25462@20161214_11_MMarOrtega_iTRAQ-Membr.cmpd.mgf	137.82	533643180001748	3	0	0.0117	0	2	AKRK	TVTAMDVVYALK	RQGR	MOD:01492 K12;MOD:01492 T1	0	15593	P62797	P62797{81-92}	0	0	0	P62797	25.91	22090436033617	716115090926274	80187272071838
31371@20161214_11_MMarOrtega_iTRAQ-Membr.cmpd.mgf	157.93	594635570000888	3	0	-0.0070	0	2	DLVR	VCENIPIVLCGNK	VDIK	MOD:00110 C2;MOD:00110 C10;MOD:01492 K13;MOD:01492 V1	0	16490	A0A060WCT5	A0A060WCT5{142-154}	0	0	0	A0A060WCT5;C1BI94;W5S0F4;W5S0H9	40.99	123462384117376	716115090926274	80274823665619
30432@20161214_11_MMarOrtega_iTRAQ-Membr.cmpd.mgf	154.08	80999402000596	2	0	0.0076	0	2	SVEK	FLQQLALGLAEK	YR	MOD:01492 K12;MOD:01492 F1	0	16481	C1BIC4	C1BIC4{130-141}	0	0	0	C1BEY1;C1BG02;C1BIC4;Q98973	56.34	254628416209599	715490195998574	155647905826569
33289@20161214_11_MMarOrtega_iTRAQ-Membr.cmpd.mgf	169.00	774768670003832	3	0	0.0137	0	2	SADR	QVTITGSAASISLAEYLINAR	SDTT	MOD:01492 Q1	0	1044	A0A060Z8W6	A0A060Z8W6{118-138}	0	0	0	A0A060Z8W6	16.88	199254224562149	715490195998574	80556679487228
16857@20161214_11_MMarOrtega_iTRAQ-Membr.cmpd.mgf	90.85	593644350000697	3	0	0.0251	0	2	SLSK	LGDVYVNDAFGTAHR	AHSS	MOD:01492 L1	0	10962	A0A060WC08	A0A060WC08{157-171}	0	0	0	A0A060WC08;A0A060WM25	30.68	165818196210871	714874165128092	55443116664886
19818@20161214_11_MMarOrtega_iTRAQ-Membr.cmpd.mgf	104.42	713376620004352	3	1	0.0229	0	2	PQTK	TYFSHWADLSPGSGPVK	KHGG	MOD:01492 K17;MOD:01492 T1	0	10492	P02019;Q98974	P02019{43-59};Q98974{42-58}	0	0	0	A0A060YPI8;A0A060Z7S3;C1BG68;C1BGX1;C1BIB0;P02019;Q98974	51.24	179734784389865	714266750356873	90923744082451
15708@20161214_11_MMarOrtega_iTRAQ-Membr.cmpd.mgf	85.80	509625030000332	3	0	0.0069	0	2	AKSK	LAQNNFALGYK	AGDF	MOD:01492 K11;MOD:01492 L1	0	15523	A0A060WTC4;A0A060YQA8	A0A060WTC4{160-170};A0A060YQA8{328-338}	0	0	0	A0A060WTC4;A0A060X5P3;A0A060YQA8	37.86	262454149324734	714266750356873	73931964278221
37039@20161214_11_MMarOrtega_iTRAQ-Membr.cmpd.mgf	190.97	834759520008817	3	0	0.0144	0	2	AIGK	AVGLMDDLVGGMSALSDLHAFNLR	VDPG		0	10492	Q98974	Q98974{71-94}	0	0	0	A0A060Z7S3;C1BG68;C1BIB0;Q98974	23.60		71249387366083	46692313909531
12567@20161214_11_MMarOrtega_iTRAQ-Membr.cmpd.mgf	71.00	459945230000976	3	0	0.0152	1	2	HATK	LRVDPTNFK	ILAH	MOD:01492 K9;MOD:01492 L1	0	16481	A0A060XSB4;A0A060XSJ5;C1BF11;C1BIC4;P14527	A0A060XSB4{93-101};A0A060XSJ5{93-101};C1BF11{93-101};C1BIC4{93-101};P14527{92-100}	0	0	0	A0A060XSB4;A0A060XSJ5;A0A060YNP5;C1BEW1;C1BEY1;C1BF11;C1BG02;C1BGI7;C1BIC4;P14527;Q98973	32.32	158159967671783	71249387366083	6521312224865
26518@20161214_11_MMarOrtega_iTRAQ-Membr.cmpd.mgf	141.77	70271075000374	3	1	-0.0192	0	2	EGEK	MTINAEEVVAGDLVEVK	GGDR	MOD:01492 K17;MOD:01492 M1	0	2486	Q6VYM7	Q6VYM7{166-182}	0	0	0	A0A060ZAX9;Q6VYM7	42.14	250012677853242	71249387366083	103742909193039
16066@20161214_11_MMarOrtega_iTRAQ-Membr.cmpd.mgf	86.88	608895200001753	2	0	0.0002	0	2	YEER	IQGIVAISK	ELES	MOD:01492 K9;MOD:01492 I1	0	8054	A0A060YA94;A0A060YZ41	A0A060YA94{334-342};A0A060YZ41{176-184}	0	0	0	A0A060YA94;A0A060YZ41	71.07	259942377473982	711918640771921	141969090938568
9612@20161214_11_MMarOrtega_iTRAQ-Membr.cmpd.mgf	58.95	601336820005612	2	0	0.0020	0	2	ISGK	ADVVGAEALGR	MLTA	MOD:01492 A1	0	10492	A0A060XKX2;A0A060XRV6;A0A060Y757;A0A060YJC7;P02019;Q98974	A0A060XKX2{22-32};A0A060XRV6{22-32};A0A060Y757{22-32};A0A060YJC7{22-32};P02019{21-31};Q98974{22-32}	0	0	0	A0A060XKX2;A0A060XRV6;A0A060Y757;A0A060YJC7;A0A060YPI8;A0A060Z7S3;C1BG68;C1BGX1;C1BIB0;P02019;Q98974	66.32	307747887578164	711350927482752	151646440029144
26086@20161214_11_MMarOrtega_iTRAQ-Membr.cmpd.mgf	140.52	564329650001251	3	0	0.0125	0	2	VFGK	VVEGLNIIASMEK	KGSS	MOD:01492 K13;MOD:01492 V1	0	9327	A0A060Y0S7	A0A060Y0S7{136-148}	0	0	0	A0A060Y0S7	74.63	261850305816076	711350927482752	97159704208374
24285@20161214_11_MMarOrtega_iTRAQ-Membr.cmpd.mgf	132.47	715379300008599	3	1	0.0316	0	2	PQTK	TYFSEWADLSPGSAPVK	KHGG	MOD:01492 K17;MOD:01492 T1	0	10492	A0A060YJC7	A0A060YJC7{42-58}	0	0	0	A0A060YJC7	51.30	268718197932534	710790539730952	99833773732185
35803@20161214_11_MMarOrtega_iTRAQ-Membr.cmpd.mgf	181.25	629982340003081	3	0	0.0119	0	2	ISSK	AMGIMNSFVNDIFER	IAGE	MOD:01492 A1	0	15915	P69069	P69069{57-71}	0	0	0	A0A060W7W3;P69069	40.19	227341998115673	710790539730952	89713049292564
31817@20161214_11_MMarOrtega_iTRAQ-Membr.cmpd.mgf	159.27	618361610000567	3	0	0.0073	0	2	KKRR	LYEQFVESVPLLK	SLEL	MOD:01492 K13;MOD:01492 L1	0	16557	A0A060Y3Y1	A0A060Y3Y1{220-232}	0	0	0	A0A060Y3Y1;A0A060Y8G8	50.03	212379234881071	710790539730952	84835427522659
18828@20161214_11_MMarOrtega_iTRAQ-Membr.cmpd.mgf	99.03	640326380003564	3	0	0.0027	0	2	NWAK	GHYTEGAELVDTVIDR	VRQE	MOD:01492 G1	0	12925	A0A060Y7K1	A0A060Y7K1{110-125}	0	0	0	A0A060Y7K1	39.65	262111811166381	710237290870956	78796897649765
32999@20161214_11_MMarOrtega_iTRAQ-Membr.cmpd.mgf	163.92	638402360000342	2	0	0.0083	0	2	AFQK	FLAVVVSALGR	QYH	MOD:01492 F1	0	8496	A0A060XSW0;A0A060YK70;C1BEM6;C1BF45;C1BFL6;C1BG64;C1BG67	A0A060XSW0{135-145};A0A060YK70{44-54};C1BEM6{135-145};C1BF45{135-145};C1BFL6{135-145};C1BG64{135-145};C1BG67{135-145}	0	0	0	A0A060XSW0;A0A060YK70;C1BEM6;C1BEX3;C1BF45;C1BFL6;C1BG64;C1BG67;P02141	43.94	254940804305765	710237290870956	137934785366058
25776@20161214_11_MMarOrtega_iTRAQ-Membr.cmpd.mgf	139.33	741385850000735	3	1	0.0261	0	2	WTQR	YFGSFGDVSTAAAIMGNPK	VAAH	MOD:01492 K19;MOD:01492 Y1	0	13171	A0A060XZ25	A0A060XZ25{42-60}	0	0	0	A0A060XZ25;C1BFD8;Q6TAD0	52.16	25950922768548	709691001300806	100629014372826
9499@20161214_11_MMarOrtega_iTRAQ-Membr.cmpd.mgf	58.20	601337130009891	2	0	0.0026	0	2	ISGK	ADVVGAEALGR	MLTA	MOD:01492 A1	0	10492	A0A060XKX2;A0A060XRV6;A0A060Y757;A0A060YJC7;P02019;Q98974	A0A060XKX2{22-32};A0A060XRV6{22-32};A0A060Y757{22-32};A0A060YJC7{22-32};P02019{21-31};Q98974{22-32}	0	0	0	A0A060XKX2;A0A060XRV6;A0A060Y757;A0A060YJC7;A0A060YPI8;A0A060Z7S3;C1BG68;C1BGX1;C1BIB0;P02019;Q98974	66.39	284009529251946	709691001300806	152369837284088
17626@20161214_11_MMarOrtega_iTRAQ-Membr.cmpd.mgf	93.30	649010650009844	3	0	0.0094	0	2	PQTK	AYFSHWASVAPGSPPVK	KHGI	MOD:01492 K17	0	16481	A0A060XSJ5	A0A060XSJ5{42-58}	0	0	0	A0A060XSJ5	16.51	179918370254278	709151498112135	72068443775177
29151@20161214_11_MMarOrtega_iTRAQ-Membr.cmpd.mgf	149.65	580315350007615	3	0	0.0104	0	2	PFPR	LHFFMSGFAPLTAR	GSQK	MOD:01492 L1	0	12925	A0A060Y7K1	A0A060Y7K1{269-282}	0	0	0	A0A060Y7K1	28.28	151848410066143	708618614761628	70703239917755
7767@20161214_11_MMarOrtega_iTRAQ-Membr.cmpd.mgf	50.43	510968370007705	3	0	0.0096	1	2	GKIK	GKADVVGAEALGR	MLTA	MOD:01492 K2;MOD:01492 G1	0	10492	A0A060YJC7	A0A060YJC7{20-32}	0	0	0	A0A060YJC7	46.38	325013814929237	708618614761628	128487729549408
8842@20161214_11_MMarOrtega_iTRAQ-Membr.cmpd.mgf	55.73	527625080001053	3	0	0.0117	0	2	VIER	YVDENGQLVQK	SRDM	MOD:01492 K11;MOD:01492 Y1	0	7684	A0A060W8T1	A0A060W8T1{163-173}	0	0	0	A0A060W8T1;A0A060XI11	58.43	200529020552238	708092190762393	77483818411827
32212@20161214_11_MMarOrtega_iTRAQ-Membr.cmpd.mgf	160.42	635309490003188	3	0	-0.0015	0	2	ISSK	AMGIMNSFVNDIFER	IAGE	MOD:00719 M5;MOD:01492 A1	0	15915	P69069	P69069{57-71}	0	0	0	A0A060W7W3;P69069	43.48	194160637809964	707572071393812	68647556304932
34996@20161214_11_MMarOrtega_iTRAQ-Membr.cmpd.mgf	176.30	545006410008253	3	0	0.0153	0	2	SVDK	FLQQLALALAEK	YR	MOD:01492 K12;MOD:01492 F1	0	16481	A0A060XSB4;A0A060XSJ5;C1BF11;C1BG49;P14527	A0A060XSB4{130-141};A0A060XSJ5{130-141};C1BF11{130-141};C1BG49{130-141};P14527{129-140}	0	0	0	A0A060XSB4;A0A060XSJ5;A0A060YNP5;C1BEW1;C1BEX7;C1BF11;C1BG49;C1BGI7;P14527	50.50	301277851755728	707058107428571	99214762330055
28111@20161214_11_MMarOrtega_iTRAQ-Membr.cmpd.mgf	146.48	62733094000523	3	0	0.0087	0	2	QKYR	TLSVPELTQQMFDAR	NMMT	MOD:01492 T1	0	12925	A0A060Y7K1	A0A060Y7K1{289-303}	0	0	0	A0A060Y7K1	68.92	269024054828236	706550154875643	95935218214989
9570@20161214_11_MMarOrtega_iTRAQ-Membr.cmpd.mgf	58.70	601336820000474	2	0	0.0020	0	2	ISGK	ADVVGAEALGR	MLTA	MOD:01492 A1	0	10492	A0A060XKX2;A0A060XRV6;A0A060Y757;A0A060YJC7;P02019;Q98974	A0A060XKX2{22-32};A0A060XRV6{22-32};A0A060Y757{22-32};A0A060YJC7{22-32};P02019{21-31};Q98974{22-32}	0	0	0	A0A060XKX2;A0A060XRV6;A0A060Y757;A0A060YJC7;A0A060YPI8;A0A060Z7S3;C1BG68;C1BGX1;C1BIB0;P02019;Q98974	66.35	287793888560346	706550154875643	15092228102684
23406@20161214_11_MMarOrtega_iTRAQ-Membr.cmpd.mgf	127.67	661691950004515	3	0	0.0068	0	2	IAAK	FGAAFTPEIQATWQK	FMKV	MOD:01492 K15;MOD:01492 F1	0	13171	A0A060XZ25	A0A060XZ25{119-133}	0	0	0	A0A060XZ25;C1BFD8	51.27	252137124628903	706048074738138	97398631691933
5946@20161214_11_MMarOrtega_iTRAQ-Membr.cmpd.mgf	40.88	569613060002531	3	0	-0.0324	0	2	VKPR	DGINAEPVHEPATGR	KLCD	MOD:01492 D1	0	10860	A0A060XBV8	A0A060XBV8{34-48}	0	0	0	A0A060XBV8	59.58	225307877947172	706048074738138	109605782151222
33059@20161214_11_MMarOrtega_iTRAQ-Membr.cmpd.mgf	164.97	638402410005696	2	0	0.0084	0	2	AFQK	FLAVVVSALGR	QYH	MOD:01492 F1	0	8496	A0A060XSW0;A0A060YK70;C1BEM6;C1BF45;C1BFL6;C1BG64;C1BG67	A0A060XSW0{135-145};A0A060YK70{44-54};C1BEM6{135-145};C1BF45{135-145};C1BFL6{135-145};C1BG64{135-145};C1BG67{135-145}	0	0	0	A0A060XSW0;A0A060YK70;C1BEM6;C1BEX3;C1BF45;C1BFL6;C1BG64;C1BG67;P02141	44.00	249507156976565	705551732784983	138486571073532
25137@20161214_11_MMarOrtega_iTRAQ-Membr.cmpd.mgf	135.53	892978460000338	2	0	-0.0138	0	2	QLTK	EAETLVTSFFPQK	IAEL	MOD:01492 K13;MOD:01492 E1	0	7545	C1BGB6;W5S4D9	C1BGB6{24-36};W5S4D9{24-36}	0	0	0	C1BEK9;C1BGB6;C1BGH6;C1BI97;W5S4D9	51.69	219619201263315	705551732784983	131677878379822
25081@20161214_11_MMarOrtega_iTRAQ-Membr.cmpd.mgf	135.17	63339015000789	3	0	0.0027	0	2	IVNR	QAAIEVVPSASALIIK	ALKE	MOD:01492 K16;MOD:01492 Q1	0	1185	A0A060XJT0	A0A060XJT0{68-83}	0	0	0	A0A060XJT0	67.25	313132561322015	705551732784983	110120804190636
4564@20161214_11_MMarOrtega_iTRAQ-Membr.cmpd.mgf	34.60	423242810002943	3	0	0.0086	0	2	GATR	TAVMAHPAAVR	GDRD	MOD:01492 T1	0	5316	A0A060X853	A0A060X853{123-133}	0	0	0	A0A060X853	33.31	158803597150418	705551732784983	83661385536194
28265@20161214_11_MMarOrtega_iTRAQ-Membr.cmpd.mgf	146.93	639677170000743	3	0	-0.0079	0	2	GETK	SFYPEEISSMVLVK	MKEI	MOD:01492 K14;MOD:01492 S1	0	4328	P08108	P08108{113-126}	0	0	0	A0A060VU47;A0A060WZL3;A0A060YP66;P08108;Q5DW63	38.89	220027413806562	705060999335509	88671060562134
25371@20161214_11_MMarOrtega_iTRAQ-Membr.cmpd.mgf	136.87	53364320000727	3	0	0.0118	0	2	AKRK	TVTAMDVVYALK	RQGR	MOD:01492 K12;MOD:01492 T1	0	15593	P62797	P62797{81-92}	0	0	0	P62797	51.97	242458895426308	704575749056067	91188558459282
25343@20161214_11_MMarOrtega_iTRAQ-Membr.cmpd.mgf	136.60	533643200009126	3	0	0.0118	0	2	AKRK	TVTAMDVVYALK	RQGR	MOD:01492 K12;MOD:01492 T1	0	15593	P62797	P62797{81-92}	0	0	0	P62797	54.62	258765120388296	703621217265444	91188725352287
25418@20161214_11_MMarOrtega_iTRAQ-Membr.cmpd.mgf	137.32	533643600006021	3	0	0.0130	0	2	AKRK	TVTAMDVVYALK	RQGR	MOD:01492 K12;MOD:01492 T1	0	15593	P62797	P62797{81-92}	0	0	0	P62797	43.22	208200575106992	703151705144606	88189782500267
26457@20161214_11_MMarOrtega_iTRAQ-Membr.cmpd.mgf	141.58	669372150007444	3	0	0.0047	0	2	RCTR	SVSIPAPAYYAHLVAFR	ARYH	MOD:01492 S1	0	4216	A0A060XJA5	A0A060XJA5{810-826}	0	0	0	A0A060VTB2;A0A060VUK2;A0A060W0G6;A0A060W9A9;A0A060XJ31;A0A060XJA5	34.49		703151705144606	48659449338913
20869@20161214_11_MMarOrtega_iTRAQ-Membr.cmpd.mgf	111.75	644682960009792	3	0	0.0026	0	2	GTIK	VEGIINPTNAEMDLK	EGVG	MOD:01492 K15;MOD:01492 V1	0	14464	A0A060W7A5	A0A060W7A5{211-225}	0	0	0	A0A060W7A5;A0A060WTR3	46.59	286676502992686	703151705144606	93860532879829
21018@20161214_11_MMarOrtega_iTRAQ-Membr.cmpd.mgf	112.53	727383630009759	2	1	-0.0024	0	2	LDVK	LALDMEINAYR	KLLE	MOD:01492 L1	0	13367	A0A060W618;A0A060Y4D1	A0A060W618{286-296};A0A060Y4D1{362-372}	0	0	0	A0A060W618;A0A060Y4D1	45.82	226161588414336	70268721464003	152604478001595
9427@20161214_11_MMarOrtega_iTRAQ-Membr.cmpd.mgf	57.68	601337600002396	2	0	0.0036	0	2	ISGK	ADVVGAEALGR	MLTA	MOD:01492 A1	0	10492	A0A060XKX2;A0A060XRV6;A0A060Y757;A0A060YJC7;P02019;Q98974	A0A060XKX2{22-32};A0A060XRV6{22-32};A0A060Y757{22-32};A0A060YJC7{22-32};P02019{21-31};Q98974{22-32}	0	0	0	A0A060XKX2;A0A060XRV6;A0A060Y757;A0A060YJC7;A0A060YPI8;A0A060Z7S3;C1BG68;C1BGX1;C1BIB0;P02019;Q98974	71.12	276482808968183	70268721464003	151041038513184
22941@20161214_11_MMarOrtega_iTRAQ-Membr.cmpd.mgf	123.38	864509660000923	2	0	-0.0002	0	2	DVKK	TIQGQDAVIIVLGTR	TDLS	MOD:01492 T1	0	8176	A0A060W713	A0A060W713{65-79}	0	0	0	A0A060W713	32.55	174763848249071	70268721464003	10678300845623
14091@20161214_11_MMarOrtega_iTRAQ-Membr.cmpd.mgf	76.93	801902830002122	2	0	0.0117	0	2	EYGK	YSNDLYELQASR	WEWK	MOD:01492 Y1	0	3523	A0A060XCG4	A0A060XCG4{107-118}	0	0	0	A0A060W8B6;A0A060XCG4;A0A060XWX5;A0A060YEX3	25.57	165782318057809	702227639471115	68231485962868
9818@20161214_11_MMarOrtega_iTRAQ-Membr.cmpd.mgf	60.25	601338130000965	2	0	0.0046	0	2	ISGK	ADVVGAEALGR	MLTA	MOD:01492 A1	0	10492	A0A060XKX2;A0A060XRV6;A0A060Y757;A0A060YJC7;P02019;Q98974	A0A060XKX2{22-32};A0A060XRV6{22-32};A0A060Y757{22-32};A0A060YJC7{22-32};P02019{21-31};Q98974{22-32}	0	0	0	A0A060XKX2;A0A060XRV6;A0A060Y757;A0A060YJC7;A0A060YPI8;A0A060Z7S3;C1BG68;C1BGX1;C1BIB0;P02019;Q98974	66.40	317301132652974	701322826573375	156787977218628
9650@20161214_11_MMarOrtega_iTRAQ-Membr.cmpd.mgf	59.22	601337320004641	2	0	0.0030	0	2	ISGK	ADVVGAEALGR	MLTA	MOD:01492 A1	0	10492	A0A060XKX2;A0A060XRV6;A0A060Y757;A0A060YJC7;P02019;Q98974	A0A060XKX2{22-32};A0A060XRV6{22-32};A0A060Y757{22-32};A0A060YJC7{22-32};P02019{21-31};Q98974{22-32}	0	0	0	A0A060XKX2;A0A060XRV6;A0A060Y757;A0A060YJC7;A0A060YPI8;A0A060Z7S3;C1BG68;C1BGX1;C1BIB0;P02019;Q98974	63.77	313491170050026	70087739243075	151587229728699
30437@20161214_11_MMarOrtega_iTRAQ-Membr.cmpd.mgf	154.12	54033342000857	3	0	0.0119	0	2	SVEK	FLQQLALGLAEK	YR	MOD:01492 K12;MOD:01492 F1	0	16481	C1BIC4	C1BIC4{130-141}	0	0	0	C1BEY1;C1BG02;C1BIC4;Q98973	50.38	223423690225595	70087739243075	83848814606667
28451@20161214_11_MMarOrtega_iTRAQ-Membr.cmpd.mgf	147.48	709391390006211	3	0	0.0006	0	2	GYKR	VLAVAVETDYSFPLADK	VKAY	MOD:01492 K17;MOD:01492 V1	0	6623	A0A060WPZ4	A0A060WPZ4{248-264}	0	0	0	A0A060W7L0;A0A060WPZ4	45.63	286142289120675	70087739243075	106121528625488
33638@20161214_11_MMarOrtega_iTRAQ-Membr.cmpd.mgf	170.47	872405910004426	2	0	-0.0158	0	2	ISSK	AMGIMNSFVNDIFER	IAGE		0	15915	P69069	P69069{57-71}	0	0	0	A0A060W7W3;P69069	37.29		70087739243075	95729148983955
23400@20161214_11_MMarOrtega_iTRAQ-Membr.cmpd.mgf	127.57	526636870009636	3	0	0.0030	0	2	IQDK	GMLQPIIDFQK	KMLK	MOD:01492 K11;MOD:01492 G1	0	14844	Q91452	Q91452{311-321}	0	0	0	Q91452	46.32	204733319400609	700436480540245	71862177968025
26648@20161214_11_MMarOrtega_iTRAQ-Membr.cmpd.mgf	142.13	880473660003887	2	0	0.0034	0	2	YVPR	GLLLDLEPGTMDSVR	GSRI	MOD:01492 G1	0	12925	A0A060Y7K1	A0A060Y7K1{69-83}	0	0	0	A0A060Y7K1	44.37	254416497344641	7	144048354387283
33198@20161214_11_MMarOrtega_iTRAQ-Membr.cmpd.mgf	167.53	638401880006194	2	0	0.0073	0	2	AFQK	FLAVVVSALGR	QYH	MOD:01492 F1	0	8496	A0A060XSW0;A0A060YK70;C1BEM6;C1BF45;C1BFL6;C1BG64;C1BG67	A0A060XSW0{135-145};A0A060YK70{44-54};C1BEM6{135-145};C1BF45{135-145};C1BFL6{135-145};C1BG64{135-145};C1BG67{135-145}	0	0	0	A0A060XSW0;A0A060YK70;C1BEM6;C1BEX3;C1BF45;C1BFL6;C1BG64;C1BG67;P02141	45.80	2334405909528	7	138486571073532
36479@20161214_11_MMarOrtega_iTRAQ-Membr.cmpd.mgf	185.95	106259263000322	2	0	-0.0028	0	2	NLIR	LAALLLDYGTQEAYLAVR	NVVL	MOD:01492 L1	0	7684	A0A060W8T1	A0A060W8T1{410-427}	0	0	0	A0A060W8T1	28.35		7	95350690126419
12123@20161214_11_MMarOrtega_iTRAQ-Membr.cmpd.mgf	69.42	447938020007256	3	0	0.0113	0	2	PVKK	HGGIIMGAIGK	AVGL	MOD:01492 K11;MOD:01492 H1	0	10492	P02019;Q98974	P02019{61-71};Q98974{60-70}	0	0	0	A0A060Z7S3;C1BG68;C1BGX1;C1BIB0;P02019;Q98974	53.42	278695270268515	7	8529056417942
25381@20161214_11_MMarOrtega_iTRAQ-Membr.cmpd.mgf	136.95	533643190003936	3	0	0.0117	0	2	AKRK	TVTAMDVVYALK	RQGR	MOD:01492 K12;MOD:01492 T1	0	15593	P62797	P62797{81-92}	0	0	0	P62797	28.34	207213582225909	7	82362711071968
30614@20161214_11_MMarOrtega_iTRAQ-Membr.cmpd.mgf	154.87	951989910008775	2	0	-0.0159	0	2	DVEK	ACADPAAGSVILLENLR	FHVA	MOD:00110 C2;MOD:01492 A1	0	10962	A0A060WC08	A0A060WC08{107-123}	0	0	0	A0A060WC08	23.53	171890099713136	7	9033500790596
13124@20161214_11_MMarOrtega_iTRAQ-Membr.cmpd.mgf	73.55	703854270008251	2	0	-0.0040	0	2	KSKR	TLEQQVEEMR	TQLE	MOD:01492 T1	0	5639	A0A060XLF2	A0A060XLF2{1079-1088}	0	0	0	A0A060W5M1;A0A060XLF2	44.93	206527540160698	7	13375826394558
31995@20161214_11_MMarOrtega_iTRAQ-Membr.cmpd.mgf	159.78	637392070004178	3	0	0.0085	0	2	GHVR	IIEILLDQGAPIQAK	TKNG	MOD:01492 K15;MOD:01492 I1	0	11878	A0A060YWS9	A0A060YWS9{287-301}	0	0	0	A0A060YWS9	46.53	267834544021545	7	8740757226944
18401@20161214_11_MMarOrtega_iTRAQ-Membr.cmpd.mgf	97.32	756910500008491	2	0	0.0013	0	2	SLKR	GLQNLPEALEER	MRNG	MOD:01492 G1	0	1854	A0A060X3M7;A0A060XDX2	A0A060X3M7{227-238};A0A060XDX2{219-230}	0	0	0	A0A060X3M7;A0A060XDX2	29.17	200840432824404	7	113653911948204
10794@20161214_11_MMarOrtega_iTRAQ-Membr.cmpd.mgf	65.38	630976060001059	3	0	-0.0017	0	2	TGKK	LSDDNTIGQEEIEQR	LGQF	MOD:01492 L1	0	914	A0A060XII9	A0A060XII9{1818-1832}	0	0	0	A0A060XII9	38.98	214653058436594	695860731484177	79586828231812
28029@20161214_11_MMarOrtega_iTRAQ-Membr.cmpd.mgf	146.22	627330940001846	3	0	0.0087	0	2	QKYR	TLSVPELTQQMFDAR	NMMT	MOD:01492 T1	0	12925	A0A060Y7K1	A0A060Y7K1{289-303}	0	0	0	A0A060Y7K1	74.32	251190892792787	695860731484177	90100890755653
19849@20161214_11_MMarOrtega_iTRAQ-Membr.cmpd.mgf	104.77	756931390002513	2	0	0.0067	0	2	LWGK	ISVDEIGPQALAR	LLIV	MOD:01492 I1	0	8496	A0A060XSW0;C1BEM6;C1BFL6;C1BG64;C1BG67	A0A060XSW0{19-31};C1BEM6{19-31};C1BFL6{19-31};C1BG64{19-31};C1BG67{19-31}	0	0	0	A0A060XSW0;A0A060YJR1;C1BEM6;C1BEX3;C1BFL6;C1BG64;C1BG67;P02141	65.04	27478947716303	695860731484177	182594111204147
33589@20161214_11_MMarOrtega_iTRAQ-Membr.cmpd.mgf	170.10	6383988900096	2	0	0.0014	0	2	AFQK	FLAVVVSALGR	QYH	MOD:01492 F1	0	8496	A0A060XSW0;A0A060YK70;C1BEM6;C1BF45;C1BFL6;C1BG64;C1BG67	A0A060XSW0{135-145};A0A060YK70{44-54};C1BEM6{135-145};C1BF45{135-145};C1BFL6{135-145};C1BG64{135-145};C1BG67{135-145}	0	0	0	A0A060XSW0;A0A060YK70;C1BEM6;C1BEX3;C1BF45;C1BFL6;C1BG64;C1BG67;P02141	44.04	175345890257265	695860731484177	129660899996758
16232@20161214_11_MMarOrtega_iTRAQ-Membr.cmpd.mgf	87.62	453282380008397	3	0	0.0066	0	2	KPKK	AGPSVGELIVK	AVSA	MOD:01492 K11;MOD:01492 A1	0	15694	P06350	P06350{28-38}	0	0	0	P06350	50.12	234593490642912	695860731484177	68803071141243
21496@20161214_11_MMarOrtega_iTRAQ-Membr.cmpd.mgf	116.53	777923480000855	2	0	-0.0005	0	2	DAER	ALDTMNFDVIK	GRPV	MOD:01492 K11;MOD:01492 A1	0	12426	A0A060WH91	A0A060WH91{68-78}	0	0	0	A0A060WH91;A0A060Y2X5	25.95	164459544163864	695860731484177	13449084687233
31657@20161214_11_MMarOrtega_iTRAQ-Membr.cmpd.mgf	158.78	952457400006269	2	0	-0.0074	0	2	ISSK	AMGIMNSFVNDIFER	IAGE	MOD:00719 M2;MOD:01492 A1	0	15915	P69069	P69069{57-71}	0	0	0	A0A060W7W3;P69069	43.35	186545793250977	695860731484177	80351966977119
31143@20161214_11_MMarOrtega_iTRAQ-Membr.cmpd.mgf	157.03	730053700009062	3	0	0.0049	0	2	GKVR	TDITYPAGFMDVISIEK	TGEH	MOD:01492 K17;MOD:01492 T1	0	4620	A0A060YQU9	A0A060YQU9{60-76}	0	0	0	A0A060YQU9	44.35	285089297477013	695860731484177	101637268543243
18397@20161214_11_MMarOrtega_iTRAQ-Membr.cmpd.mgf	97.30	640836010007006	2	0	-0.0094	0	2	AIKK	FAEAFEAVPR	ALAE	MOD:01492 F1	0	9602	Q5DW61	Q5DW61{441-450}	0	0	0	A0A060YSQ6;Q5DW61	44.30	239125388947307	695860731484177	133778248071671
30770@20161214_11_MMarOrtega_iTRAQ-Membr.cmpd.mgf	155.33	560317800003421	3	0	0.0093	0	2	PAGR	IEMELFADVVPK	TAAP	MOD:01492 K12;MOD:01492 I1	0	9327	A0A060Y0S7	A0A060Y0S7{20-31}	0	0	0	A0A060Y0S7	62.04	249717920527671	695860731484177	81208065152168
11927@20161214_11_MMarOrtega_iTRAQ-Membr.cmpd.mgf	68.85	635879990008769	2	0	-0.0059	0	2	MELK	GTQALVLAPTR	ELAQ	MOD:01492 G1	0	5622	A0A060WA58	A0A060WA58{108-118}	0	0	0	A0A060W407;A0A060WA58;A0A060Y107;A0A060YNK6	57.64	241509577265663	695860731484177	151908606648445
5150@20161214_11_MMarOrtega_iTRAQ-Membr.cmpd.mgf	36.88	482593770005762	3	0	0.0040	0	2	VAMK	MLQASEDHVK	QHYI	MOD:01492 K10;MOD:01492 M1	0	8086	A0A060WE68	A0A060WE68{40-49}	0	0	0	A0A060WE68	43.50	243708201711182	695860731484177	68593092799187
26759@20161214_11_MMarOrtega_iTRAQ-Membr.cmpd.mgf	142.47	698031130006302	3	0	0.0052	1	2	LELR	NKTPAEVAELVVDNCR	SSDG	MOD:00110 C15;MOD:01492 K2;MOD:01492 N1	0	9408	A0A060XIA0	A0A060XIA0{13-28}	0	0	0	A0A060XIA0	49.84	215783211261861	695860731484177	86342161417007
24838@20161214_11_MMarOrtega_iTRAQ-Membr.cmpd.mgf	134.18	546976360008316	3	0	0.0051	0	2	GHAK	VNMVGIDIFTNK	KYED	MOD:01492 K12;MOD:01492 V1	0	2278	A0A060XV54	A0A060XV54{672-683}	0	0	0	A0A060XTE2;A0A060XV54;A0A060YBZ9	56.98	225473719578992	695860731484177	89985329627991
17259@20161214_11_MMarOrtega_iTRAQ-Membr.cmpd.mgf	92.13	514302350004974	3	0	0.0021	0	2	ALER	NEVDLVVHSLK	DLPT	MOD:01492 K11;MOD:01492 N1	0	13918	A0A060W216;A0A060X7D1	A0A060W216{86-96};A0A060X7D1{86-96}	0	0	0	A0A060VUH6;A0A060W216;A0A060X7D1	52.58	256443559109168	695860731484177	76319493293762
24702@20161214_11_MMarOrtega_iTRAQ-Membr.cmpd.mgf	133.75	658021050000694	3	0	0.0002	0	2	AAVR	DITEASVFDSYVLPK	LYVK	MOD:01492 K15;MOD:01492 D1	0	14858	A0A060XFW1	A0A060XFW1{129-143}	0	0	0	A0A060XFW1	65.72	248484650529809	695860731484177	10072962641716
18771@20161214_11_MMarOrtega_iTRAQ-Membr.cmpd.mgf	98.87	707365150003159	3	0	0.0245	0	2	EEPR	GVNVDSPDTDDLTDALGK	GMKL	MOD:01492 K18;MOD:01492 G1	0	11642	A0A060W8K9	A0A060W8K9{514-531}	0	0	0	A0A060W8K9;Q8QGB4	20.91	194427663413437	695860731484177	80691888928413
24418@20161214_11_MMarOrtega_iTRAQ-Membr.cmpd.mgf	132.87	574632270000445	3	0	0.0019	0	2	QFSR	DVDEIEAWISEK	LQTA	MOD:01492 K12;MOD:01492 D1	0	914	A0A060XII9;A0A060XJX9	A0A060XII9{1542-1553};A0A060XJX9{1565-1576}	0	0	0	A0A060XII9;A0A060XJX9	35.57	222430552979553	692081875395237	96178514242172
19540@20161214_11_MMarOrtega_iTRAQ-Membr.cmpd.mgf	102.20	498296160004883	3	0	-0.0053	0	2	DYGK	DLTSVLTLQSK	HSAF	MOD:01492 K11;MOD:01492 D1	0	8054	A0A060YA94	A0A060YA94{524-534}	0	0	0	A0A060YA94	45.60	162965975992725	692081875395237	71442561030388
7309@20161214_11_MMarOrtega_iTRAQ-Membr.cmpd.mgf	48.25	690355040002424	2	0	0.0006	0	2	GESK	DQVANSAFVER	VRKR	MOD:01492 D1	0	10262	A0A060VW47;A0A060XFW6	A0A060VW47{491-501};A0A060XFW6{540-550}	0	0	0	A0A060VW47;A0A060W5Y1;A0A060XFW6;A0A060XX32;Q5DW65;Q5DW66	50.51		692081875395237	133723410248756
9467@20161214_11_MMarOrtega_iTRAQ-Membr.cmpd.mgf	57.95	601336770009184	2	0	0.0019	0	2	ISGK	ADVVGAEALGR	MLTA	MOD:01492 A1	0	10492	A0A060XKX2;A0A060XRV6;A0A060Y757;A0A060YJC7;P02019;Q98974	A0A060XKX2{22-32};A0A060XRV6{22-32};A0A060Y757{22-32};A0A060YJC7{22-32};P02019{21-31};Q98974{22-32}	0	0	0	A0A060XKX2;A0A060XRV6;A0A060Y757;A0A060YJC7;A0A060YPI8;A0A060Z7S3;C1BG68;C1BGX1;C1BIB0;P02019;Q98974	66.33	291843892641183	692081875395237	151682238101959
9533@20161214_11_MMarOrtega_iTRAQ-Membr.cmpd.mgf	58.45	601337130003001	2	0	0.0026	0	2	ISGK	ADVVGAEALGR	MLTA	MOD:01492 A1	0	10492	A0A060XKX2;A0A060XRV6;A0A060Y757;A0A060YJC7;P02019;Q98974	A0A060XKX2{22-32};A0A060XRV6{22-32};A0A060Y757{22-32};A0A060YJC7{22-32};P02019{21-31};Q98974{22-32}	0	0	0	A0A060XKX2;A0A060XRV6;A0A060Y757;A0A060YJC7;A0A060YPI8;A0A060Z7S3;C1BG68;C1BGX1;C1BIB0;P02019;Q98974	66.34	289604814531698	692081875395237	154448655843735
35549@20161214_11_MMarOrtega_iTRAQ-Membr.cmpd.mgf	179.17	635316680002089	3	0	0.0200	0	2	ISSK	AMGIMNSFVNDIFER	IAGE	MOD:00719 M5;MOD:01492 A1	0	15915	P69069	P69069{57-71}	0	0	0	A0A060W7W3;P69069	47.93	263011904484988	692081875395237	76524154543877
30214@20161214_11_MMarOrtega_iTRAQ-Membr.cmpd.mgf	152.78	850412900000641	2	0	0.0047	0	2	KYIK	MFVLDEADEMLSR	GFKD	MOD:01492 M1	0	5622	A0A060WA58	A0A060WA58{186-198}	0	0	0	A0A060VVD3;A0A060W9V3;A0A060WA58;A0A060Y107;A0A060YPE9	57.63	19234715130758	692081875395237	140470685482025
31665@20161214_11_MMarOrtega_iTRAQ-Membr.cmpd.mgf	158.82	577021020004973	3	0	0.0056	0	2	NDLK	ALQSVGQIVGEVLK	QLTE	MOD:01492 K14;MOD:01492 A1	0	7307	A0A060VUR4	A0A060VUR4{49-62}	0	0	0	A0A060VUR4;A0A060WG38;A0A060XWJ7	31.70	16940019199565	692081875395237	77070928454399
19288@20161214_11_MMarOrtega_iTRAQ-Membr.cmpd.mgf	100.93	571264950005737	3	0	-0.0024	0	2	VQGK	NCLTNFHGMDLTR	DKMC	MOD:00110 C2;MOD:01492 N1	0	5457	A0A060Y7C6	A0A060Y7C6{95-107}	0	0	0	A0A060Y7C6	18.12	133306157040022	692081875395237	68901534080505
12844@20161214_11_MMarOrtega_iTRAQ-Membr.cmpd.mgf	72.73	541304630003247	3	0	0.0037	0	2	ESVK	LYRPMISSVGQAR	VLLI	MOD:01492 L1	0	13824	A0A060W4N0	A0A060W4N0{217-229}	0	0	0	A0A060W4N0	36.05	200726268631782	692081875395237	75884057044983
27584@20161214_11_MMarOrtega_iTRAQ-Membr.cmpd.mgf	144.88	540998120004529	3	0	-0.0096	0	2	RNAK	LVGQSIIAYLQK	KGYP	MOD:01492 K12;MOD:01492 L1	0	2091	A0A060Y430	A0A060Y430{109-120}	0	0	0	A0A060Y430	45.08	15866746418924	692081875395237	83780282139778
34534@20161214_11_MMarOrtega_iTRAQ-Membr.cmpd.mgf	174.58	715053780003023	3	0	0.0138	0	2	LGVK	FTGGVIIAADMLGSYGSLAR	FRNI	MOD:01492 F1	0	14457	C1BFQ6	C1BFQ6{53-72}	0	0	0	A0A060VQY7;A0A060XUI2;C1BFQ6;C1BGH9;C1BGS6;Q90ZQ5	31.34	158451102482217	692081875395237	89947494864464
35882@20161214_11_MMarOrtega_iTRAQ-Membr.cmpd.mgf	181.92	735410340009538	3	0	0.0145	0	2	KQAK	IDDLAALDALAGDFVAPTK	ASAV	MOD:01492 K19;MOD:01492 I1	0	7592	A0A060W4K3	A0A060W4K3{574-592}	0	0	0	A0A060W4K3	26.82	229841336818762	692081875395237	86480281352997
32924@20161214_11_MMarOrtega_iTRAQ-Membr.cmpd.mgf	162.88	638403020001572	2	0	0.0096	0	2	AFQK	FLAVVVSALGR	QYH	MOD:01492 F1	0	8496	A0A060XSW0;A0A060YK70;C1BEM6;C1BF45;C1BFL6;C1BG64;C1BG67	A0A060XSW0{135-145};A0A060YK70{44-54};C1BEM6{135-145};C1BF45{135-145};C1BFL6{135-145};C1BG64{135-145};C1BG67{135-145}	0	0	0	A0A060XSW0;A0A060YK70;C1BEM6;C1BEX3;C1BF45;C1BFL6;C1BG64;C1BG67;P02141	40.67	249197739333138	688605664769316	13842512345314
33172@20161214_11_MMarOrtega_iTRAQ-Membr.cmpd.mgf	167.02	638401730004884	2	0	0.0070	0	2	AFQK	FLAVVVSALGR	QYH	MOD:01492 F1	0	8496	A0A060XSW0;A0A060YK70;C1BEM6;C1BF45;C1BFL6;C1BG64;C1BG67	A0A060XSW0{135-145};A0A060YK70{44-54};C1BEM6{135-145};C1BF45{135-145};C1BFL6{135-145};C1BG64{135-145};C1BG67{135-145}	0	0	0	A0A060XSW0;A0A060YK70;C1BEM6;C1BEX3;C1BF45;C1BFL6;C1BG64;C1BG67;P02141	41.94	25686730980491	688605664769316	140654146671295
35494@20161214_11_MMarOrtega_iTRAQ-Membr.cmpd.mgf	178.33	944969290004649	2	1	0.0113	0	2	ISSK	AMGIMNSFVNDIFER	IAGE	MOD:01492 A1	0	15915	P69069	P69069{57-71}	0	0	0	A0A060W7W3;P69069	76.68	25275000009295	688605664769316	164278558731079
31443@20161214_11_MMarOrtega_iTRAQ-Membr.cmpd.mgf	158.15	702664520002273	3	0	0.0046	0	2	DGLK	SLDLFNCEVTNLNDYR	ESVF	MOD:00110 C7;MOD:01492 S1	0	6734	A0A060XN46	A0A060XN46{117-132}	0	0	0	A0A060XN46;A0A060XNS3;A0A060XVC6;A0A060YCG5	44.41	216130060525706	688605664769316	82988055706024
20916@20161214_11_MMarOrtega_iTRAQ-Membr.cmpd.mgf	111.90	532951780001017	3	0	0.0066	0	2	LLSR	EVEDLEHLIAER	DVVA	MOD:01492 E1	0	11340	A0A060Y9L7	A0A060Y9L7{370-381}	0	0	0	A0A060Y9L7	64.38	251179905556899	685387196432176	92436786770821
9107@20161214_11_MMarOrtega_iTRAQ-Membr.cmpd.mgf	56.53	552281970002408	3	0	0.0095	0	2	DDIK	NTYTTLSVMHSEK	LHVD	MOD:01492 K13	0	8496	C1BF45	C1BF45{84-96}	0	0	0	C1BEX3;C1BF45	74.51	231063235830102	685387196432176	50137799263
11854@20161214_11_MMarOrtega_iTRAQ-Membr.cmpd.mgf	68.63	447937610002372	3	0	0.0101	0	2	PVKK	HGGIIMGAIGK	AVGL	MOD:01492 K11;MOD:01492 H1	0	10492	P02019;Q98974	P02019{61-71};Q98974{60-70}	0	0	0	A0A060Z7S3;C1BG68;C1BGX1;C1BIB0;P02019;Q98974	44.91	280351144761106	685387196432176	83644549012184
11674@20161214_11_MMarOrtega_iTRAQ-Membr.cmpd.mgf	68.12	447937650003758	3	0	0.0102	0	2	PVKK	HGGIIMGAIGK	AVGL	MOD:01492 K11;MOD:01492 H1	0	10492	P02019;Q98974	P02019{61-71};Q98974{60-70}	0	0	0	A0A060Z7S3;C1BG68;C1BGX1;C1BIB0;P02019;Q98974	52.76	253278354299819	685387196432176	73779289603233
15633@20161214_11_MMarOrtega_iTRAQ-Membr.cmpd.mgf	85.58	649043550000705	3	1	0.0190	1	2	IWGK	ILPKTDEIGDQALSR	MLVV	MOD:01492 K4;MOD:01492 I1	0	16481	C1BIC4	C1BIC4{18-32}	0	0	0	C1BEY1;C1BG02;C1BIC4;Q98973	34.78	225693284686767	685387196432176	69774729251862
16302@20161214_11_MMarOrtega_iTRAQ-Membr.cmpd.mgf	88.13	453282380005493	3	0	0.0066	0	2	KPKK	AGPSVGELIVK	AVSA	MOD:01492 K11;MOD:01492 A1	0	15694	P06350	P06350{28-38}	0	0	0	P06350	46.34	240217392661655	685387196432176	74427650570869
15240@20161214_11_MMarOrtega_iTRAQ-Membr.cmpd.mgf	83.35	739873410008583	2	0	0.0132	0	2	SRAK	MDATAAELVEER	DTAL	MOD:01492 M1	0	4686	A0A060YVB2	A0A060YVB2{381-392}	0	0	0	A0A060VZR8;A0A060WJ72;A0A060YVB2	51.67	29528784880568	685387196432176	154728997707367
30244@20161214_11_MMarOrtega_iTRAQ-Membr.cmpd.mgf	152.87	850412840007273	2	0	0.0046	0	2	KYIK	MFVLDEADEMLSR	GFKD	MOD:01492 M1	0	5622	A0A060WA58	A0A060WA58{186-198}	0	0	0	A0A060VVD3;A0A060W9V3;A0A060WA58;A0A060Y107;A0A060YPE9	58.35	219704561176918	685387196432176	96415619850159
33233@20161214_11_MMarOrtega_iTRAQ-Membr.cmpd.mgf	168.20	569648720000684	3	0	0.0106	0	2	LDIR	GFYAELYDIISK	NLGK	MOD:01492 K12;MOD:01492 G1	0	12954	C1BEJ8;C1BI70	C1BEJ8{217-228};C1BI70{216-227}	0	0	0	A0A060WJ19;C1BEJ8;C1BF12;C1BFY9;C1BG40;C1BGB3;C1BGD5;C1BHN5;C1BI70	53.90	310800636339347	685387196432176	85904314041138
30901@20161214_11_MMarOrtega_iTRAQ-Membr.cmpd.mgf	155.90	695371640005609	2	0	-0.0062	0	2	AKSR	FWYFVSQLR	KMKK	MOD:01492 F1	0	14437	A0A060YLW6	A0A060YLW6{88-96}	0	0	0	A0A060YLW6	26.15		685387196432176	115486613750458
28146@20161214_11_MMarOrtega_iTRAQ-Membr.cmpd.mgf	146.58	650379330003186	3	0	0.0030	0	2	SPNK	LYTLVTYVPVTTYK	GLQT	MOD:01492 K14;MOD:01492 L1	0	10362	C1BF51	C1BF51{107-120}	0	0	0	A0A060XGD5;C1BF51;C1BIA5	36.53	199345017133927	685387196432176	87497147083282
19461@20161214_11_MMarOrtega_iTRAQ-Membr.cmpd.mgf	101.48	756932120003559	2	0	0.0081	0	2	LWGK	ISVDEIGPQALAR	LLIV	MOD:01492 I1	0	8496	A0A060XSW0;C1BEM6;C1BFL6;C1BG64;C1BG67	A0A060XSW0{19-31};C1BEM6{19-31};C1BFL6{19-31};C1BG64{19-31};C1BG67{19-31}	0	0	0	A0A060XSW0;A0A060YJR1;C1BEM6;C1BEX3;C1BFL6;C1BG64;C1BG67;P02141	61.40	242992501354561	682390874094432	146633752703667
33083@20161214_11_MMarOrtega_iTRAQ-Membr.cmpd.mgf	165.47	638402590004797	2	0	0.0088	0	2	AFQK	FLAVVVSALGR	QYH	MOD:01492 F1	0	8496	A0A060XSW0;A0A060YK70;C1BEM6;C1BF45;C1BFL6;C1BG64;C1BG67	A0A060XSW0{135-145};A0A060YK70{44-54};C1BEM6{135-145};C1BF45{135-145};C1BFL6{135-145};C1BG64{135-145};C1BG67{135-145}	0	0	0	A0A060XSW0;A0A060YK70;C1BEM6;C1BEX3;C1BF45;C1BFL6;C1BG64;C1BG67;P02141	43.45	238243616632693	682390874094432	137410499095917
3815@20161214_11_MMarOrtega_iTRAQ-Membr.cmpd.mgf	31.62	560779680008393	2	0	0.0031	0	2	GLVK	AGFAGDDAPR	AVFP	MOD:01492 A1	0	6153	A0A060W0R3;Q70Z26	A0A060W0R3{21-30};Q70Z26{19-28}	0	0	0	A0A060VMK5;A0A060W0R3;A0A060W2A1;A0A060W386;A0A060WGF7;A0A060WHM6;A0A060WPF7;A0A060WVE0;A0A060XT72;A0A060XWJ1;A0A061A0R9;Q70Z26;Q9I8X4	32.65	198669318203729	682390874094432	121117027997971
25873@20161214_11_MMarOrtega_iTRAQ-Membr.cmpd.mgf	139.72	533980300009507	3	1	0.0231	0	2	AKRK	TVTAMDVVYALK	RQGR	MOD:01492 K12;MOD:01492 T1	0	15593	P62797	P62797{81-92}	0	0	0	P62797	59.56	240814512023594	682390874094432	8653840637207
35514@20161214_11_MMarOrtega_iTRAQ-Membr.cmpd.mgf	178.65	635648970006797	3	1	0.0169	0	2	ISSK	AMGIMNSFVNDIFER	IAGE	MOD:00719 M5;MOD:01492 A1	0	15915	P69069	P69069{57-71}	0	0	0	A0A060W7W3;P69069	38.05	237285354554845	682390874094432	86062515377998
22414@20161214_11_MMarOrtega_iTRAQ-Membr.cmpd.mgf	120.13	53867944000939	3	0	0.0078	0	2	YSIR	ALVLNNTLIQVK	GMGA	MOD:01492 K12;MOD:01492 A1	0	10778	A0A060XW31	A0A060XW31{86-97}	0	0	0	A0A060XW31;C1BF13;C1BFC8;C1BGP6	76.74	259382708282749	682390874094432	85389645457268
27568@20161214_11_MMarOrtega_iTRAQ-Membr.cmpd.mgf	144.83	737718140001205	3	1	-0.0033	0	2	HLSR	MQLSAELQSDTEEILSK	AVRL	MOD:01492 K17;MOD:01492 M1	0	11767	A0A060VTQ6	A0A060VTQ6{1901-1917}	0	0	0	A0A060VTQ6;A0A060VWQ6	31.08	207559090475214	682390874094432	96504750967026
33291@20161214_11_MMarOrtega_iTRAQ-Membr.cmpd.mgf	169.02	899481470002586	2	0	-0.0030	0	2	KGKR	FQQAVDAVEDFLK	KKEK	MOD:01492 K13;MOD:01492 F1	0	8751	A0A060YQT4	A0A060YQT4{79-91}	0	0	0	A0A060YQT4	44.73	201900687490077	682390874094432	105644306898117
34265@20161214_11_MMarOrtega_iTRAQ-Membr.cmpd.mgf	173.70	661391140009753	3	0	0.0209	0	2	PSSR	QLVLETLYALTSNTK	IVKE	MOD:01492 K15;MOD:01492 Q1	0	13399	A0A060YH67	A0A060YH67{1819-1833}	0	0	0	A0A060W3C1;A0A060YH67	32.57	155757451396396	682390874094432	83003270149231
20949@20161214_11_MMarOrtega_iTRAQ-Membr.cmpd.mgf	112.03	762372750006104	3	1	0.0137	1	2	SDGK	VKFEEEPGEDMYESPLP		MOD:01492 K2;MOD:01492 V1	0	14844	P32847;Q91452	P32847{902-918};Q91452{896-912}	0	0	0	A0A060Y2N3;A0A060ZA60;P32847;Q91452	34.71	20711925274654	679588001734407	85916349291801
29967@20161214_11_MMarOrtega_iTRAQ-Membr.cmpd.mgf	152.05	707346100007522	3	1	-0.0041	0	2	WTQR	YFGSFGDVSTPAAIMGNPK	VAAH	MOD:00719 M15;MOD:01492 Y1	0	13171	A0A060YEC0;A0A060YP37	A0A060YEC0{42-60};A0A060YP37{42-60}	0	0	0	A0A060YEC0;A0A060YP37;C1BEX8	26.58	225897087707615	679588001734407	82108428239822
9691@20161214_11_MMarOrtega_iTRAQ-Membr.cmpd.mgf	59.48	601337350007473	2	0	0.0031	0	2	ISGK	ADVVGAEALGR	MLTA	MOD:01492 A1	0	10492	A0A060XKX2;A0A060XRV6;A0A060Y757;A0A060YJC7;P02019;Q98974	A0A060XKX2{22-32};A0A060XRV6{22-32};A0A060Y757{22-32};A0A060YJC7{22-32};P02019{21-31};Q98974{22-32}	0	0	0	A0A060XKX2;A0A060XRV6;A0A060Y757;A0A060YJC7;A0A060YPI8;A0A060Z7S3;C1BG68;C1BGX1;C1BIB0;P02019;Q98974	66.34	287063557804369	679588001734407	157137859106064
11433@20161214_11_MMarOrtega_iTRAQ-Membr.cmpd.mgf	67.32	445267340003189	3	0	0.0077	1	2	HAFK	LRVDPGNFK	ILSH	MOD:01492 K9;MOD:01492 L1	0	10492	A0A060XRV6;A0A060Y757;P02019	A0A060XRV6{93-101};A0A060Y757{93-101};P02019{94-102}	0	0	0	A0A060XRV6;A0A060Y757;P02019	22.23	122293019610405	679588001734407	62211854457855
22541@20161214_11_MMarOrtega_iTRAQ-Membr.cmpd.mgf	120.98	559655610001809	3	0	0.0061	0	2	VFGK	VVEGLSIVANMEK	KGSS	MOD:01492 K13;MOD:01492 V1	0	9327	A0A060XG86	A0A060XG86{132-144}	0	0	0	A0A060XG86	57.37	246147647589615	679588001734407	82176738619804
33239@20161214_11_MMarOrtega_iTRAQ-Membr.cmpd.mgf	168.30	583007440008607	3	0	0.0019	0	2	KEGR	LQEAVESLLSLEK	QTRT	MOD:01492 K13;MOD:01492 L1	0	4153	A0A060WL10	A0A060WL10{46-58}	0	0	0	A0A060WL10;A0A060XH56	66.51	237382738244188	679588001734407	89797007083893
18707@20161214_11_MMarOrtega_iTRAQ-Membr.cmpd.mgf	98.68	636345760004269	3	1	0.0430	0	2	FANK	QDLPNAMAVSDLTDK	LGLQ	MOD:01492 K15;MOD:01492 Q1	0	16706	A0A060WBB5	A0A060WBB5{128-142}	0	0	0	A0A060WBB5;A0A060X664;C1BFL0	23.50	261859490286479	679588001734407	8595726788044
6345@20161214_11_MMarOrtega_iTRAQ-Membr.cmpd.mgf	43.32	601824690005065	2	0	0.0003	0	2	VVPK	GLMVSNPNAR	GWFI	MOD:01492 G1	0	14844	P32847;Q91452	P32847{650-659};Q91452{644-653}	0	0	0	A0A060Y2N3;A0A060ZA60;P32847;Q91452	55.68	196238852185268	676955107862173	148533708810806
22026@20161214_11_MMarOrtega_iTRAQ-Membr.cmpd.mgf	118.67	67569764000875	3	1	0.0125	0	2	VAAK	LGPAVFNADTQEAFQK	FLAV	MOD:01492 K16;MOD:01492 L1	0	8496	C1BEM6	C1BEM6{119-134}	0	0	0	C1BEM6	25.84	233983858839492	676955107862173	88116618514061
9354@20161214_11_MMarOrtega_iTRAQ-Membr.cmpd.mgf	57.42	601337610009048	2	0	0.0036	0	2	ISGK	ADVVGAEALGR	MLTA	MOD:01492 A1	0	10492	A0A060XKX2;A0A060XRV6;A0A060Y757;A0A060YJC7;P02019;Q98974	A0A060XKX2{22-32};A0A060XRV6{22-32};A0A060Y757{22-32};A0A060YJC7{22-32};P02019{21-31};Q98974{22-32}	0	0	0	A0A060XKX2;A0A060XRV6;A0A060Y757;A0A060YJC7;A0A060YPI8;A0A060Z7S3;C1BG68;C1BGX1;C1BIB0;P02019;Q98974	66.38	272761483831256	676955107862173	150739628553391
34967@20161214_11_MMarOrtega_iTRAQ-Membr.cmpd.mgf	176.05	545006410007174	3	0	0.0153	0	2	SVDK	FLQQLALALAEK	YR	MOD:01492 K12;MOD:01492 F1	0	16481	A0A060XSB4;A0A060XSJ5;C1BF11;C1BG49;P14527	A0A060XSB4{130-141};A0A060XSJ5{130-141};C1BF11{130-141};C1BG49{130-141};P14527{129-140}	0	0	0	A0A060XSB4;A0A060XSJ5;A0A060YNP5;C1BEW1;C1BEX7;C1BF11;C1BG49;C1BGI7;P14527	56.51	312080219531729	676955107862173	91663884043694
17087@20161214_11_MMarOrtega_iTRAQ-Membr.cmpd.mgf	91.63	55130583000584	3	0	0.0070	0	2	WMAK	TGTAEVSSILEEK	ILGA	MOD:01492 K13;MOD:01492 T1	0	4038	A0A060W458;A0A060XQL0	A0A060W458{46-58};A0A060XQL0{46-58}	0	0	0	A0A060W458;A0A060XQL0;A0A060XTV2	48.85	204645368770754	676955107862173	104762822031975
12583@20161214_11_MMarOrtega_iTRAQ-Membr.cmpd.mgf	71.08	521289460004061	3	0	0.0073	0	2	IVLK	EPISVSPTQMGK	FRSL	MOD:01492 K12;MOD:01492 E1	0	13344	Q7T2K6	Q7T2K6{213-224}	0	0	0	Q7T2K6	55.59	222912519760751	676955107862173	83516253113747
29269@20161214_11_MMarOrtega_iTRAQ-Membr.cmpd.mgf	150.02	635639500002891	3	1	-0.0115	0	2	ISSK	AMGIMNSFVNDIFER	IAGE	MOD:00719 M2;MOD:01492 A1	0	15915	P69069	P69069{57-71}	0	0	0	A0A060W7W3;P69069	34.93	220786644813884	676955107862173	75472285151482
34998@20161214_11_MMarOrtega_iTRAQ-Membr.cmpd.mgf	176.30	635311670002083	3	0	0.0050	0	2	ISSK	AMGIMNSFVNDIFER	IAGE	MOD:00719 M2;MOD:01492 A1	0	15915	P69069	P69069{57-71}	0	0	0	A0A060W7W3;P69069	45.41	246807155492638	676955107862173	93022901892662
850@20161214_11_MMarOrtega_iTRAQ-Membr.cmpd.mgf	17.60	546320340004123	2	0	0.0074	0	2	AARK	SAPSTGGVK	KPHR	MOD:01492 K9;MOD:01492 S1	0	13230	A0A060W2E3	A0A060W2E3{29-37}	0	0	0	A0A060W2E3;C1BEZ2;C1BF09;C1BG88;C1BGA8;C1BGV2	73.33	147502757316435	676955107862173	118958205699921
36456@20161214_11_MMarOrtega_iTRAQ-Membr.cmpd.mgf	185.83	697371990001767	3	0	0.0168	0	2	RCHR	QMAEIAVNAVLTVADMNR	KDVD	MOD:01492 Q1	0	13584	A0A060X9A4	A0A060X9A4{184-201}	0	0	0	A0A060X9A4;A0A060Y947	27.66	186392643818703	676955107862173	83050136566162
17008@20161214_11_MMarOrtega_iTRAQ-Membr.cmpd.mgf	91.40	684386360004247	2	0	0.0032	0	2	QEIR	ELLDEYGIK	HGPI	MOD:01492 K9;MOD:01492 E1	0	15752	A0A060XIP4	A0A060XIP4{14-22}	0	0	0	A0A060XIP4	41.28	229666479350023	676955107862173	120944646000862
29875@20161214_11_MMarOrtega_iTRAQ-Membr.cmpd.mgf	151.78	675312230005007	3	0	0.0186	0	2	AQFK	MEGNTEESTLFCFAVR	GQAG	MOD:00110 C12;MOD:01492 M1	0	12024	A0A060XQM1	A0A060XQM1{211-226}	0	0	0	A0A060W915;A0A060X2L4;A0A060XN15;A0A060XQM1	1.48	379516757788552	674472749489669	45028176426888
28101@20161214_11_MMarOrtega_iTRAQ-Membr.cmpd.mgf	146.47	48896280000609	3	0	0.0107	0	2	AVDK	FLAAVSAALADK	YG	MOD:01492 K12;MOD:01492 F1	0	10492	A0A060XKX2;A0A060Y757;P02019;Q98974	A0A060XKX2{130-141};A0A060Y757{130-141};P02019{131-142};Q98974{130-141}	0	0	0	A0A060XKX2;A0A060Y757;C1BG68;P02019;Q98974	41.75	252335702406308	674472749489669	82244684934616
18602@20161214_11_MMarOrtega_iTRAQ-Membr.cmpd.mgf	98.38	451589710003105	3	0	0.0092	0	2	HATR	LMVDPTNFK	ILAH	MOD:01492 K9;MOD:01492 L1	0	16481	C1BG49	C1BG49{93-101}	0	0	0	C1BEX7;C1BG49	29.65	14441987493485	674472749489669	5254038310051
6284@20161214_11_MMarOrtega_iTRAQ-Membr.cmpd.mgf	43.13	667836300006529	2	0	-0.0001	0	2	ILPK	SDEIGDQALSR	MLVV	MOD:01492 S1	0	16481	A0A060XSB4	A0A060XSB4{22-32}	0	0	0	A0A060XSB4	49.10		674472749489669	149818390369415
2812@20161214_11_MMarOrtega_iTRAQ-Membr.cmpd.mgf	26.73	486273000006796	3	0	0.0079	0	2	KVLK	QVHPDTGISSK	AMGI	MOD:01492 K11;MOD:01492 Q1	0	15915	P69069	P69069{46-56}	0	0	0	A0A060W7W3;P69069	55.00	163037688939458	674472749489669	78522468328476
29357@20161214_11_MMarOrtega_iTRAQ-Membr.cmpd.mgf	150.27	66470761000783	3	0	0.0112	1	2	DDFK	NLQELVDRFEALEK	IAAY	MOD:01492 K14;MOD:01492 N1	0	15841	A0A060ZAG6	A0A060ZAG6{67-80}	0	0	0	A0A060ZAG6	38.78	210733900761342	674472749489669	10450553882122
22290@20161214_11_MMarOrtega_iTRAQ-Membr.cmpd.mgf	119.50	927970580002197	2	1	-0.0259	0	2	VEYK	NISFTVWDVGGQDK	IRPL	MOD:01492 K14;MOD:01492 N1	0	16706	A0A060Y523	A0A060Y523{59-72}	0	0	0	A0A060VQ64;A0A060WIQ0;A0A060WWQ6;A0A060Y1I5;A0A060Y523;C1BHU7	24.71	145665850806718	674472749489669	94978282213211
35449@20161214_11_MMarOrtega_iTRAQ-Membr.cmpd.mgf	178.15	70541179000855	3	0	0.0126	0	2	IHEK	VLNEAVGALLYHTITLSR	DDLD	MOD:01492 V1	0	7490	A0A060Y0G0	A0A060Y0G0{69-86}	0	0	0	A0A060XJE0;A0A060Y0G0	17.48	178386353810891	674472749489669	7195423579216
28202@20161214_11_MMarOrtega_iTRAQ-Membr.cmpd.mgf	146.75	627330940006597	3	0	0.0087	0	2	QKYR	TLSVPELTQQMFDAR	NMMT	MOD:01492 T1	0	12925	A0A060Y7K1	A0A060Y7K1{289-303}	0	0	0	A0A060Y7K1	59.53	227266828292398	672124639904717	86689694404602
29154@20161214_11_MMarOrtega_iTRAQ-Membr.cmpd.mgf	149.65	616009500001932	3	0	0.0069	0	2	HVPR	AVFVDLEPTVIDEVR	TGTY	MOD:01492 A1	0	3664	A0A060WX95	A0A060WX95{30-44}	0	0	0	A0A060VW86;A0A060W2G0;A0A060W4H1;A0A060WER4;A0A060WL13;A0A060WX95;A0A060X559;A0A060YCZ7;A0A060Z9K5;A0A060ZEE2	42.41	219301850537745	672124639904717	87322049975395
19534@20161214_11_MMarOrtega_iTRAQ-Membr.cmpd.mgf	102.15	633836810004301	2	0	0.0078	0	2	HANK	LFVDPDNFR	VLAD	MOD:01492 L1	0	13171	A0A060YP37;P02142	A0A060YP37{97-105};P02142{96-104}	0	0	0	A0A060YP37;C1BEX8;C1BFD8;P02142	46.17	194485177707757	672124639904717	11537852025032
9850@20161214_11_MMarOrtega_iTRAQ-Membr.cmpd.mgf	60.53	601338440001828	2	0	0.0053	0	2	ISGK	ADVVGAEALGR	MLTA	MOD:01492 A1	0	10492	A0A060XKX2;A0A060XRV6;A0A060Y757;A0A060YJC7;P02019;Q98974	A0A060XKX2{22-32};A0A060XRV6{22-32};A0A060Y757{22-32};A0A060YJC7{22-32};P02019{21-31};Q98974{22-32}	0	0	0	A0A060XKX2;A0A060XRV6;A0A060Y757;A0A060YJC7;A0A060YPI8;A0A060Z7S3;C1BG68;C1BGX1;C1BIB0;P02019;Q98974	66.47	301254828839113	672124639904717	153187390327454
23644@20161214_11_MMarOrtega_iTRAQ-Membr.cmpd.mgf	129.63	514913010004529	3	0	0.0052	0	2	PKGK	TSSYAFFVATCR	EEHK	MOD:00110 C11;MOD:01492 T1	0	4194	Q91201	Q91201{13-24}	0	0	0	A0A060Y547;Q91201	33.64	251997215938003	672124639904717	85680122256279
18649@20161214_11_MMarOrtega_iTRAQ-Membr.cmpd.mgf	98.50	676880570003252	2	0	0.0091	0	2	HATR	LMVDPTNFK	ILAH	MOD:01492 K9;MOD:01492 L1	0	16481	C1BG49	C1BG49{93-101}	0	0	0	C1BEX7;C1BG49	63.36	238346147164266	672124639904717	138468965530396
9392@20161214_11_MMarOrtega_iTRAQ-Membr.cmpd.mgf	57.58	588339810004037	2	0	0.0050	0	2	GDRK	IVQSNAIMR	YIAR	MOD:01492 I1	0	7977	A0A060Y2H6	A0A060Y2H6{70-78}	0	0	0	A0A060Y2H6	38.98	181632482110254	672124639904717	132212816238403
21537@20161214_11_MMarOrtega_iTRAQ-Membr.cmpd.mgf	116.85	64165729000417	3	0	-0.0020	0	2	TSTR	FTDEYQLYEELGK	GAFS	MOD:01492 K13;MOD:01492 F1	0	645	A0A060XRH3	A0A060XRH3{11-23}	0	0	0	A0A060WHE5;A0A060WU75;A0A060XRH3	30.43	238434147576059	672124639904717	86699492096901
1260@20161214_11_MMarOrtega_iTRAQ-Membr.cmpd.mgf	19.65	549300800002237	2	0	-0.0212	0	2	RHTK	GVGASGSFK	LAKA	MOD:01492 K9;MOD:01492 G1	0	8248	C1BEV7	C1BEV7{85-93}	0	0	0	C1BEV7	43.05	599277847207806	672124639904717	82048054218292
21991@20161214_11_MMarOrtega_iTRAQ-Membr.cmpd.mgf	118.53	748931920004096	2	0	0.0026	0	2	VWGK	VDINEVGPLALGR	VLIV	MOD:01492 V1	0	13171	A0A060XZ25;A0A060YEC0	A0A060XZ25{19-31};A0A060YEC0{19-31}	0	0	0	A0A060XZ25;A0A060YEC0;C1BFD8;Q6TAD0	25.53	198929374478897	669897000433602	110397121906281
30527@20161214_11_MMarOrtega_iTRAQ-Membr.cmpd.mgf	154.63	540333760005688	3	0	0.0130	0	2	SVEK	FLQQLALGLAEK	YR	MOD:01492 K12;MOD:01492 F1	0	16481	C1BIC4	C1BIC4{130-141}	0	0	0	C1BEY1;C1BG02;C1BIC4;Q98973	62.15	226399410571048	669897000433602	87139739394188
8640@20161214_11_MMarOrtega_iTRAQ-Membr.cmpd.mgf	55.13	520950620001324	3	0	0.0146	0	2	VLHK	AVSGFYTSNAAGK	EFLL	MOD:01492 K13;MOD:01492 A1	0	7370	A0A060WTT2	A0A060WTT2{96-108}	0	0	0	A0A060WTT2;A0A060X5H5	61.37	202020639523463	669897000433602	78930426120758
36913@20161214_11_MMarOrtega_iTRAQ-Membr.cmpd.mgf	189.50	818156790006746	3	0	0.0311	0	2	QIFR	AVSALSSLGLPLASQEVVGALVAR	IAKE	MOD:01492 A1	0	10856	A0A060WXQ8	A0A060WXQ8{127-150}	0	0	0	A0A060WXQ8	18.79	127238038676274	669897000433602	65085007071495
23230@20161214_11_MMarOrtega_iTRAQ-Membr.cmpd.mgf	125.75	526974970004226	3	1	0.0173	0	2	IQDK	GMLQPIIDFQK	KMLK	MOD:01492 K11;MOD:01492 G1	0	14844	Q91452	Q91452{311-321}	0	0	0	Q91452	39.51	201479130269018	667778070526608	72313835978508
22081@20161214_11_MMarOrtega_iTRAQ-Membr.cmpd.mgf	118.88	956915400004397	2	0	-0.0030	0	2	GKVK	FEEEPGEDMYESPLP		MOD:01492 F1	0	14844	P32847;Q91452	P32847{904-918};Q91452{898-912}	0	0	0	A0A060Y2N3;A0A060ZA60;P32847;Q91452	82.59	21760614734061	667778070526608	97612385630608
9967@20161214_11_MMarOrtega_iTRAQ-Membr.cmpd.mgf	61.13	6523792300049	2	0	0.0090	0	2	GLDR	AVQNLDDIK	NTYT	MOD:01492 K9;MOD:01492 A1	0	8496	A0A060XSW0;C1BEM6;C1BF45;C1BFL6;C1BG64;C1BG67	A0A060XSW0{75-83};C1BEM6{75-83};C1BF45{75-83};C1BFL6{75-83};C1BG64{75-83};C1BG67{75-83}	0	0	0	A0A060XSW0;C1BEM6;C1BEX3;C1BF45;C1BFL6;C1BG64;C1BG67;P02141	49.05	242193368355843	667778070526608	125104420423508
13093@20161214_11_MMarOrtega_iTRAQ-Membr.cmpd.mgf	73.47	630347410002488	2	0	0.0025	0	2	DQYK	ATDFVVPGPGR	LEMK	MOD:01492 A1	0	11328	A0A060Z0P2	A0A060Z0P2{152-162}	0	0	0	A0A060XIH6;A0A060Z0P2	30.00	176460705263996	667778070526608	122918552517891
28509@20161214_11_MMarOrtega_iTRAQ-Membr.cmpd.mgf	147.65	686383070007811	3	0	-0.0004	0	2	FIDR	NAASTDLSALEVSPGVLLR	VTTS	MOD:01492 N1	0	932	A0A060WMP1	A0A060WMP1{166-184}	0	0	0	A0A060WMP1	20.99	169665186570601	667778070526608	7634038579464
33144@20161214_11_MMarOrtega_iTRAQ-Membr.cmpd.mgf	166.50	638401910004283	2	0	0.0074	0	2	AFQK	FLAVVVSALGR	QYH	MOD:01492 F1	0	8496	A0A060XSW0;A0A060YK70;C1BEM6;C1BF45;C1BFL6;C1BG64;C1BG67	A0A060XSW0{135-145};A0A060YK70{44-54};C1BEM6{135-145};C1BF45{135-145};C1BFL6{135-145};C1BG64{135-145};C1BG67{135-145}	0	0	0	A0A060XSW0;A0A060YK70;C1BEM6;C1BEX3;C1BF45;C1BFL6;C1BG64;C1BG67;P02141	43.08	241736995455915	665757731917779	139029784202576
33120@20161214_11_MMarOrtega_iTRAQ-Membr.cmpd.mgf	166.13	625981070003378	3	0	-0.0056	0	2	KTKR	TIQFVDWCPTGFK	VGIN	MOD:00110 C8;MOD:01492 K13;MOD:01492 T1	0	3664	P18288	P18288{340-352}	0	0	0	P18288	53.51	230281083209885	665757731917779	93416035652161
36639@20161214_11_MMarOrtega_iTRAQ-Membr.cmpd.mgf	187.38	534017340008744	3	0	0.0120	0	2	ENFR	VLADVLTIVVAAK	FGAS	MOD:01492 K13;MOD:01492 V1	0	13171	A0A060YEC0	A0A060YEC0{106-118}	0	0	0	A0A060YEC0	61.68	256410730359077	665757731917779	91768356919289
12648@20161214_11_MMarOrtega_iTRAQ-Membr.cmpd.mgf	71.62	521289510002042	3	0	0.0075	0	2	IVLK	EPISVSPTQMGK	FRSL	MOD:01492 K12;MOD:01492 E1	0	13344	Q7T2K6	Q7T2K6{213-224}	0	0	0	Q7T2K6	56.20	233716968004521	665757731917779	876501070261
20776@20161214_11_MMarOrtega_iTRAQ-Membr.cmpd.mgf	111.00	9180200800042	2	1	0.0055	0	2	HNPR	LPFTGTIQGGLQEGK	TITI	MOD:01492 K15;MOD:01492 L1	0	567	A0A060XVS8	A0A060XVS8{14-28}	0	0	0	A0A060XVS8	30.79		665757731917779	98494282364845
20414@20161214_11_MMarOrtega_iTRAQ-Membr.cmpd.mgf	108.83	708047320008892	3	0	-0.0076	1	2	QLCK	LFVGGLNVDTDDDGLRK	HFEQ	MOD:01492 K17;MOD:01492 L1	0	13098	A0A060XIZ4	A0A060XIZ4{10-26}	0	0	0	A0A060XIZ4;A0A060YD20	37.80	151109492717599	665757731917779	69839355587959
20988@20161214_11_MMarOrtega_iTRAQ-Membr.cmpd.mgf	112.28	708392520008028	2	0	-0.0071	0	2	LAEK	LGGSSVVTLEGGPV		MOD:01492 L1	0	15211	C1BF66	C1BF66{154-167}	0	0	0	A0A060W8R2;A0A060YDZ1;C1BF66	23.64	169193182439758	665757731917779	74111582517624
22393@20161214_11_MMarOrtega_iTRAQ-Membr.cmpd.mgf	120.07	606995130004395	3	0	-0.0015	1	2	EDVR	RQWQQLEELAAFR	RQNL	MOD:01492 R1	0	8054	A0A060YA94;A0A060YZ41	A0A060YA94{579-591};A0A060YZ41{416-428}	0	0	0	A0A060YA94;A0A060YZ41	41.59	218374484174122	663827216398241	106972293496132
23355@20161214_11_MMarOrtega_iTRAQ-Membr.cmpd.mgf	127.05	526636300002136	3	0	0.0013	0	2	IQDK	GMLQPIIDFQK	KMLK	MOD:01492 K11;MOD:01492 G1	0	14844	Q91452	Q91452{311-321}	0	0	0	Q91452	46.30	193570101257651	663827216398241	72313752055168
32983@20161214_11_MMarOrtega_iTRAQ-Membr.cmpd.mgf	163.67	638402360000212	2	0	0.0083	0	2	AFQK	FLAVVVSALGR	QYH	MOD:01492 F1	0	8496	A0A060XSW0;A0A060YK70;C1BEM6;C1BF45;C1BFL6;C1BG64;C1BG67	A0A060XSW0{135-145};A0A060YK70{44-54};C1BEM6{135-145};C1BF45{135-145};C1BFL6{135-145};C1BG64{135-145};C1BG67{135-145}	0	0	0	A0A060XSW0;A0A060YK70;C1BEM6;C1BEX3;C1BF45;C1BFL6;C1BG64;C1BG67;P02141	42.78	253702026376896	663827216398241	137410499095917
9778@20161214_11_MMarOrtega_iTRAQ-Membr.cmpd.mgf	59.98	601337720000076	2	0	0.0038	0	2	ISGK	ADVVGAEALGR	MLTA	MOD:01492 A1	0	10492	A0A060XKX2;A0A060XRV6;A0A060Y757;A0A060YJC7;P02019;Q98974	A0A060XKX2{22-32};A0A060XRV6{22-32};A0A060Y757{22-32};A0A060YJC7{22-32};P02019{21-31};Q98974{22-32}	0	0	0	A0A060XKX2;A0A060XRV6;A0A060Y757;A0A060YJC7;A0A060YPI8;A0A060Z7S3;C1BG68;C1BGX1;C1BIB0;P02019;Q98974	66.33	294492855938886	663827216398241	155200106143951
25325@20161214_11_MMarOrtega_iTRAQ-Membr.cmpd.mgf	136.47	61830996000448	3	0	-0.0301	0	2	QSRR	AALEDSFHLQQFFR	DSDE	MOD:01492 A1	0	914	A0A060XII9	A0A060XII9{567-580}	0	0	0	A0A060XII9	24.48	207682580458251	661978875828839	70190292835236
33418@20161214_11_MMarOrtega_iTRAQ-Membr.cmpd.mgf	169.58	638401410006883	2	0	0.0064	0	2	AFQK	FLAVVVSALGR	QYH	MOD:01492 F1	0	8496	A0A060XSW0;A0A060YK70;C1BEM6;C1BF45;C1BFL6;C1BG64;C1BG67	A0A060XSW0{135-145};A0A060YK70{44-54};C1BEM6{135-145};C1BF45{135-145};C1BFL6{135-145};C1BG64{135-145};C1BG67{135-145}	0	0	0	A0A060XSW0;A0A060YK70;C1BEM6;C1BEX3;C1BF45;C1BFL6;C1BG64;C1BG67;P02141	31.94	147556333964706	661978875828839	119474538087845
33015@20161214_11_MMarOrtega_iTRAQ-Membr.cmpd.mgf	164.18	638402500001412	2	0	0.0086	0	2	AFQK	FLAVVVSALGR	QYH	MOD:01492 F1	0	8496	A0A060XSW0;A0A060YK70;C1BEM6;C1BF45;C1BFL6;C1BG64;C1BG67	A0A060XSW0{135-145};A0A060YK70{44-54};C1BEM6{135-145};C1BF45{135-145};C1BFL6{135-145};C1BG64{135-145};C1BG67{135-145}	0	0	0	A0A060XSW0;A0A060YK70;C1BEM6;C1BEX3;C1BF45;C1BFL6;C1BG64;C1BG67;P02141	42.40	244942024975678	661978875828839	138532922267914
21752@20161214_11_MMarOrtega_iTRAQ-Membr.cmpd.mgf	117.70	618988450005581	3	0	0.0010	0	2	IAAK	FGASFTPEIQATWQK	FMKV	MOD:01492 K15	0	13171	A0A060YEC0;A0A060YP37;P02142	A0A060YEC0{119-133};A0A060YP37{119-133};P02142{118-132}	0	0	0	A0A060YEC0;A0A060YP37;C1BEX8;P02142	49.66	185689934703811	661978875828839	71960043787956
31323@20161214_11_MMarOrtega_iTRAQ-Membr.cmpd.mgf	157.68	635307450002233	3	0	-0.0077	0	2	ISSK	AMGIMNSFVNDIFER	IAGE	MOD:00719 M5;MOD:01492 A1	0	15915	P69069	P69069{57-71}	0	0	0	A0A060W7W3;P69069	50.28	260672755115991	661978875828839	91256964445114
29826@20161214_11_MMarOrtega_iTRAQ-Membr.cmpd.mgf	151.63	108654408000935	2	0	-0.0060	0	2	RIYK	FFGPDTVYDLPLNNPYR	QKNG	MOD:01492 F1	0	14053	A0A060XWS5	A0A060XWS5{99-115}	0	0	0	A0A060XWS5;C1BFR5	19.64		661978875828839	82374150395393
13134@20161214_11_MMarOrtega_iTRAQ-Membr.cmpd.mgf	73.58	435262310004692	3	0	-0.0067	0	2	VQFK	LVLVGDGGTGK	TTFV	MOD:01492 K11;MOD:01492 L1	0	16490	A0A060WCT5	A0A060WCT5{44-54}	0	0	0	A0A060WCT5;C1BEN8;W5S0H9	49.51	178820262519527	661978875828839	73040859460831
8932@20161214_11_MMarOrtega_iTRAQ-Membr.cmpd.mgf	56.02	830917510001091	2	0	-0.0120	0	2	VVNR	GDPYPQEVGATVQR	VMER	MOD:01492 G1	0	9317	A0A060XZW2	A0A060XZW2{228-241}	0	0	0	A0A060XZW2	32.51		661978875828839	135744836330414
28350@20161214_11_MMarOrtega_iTRAQ-Membr.cmpd.mgf	147.18	63103923000553	3	0	0.0133	0	2	DWSK	VVLAYEPVWAIGTGK	TASP	MOD:01492 K15;MOD:01492 V1	0	15154	A0A060WRB8	A0A060WRB8{160-174}	0	0	0	A0A060PJH1;A0A060VUA9;A0A060WRB8;A0A060XMI6;A0A060Y9K5;Q70I40	27.19	148390797761745	661978875828839	8860355758667
23381@20161214_11_MMarOrtega_iTRAQ-Membr.cmpd.mgf	127.32	526636500007605	3	0	0.0019	0	2	IQDK	GMLQPIIDFQK	KMLK	MOD:01492 K11;MOD:01492 G1	0	14844	Q91452	Q91452{311-321}	0	0	0	Q91452	41.86	214959674479631	660205999132796	71913220524788
30931@20161214_11_MMarOrtega_iTRAQ-Membr.cmpd.mgf	156.20	620681280005462	3	0	0.0066	0	2	HVPR	AIFVDLEPTVIDEVR	TGIY	MOD:01492 A1	0	3664	A0A060Z5I0;A0A060ZHQ2	A0A060Z5I0{73-87};A0A060ZHQ2{30-44}	0	0	0	A0A060Y3B7;A0A060Y3V5;A0A060YPW6;A0A060Z3V9;A0A060Z5I0;A0A060ZHQ2	70.59	32041853853103	660205999132796	9781402695179
9740@20161214_11_MMarOrtega_iTRAQ-Membr.cmpd.mgf	59.73	601337350007385	2	0	0.0031	0	2	ISGK	ADVVGAEALGR	MLTA	MOD:01492 A1	0	10492	A0A060XKX2;A0A060XRV6;A0A060Y757;A0A060YJC7;P02019;Q98974	A0A060XKX2{22-32};A0A060XRV6{22-32};A0A060Y757{22-32};A0A060YJC7{22-32};P02019{21-31};Q98974{22-32}	0	0	0	A0A060XKX2;A0A060XRV6;A0A060Y757;A0A060YJC7;A0A060YPI8;A0A060Z7S3;C1BG68;C1BGX1;C1BIB0;P02019;Q98974	66.39	30996817374246	660205999132796	147479488372803
16670@20161214_11_MMarOrtega_iTRAQ-Membr.cmpd.mgf	89.62	491262730008697	3	0	0.0064	0	2	GQFK	EIQLSDYMGK	YVVF	MOD:01492 K10;MOD:01492 E1	0	4498	A0A060YDT1	A0A060YDT1{27-36}	0	0	0	A0A060YDT1;A0A060YM71	50.24	216844886205712	660205999132796	6841460287571
25295@20161214_11_MMarOrtega_iTRAQ-Membr.cmpd.mgf	136.38	604320440004892	3	0	-0.0014	0	2	DVKK	TMEGQDAVFIILGTR	SDLG	MOD:00719 M2;MOD:01492 T1	0	8176	C1BFM3	C1BFM3{65-79}	0	0	0	C1BFA2;C1BFM3;C1BFS0;C1BG96;C1BGC6	40.94	192123708533839	660205999132796	81379585146904
33746@20161214_11_MMarOrtega_iTRAQ-Membr.cmpd.mgf	171.77	635313530007442	3	0	0.0106	0	2	ISSK	AMGIMNSFVNDIFER	IAGE	MOD:00719 M2;MOD:01492 A1	0	15915	P69069	P69069{57-71}	0	0	0	A0A060W7W3;P69069	43.75	198181891448684	660205999132796	91482568502426
14801@20161214_11_MMarOrtega_iTRAQ-Membr.cmpd.mgf	80.23	636355580000688	2	0	-0.0023	0	2	KAIR	IGDPLLENTR	MGAL	MOD:01492 I1	0	10860	A0A060XBV8	A0A060XBV8{342-351}	0	0	0	A0A060XBV8	17.31		660205999132796	74631083011627
30396@20161214_11_MMarOrtega_iTRAQ-Membr.cmpd.mgf	153.60	598667950001035	3	0	-0.0089	0	2	ATLR	HDADGQATLLNLLLR	NYLQ	MOD:01492 H1	0	7370	A0A060WTT2	A0A060WTT2{222-236}	0	0	0	A0A060WTT2;A0A060X5H5	40.16		660205999132796	94259973406792
7290@20161214_11_MMarOrtega_iTRAQ-Membr.cmpd.mgf	48.20	462617360004545	3	0	0.0053	1	2	VEDR	RQPEVELVK	TLPP	MOD:01492 K9;MOD:01492 R1	0	4370	A0A060YLZ0	A0A060YLZ0{775-783}	0	0	0	A0A060YLZ0	31.52	223527381742511	658502665202918	77391563534737
32880@20161214_11_MMarOrtega_iTRAQ-Membr.cmpd.mgf	162.37	638403250009689	2	0	0.0101	0	2	AFQK	FLAVVVSALGR	QYH	MOD:01492 F1	0	8496	A0A060XSW0;A0A060YK70;C1BEM6;C1BF45;C1BFL6;C1BG64;C1BG67	A0A060XSW0{135-145};A0A060YK70{44-54};C1BEM6{135-145};C1BF45{135-145};C1BFL6{135-145};C1BG64{135-145};C1BG67{135-145}	0	0	0	A0A060XSW0;A0A060YK70;C1BEM6;C1BEX3;C1BF45;C1BFL6;C1BG64;C1BG67;P02141	41.93	246203944470488	658502665202918	138611784934998
33240@20161214_11_MMarOrtega_iTRAQ-Membr.cmpd.mgf	168.32	638402510006062	2	0	0.0086	0	2	AFQK	FLAVVVSALGR	QYH	MOD:01492 F1	0	8496	A0A060XSW0;A0A060YK70;C1BEM6;C1BF45;C1BFL6;C1BG64;C1BG67	A0A060XSW0{135-145};A0A060YK70{44-54};C1BEM6{135-145};C1BF45{135-145};C1BFL6{135-145};C1BG64{135-145};C1BG67{135-145}	0	0	0	A0A060XSW0;A0A060YK70;C1BEM6;C1BEX3;C1BF45;C1BFL6;C1BG64;C1BG67;P02141	44.52	226161879620066	658502665202918	139318475723267
37153@20161214_11_MMarOrtega_iTRAQ-Membr.cmpd.mgf	192.05	534663420006421	3	0	0.0059	0	2	NLNR	LIGQIVSSITASLR	FDGA	MOD:01492 L1	0	3664	P18288	P18288{230-243}	0	0	0	A0A060W624;A0A060WVV4;A0A060XZL2;A0A060Z9K5;P18288;Q8AWI2	60.08	280117051859601	658502665202918	100661113858223
21997@20161214_11_MMarOrtega_iTRAQ-Membr.cmpd.mgf	118.55	532299420005336	3	0	0.0038	0	2	NEIK	DSVVAGFQWAVK	EGAL	MOD:01492 K12;MOD:01492 D1	0	2017	A0A060XSW2;A0A060XSZ2	A0A060XSW2{683-694};A0A060XSZ2{738-749}	0	0	0	A0A060VWY9;A0A060WYM7;A0A060XSW2;A0A060XSZ2	17.16	165023843429701	658502665202918	84779402017593
23303@20161214_11_MMarOrtega_iTRAQ-Membr.cmpd.mgf	126.50	807908710001122	2	0	0.0015	0	2	VTYR	MDLSYGQMGSLLR	SGSR	MOD:01492 M1	0	9859	A0A060VWC4	A0A060VWC4{429-441}	0	0	0	A0A060VWC4;A0A060W111	28.94	24253722212807	658502665202918	142387404918671
37113@20161214_11_MMarOrtega_iTRAQ-Membr.cmpd.mgf	191.40	85386428000768	3	0	-0.0024	0	2	ELNK	LLGGVTIAQGGVLPNIQAVLLPK	KTEK	MOD:01492 K23;MOD:01492 L1	0	4023	A0A060VUR1	A0A060VUR1{97-119}	0	0	0	A0A060VUR1;A0A060ZUT6;C1BEH9;P02264	68.93	333830255449282	658502665202918	128148563623428
20087@20161214_11_MMarOrtega_iTRAQ-Membr.cmpd.mgf	106.93	929144800009331	3	1	0.0267	0	2	LQRR	SQSEGAVAQPLGGDIEMQTFSVTK	QRDT	MOD:01492 K24;MOD:00719 M17;MOD:01492 S1	0	14844	A0A060XW66;P32847;Q91452	A0A060XW66{168-191};P32847{179-202};Q91452{173-196}	0	0	0	A0A060XW66;A0A060ZA54;P32847;Q91452	83.55	256789355955731	15
19593@20161214_11_MMarOrtega_iTRAQ-Membr.cmpd.mgf	102.60	845780500007962	3	0	0.0034	0	2	WTQR	HFSTFGNLSTPAAIMGNPAVAK	HGKT	MOD:01492 K22;MOD:00719 M15;MOD:01492 H1	0	8496	A0A060XSW0;C1BEM6;C1BFL6;C1BG64;C1BG67	A0A060XSW0{42-63};C1BEM6{42-63};C1BFL6{42-63};C1BG64{42-63};C1BG67{42-63}	0	0	0	A0A060XSW0;A0A060YJR1;C1BEM6;C1BEX3;C1BFL6;C1BG64;C1BG67;P02141	80.41	30329283053466	15
20208@20161214_11_MMarOrtega_iTRAQ-Membr.cmpd.mgf	108.15	845782080004191	3	0	0.0082	0	2	WTQR	HFSTFGNLSTPAAIMGNPAVAK	HGKT	MOD:01492 K22;MOD:00719 M15;MOD:01492 H1	0	8496	A0A060XSW0;C1BEM6;C1BFL6;C1BG64;C1BG67	A0A060XSW0{42-63};C1BEM6{42-63};C1BFL6{42-63};C1BG64{42-63};C1BG67{42-63}	0	0	0	A0A060XSW0;A0A060YJR1;C1BEM6;C1BEX3;C1BFL6;C1BG64;C1BG67;P02141	86.53	267112124621307	15
21260@20161214_11_MMarOrtega_iTRAQ-Membr.cmpd.mgf	114.28	970517750002932	3	0	0.0042	1	2	GLDR	AVQNLDDIKNTYTALSVMHSEK	LHVD	MOD:01492 K9;MOD:01492 K22;MOD:01492 A1	0	8496	A0A060XSW0;C1BEM6;C1BG67	A0A060XSW0{75-96};C1BEM6{75-96};C1BG67{75-96}	0	0	0	A0A060XSW0;C1BEM6;C1BG67;P02141	110.61	382139087574208	15
21288@20161214_11_MMarOrtega_iTRAQ-Membr.cmpd.mgf	114.55	97051995000156	3	0	0.0108	1	2	GLDR	AVQNLDDIKNTYTALSVMHSEK	LHVD	MOD:01492 K9;MOD:01492 K22;MOD:01492 A1	0	8496	A0A060XSW0;C1BEM6;C1BG67	A0A060XSW0{75-96};C1BEM6{75-96};C1BG67{75-96}	0	0	0	A0A060XSW0;C1BEM6;C1BG67;P02141	112.76	389007626952213	15
21238@20161214_11_MMarOrtega_iTRAQ-Membr.cmpd.mgf	114.03	970517750003293	3	0	0.0042	1	2	GLDR	AVQNLDDIKNTYTALSVMHSEK	LHVD	MOD:01492 K9;MOD:01492 K22;MOD:01492 A1	0	8496	A0A060XSW0;C1BEM6;C1BG67	A0A060XSW0{75-96};C1BEM6{75-96};C1BG67{75-96}	0	0	0	A0A060XSW0;C1BEM6;C1BG67;P02141	119.16	41512285204144	15
20268@20161214_11_MMarOrtega_iTRAQ-Membr.cmpd.mgf	108.40	845779910009787	3	0	0.0017	0	2	WTQR	HFSTFGNLSTPAAIMGNPAVAK	HGKT	MOD:01492 K22;MOD:00719 M15;MOD:01492 H1	0	8496	A0A060XSW0;C1BEM6;C1BFL6;C1BG64;C1BG67	A0A060XSW0{42-63};C1BEM6{42-63};C1BFL6{42-63};C1BG64{42-63};C1BG67{42-63}	0	0	0	A0A060XSW0;A0A060YJR1;C1BEM6;C1BEX3;C1BFL6;C1BG64;C1BG67;P02141	76.17	285565115488423	15
20155@20161214_11_MMarOrtega_iTRAQ-Membr.cmpd.mgf	107.63	845778400000602	3	0	-0.0029	0	2	WTQR	HFSTFGNLSTPAAIMGNPAVAK	HGKT	MOD:01492 K22;MOD:00719 M15;MOD:01492 H1	0	8496	A0A060XSW0;C1BEM6;C1BFL6;C1BG64;C1BG67	A0A060XSW0{42-63};C1BEM6{42-63};C1BFL6{42-63};C1BG64{42-63};C1BG67{42-63}	0	0	0	A0A060XSW0;A0A060YJR1;C1BEM6;C1BEX3;C1BFL6;C1BG64;C1BG67;P02141	62.02	301230593038737	15
20587@20161214_11_MMarOrtega_iTRAQ-Membr.cmpd.mgf	109.70	845786030004672	3	0	0.0200	0	2	WTQR	HFSTFGNLSTPAAIMGNPAVAK	HGKT	MOD:01492 K22;MOD:00719 M15;MOD:01492 H1	0	8496	A0A060XSW0;C1BEM6;C1BFL6;C1BG64;C1BG67	A0A060XSW0{42-63};C1BEM6{42-63};C1BFL6{42-63};C1BG64{42-63};C1BG67{42-63}	0	0	0	A0A060XSW0;A0A060YJR1;C1BEM6;C1BEX3;C1BFL6;C1BG64;C1BG67;P02141	70.86	285635208423295	15
21333@20161214_11_MMarOrtega_iTRAQ-Membr.cmpd.mgf	114.98	970855670006234	3	1	0.0180	1	2	GLDR	AVQNLDDIKNTYTALSVMHSEK	LHVD	MOD:01492 K9;MOD:01492 K22;MOD:01492 A1	0	8496	A0A060XSW0;C1BEM6;C1BG67	A0A060XSW0{75-96};C1BEM6{75-96};C1BG67{75-96}	0	0	0	A0A060XSW0;C1BEM6;C1BG67;P02141	99.41	357096293427755	15
21209@20161214_11_MMarOrtega_iTRAQ-Membr.cmpd.mgf	113.77	97051755000572	3	0	0.0036	1	2	GLDR	AVQNLDDIKNTYTALSVMHSEK	LHVD	MOD:01492 K9;MOD:01492 K22;MOD:01492 A1	0	8496	A0A060XSW0;C1BEM6;C1BG67	A0A060XSW0{75-96};C1BEM6{75-96};C1BG67{75-96}	0	0	0	A0A060XSW0;C1BEM6;C1BG67;P02141	111.76	406343218649165	15
20624@20161214_11_MMarOrtega_iTRAQ-Membr.cmpd.mgf	110.13	980520730005521	3	0	0.0026	1	2	GLDR	AVQNLDDIKNTYTTLSVMHSEK	LHVD	MOD:01492 K9;MOD:01492 K22;MOD:01492 A1	0	8496	C1BF45	C1BF45{75-96}	0	0	0	C1BEX3;C1BF45	80.72	294524311044956	15
20579@20161214_11_MMarOrtega_iTRAQ-Membr.cmpd.mgf	109.62	980520730007735	3	0	0.0026	1	2	GLDR	AVQNLDDIKNTYTTLSVMHSEK	LHVD	MOD:01492 K9;MOD:01492 K22;MOD:01492 A1	0	8496	C1BF45	C1BF45{75-96}	0	0	0	C1BEX3;C1BF45	132.79	33015143641644	15
15758@20161214_11_MMarOrtega_iTRAQ-Membr.cmpd.mgf	85.93	779103030001783	3	0	0.0080	1	2	PQTK	AYFSHWASVAPGSAPVKK	HGIT	MOD:01492 K17;MOD:01492 K18;MOD:01492 A1	0	16481	A0A060XSB4;C1BG49;P14527	A0A060XSB4{42-59};C1BG49{42-59};P14527{41-58}	0	0	0	A0A060XSB4;C1BEX7;C1BG02;C1BG49;P14527;Q98973	65.95	235520887904822	15
16217@20161214_11_MMarOrtega_iTRAQ-Membr.cmpd.mgf	87.50	779105650004001	3	0	0.0159	1	2	PQTK	AYFSHWASVAPGSAPVKK	HGIT	MOD:01492 K17;MOD:01492 K18;MOD:01492 A1	0	16481	A0A060XSB4;C1BG49;P14527	A0A060XSB4{42-59};C1BG49{42-59};P14527{41-58}	0	0	0	A0A060XSB4;C1BEX7;C1BG02;C1BG49;P14527;Q98973	85.22	273549846808022	15
16288@20161214_11_MMarOrtega_iTRAQ-Membr.cmpd.mgf	88.02	116814508000187	2	0	-0.0031	1	2	PQTK	AYFSHWASVAPGSAPVKK	HGIT	MOD:01492 K17;MOD:01492 K18;MOD:01492 A1	0	16481	A0A060XSB4;C1BG49;P14527	A0A060XSB4{42-59};C1BG49{42-59};P14527{41-58}	0	0	0	A0A060XSB4;C1BEX7;C1BG02;C1BG49;P14527;Q98973	46.98	242224684344296	15
15937@20161214_11_MMarOrtega_iTRAQ-Membr.cmpd.mgf	86.47	779103200001338	3	0	0.0085	1	2	PQTK	AYFSHWASVAPGSAPVKK	HGIT	MOD:01492 K17;MOD:01492 K18;MOD:01492 A1	0	16481	A0A060XSB4;C1BG49;P14527	A0A060XSB4{42-59};C1BG49{42-59};P14527{41-58}	0	0	0	A0A060XSB4;C1BEX7;C1BG02;C1BG49;P14527;Q98973	66.77	245032078138669	15
16254@20161214_11_MMarOrtega_iTRAQ-Membr.cmpd.mgf	87.77	77910628000453	3	0	0.0177	1	2	PQTK	AYFSHWASVAPGSAPVKK	HGIT	MOD:01492 K17;MOD:01492 K18;MOD:01492 A1	0	16481	A0A060XSB4;C1BG49;P14527	A0A060XSB4{42-59};C1BG49{42-59};P14527{41-58}	0	0	0	A0A060XSB4;C1BEX7;C1BG02;C1BG49;P14527;Q98973	81.90	269276046152041	15
21332@20161214_11_MMarOrtega_iTRAQ-Membr.cmpd.mgf	114.97	805770630004007	3	0	0.0111	1	2	PQTK	TYFSEWADLSPGSAPVKK	HGGV	MOD:01492 K17;MOD:01492 K18;MOD:01492 T1	0	10492	A0A060YJC7	A0A060YJC7{42-59}	0	0	0	A0A060YJC7	67.69	266829035040008	15
21282@20161214_11_MMarOrtega_iTRAQ-Membr.cmpd.mgf	114.47	805769910004598	3	0	0.0089	1	2	PQTK	TYFSEWADLSPGSAPVKK	HGGV	MOD:01492 K17;MOD:01492 K18;MOD:01492 T1	0	10492	A0A060YJC7	A0A060YJC7{42-59}	0	0	0	A0A060YJC7	82.34	252731599259843	15
21310@20161214_11_MMarOrtega_iTRAQ-Membr.cmpd.mgf	114.72	805770630002031	3	0	0.0111	1	2	PQTK	TYFSEWADLSPGSAPVKK	HGGV	MOD:01492 K17;MOD:01492 K18;MOD:01492 T1	0	10492	A0A060YJC7	A0A060YJC7{42-59}	0	0	0	A0A060YJC7	69.44	324169462012308	15
15529@20161214_11_MMarOrtega_iTRAQ-Membr.cmpd.mgf	84.98	793759760009622	3	0	-0.0116	1	2	PQTK	AYFSHWDSVAPGSAPVKK	HGIT	MOD:01492 K17;MOD:01492 K18;MOD:01492 A1	0	16481	C1BF11	C1BF11{42-59}	0	0	0	C1BEW1;C1BF11;C1BGI7	55.16	241376042042006	15
11715@20161214_11_MMarOrtega_iTRAQ-Membr.cmpd.mgf	68.23	582679050008035	3	0	0.0122	1	2	AALK	KYLAASGYDVVK	NNAR	MOD:01492 K1;MOD:01492 K12;MOD:01492 K1	0	15694	C1BFU5	C1BFU5{53-64}	0	0	0	C1BFU5;C1BG80	54.40	264545193819418	15
16098@20161214_11_MMarOrtega_iTRAQ-Membr.cmpd.mgf	86.98	779103750008103	3	0	0.0102	1	2	PQTK	AYFSHWASVAPGSAPVKK	HGIT	MOD:01492 K17;MOD:01492 K18;MOD:01492 Y2	0	16481	A0A060XSB4;C1BG49;P14527	A0A060XSB4{42-59};C1BG49{42-59};P14527{41-58}	0	0	0	A0A060XSB4;C1BEX7;C1BG02;C1BG49;P14527;Q98973	44.90	224715681866894	149208187539524
21199@20161214_11_MMarOrtega_iTRAQ-Membr.cmpd.mgf	113.68	970517550002124	3	0	0.0036	1	2	GLDR	AVQNLDDIKNTYTALSVMHSEK	LHVD	MOD:01492 K9;MOD:01492 K22;MOD:01492 A1	0	8496	A0A060XSW0;C1BEM6;C1BG67	A0A060XSW0{75-96};C1BEM6{75-96};C1BG67{75-96}	0	0	0	A0A060XSW0;C1BEM6;C1BG67;P02141	64.96	310129940571783	148538719643218
16364@20161214_11_MMarOrtega_iTRAQ-Membr.cmpd.mgf	88.53	779105810009992	3	0	0.0163	1	2	PQTK	AYFSHWASVAPGSAPVKK	HGIT	MOD:01492 K17;MOD:01492 K18;MOD:01492 Y2	0	16481	A0A060XSB4;C1BG49;P14527	A0A060XSB4{42-59};C1BG49{42-59};P14527{41-58}	0	0	0	A0A060XSB4;C1BEX7;C1BG02;C1BG49;P14527;Q98973	26.44	232322190749688	146382721639824
15848@20161214_11_MMarOrtega_iTRAQ-Membr.cmpd.mgf	86.20	77910303000592	3	0	0.0080	1	2	PQTK	AYFSHWASVAPGSAPVKK	HGIT	MOD:01492 K17;MOD:01492 K18;MOD:01492 A1	0	16481	A0A060XSB4;C1BG49;P14527	A0A060XSB4{42-59};C1BG49{42-59};P14527{41-58}	0	0	0	A0A060XSB4;C1BEX7;C1BG02;C1BG49;P14527;Q98973	78.69	234763281968823	14537602002101
19634@20161214_11_MMarOrtega_iTRAQ-Membr.cmpd.mgf	102.87	845780500007619	3	0	0.0034	0	2	WTQR	HFSTFGNLSTPAAIMGNPAVAK	HGKT	MOD:01492 K22;MOD:00719 M15;MOD:01492 H1	0	8496	A0A060XSW0;C1BEM6;C1BFL6;C1BG64;C1BG67	A0A060XSW0{42-63};C1BEM6{42-63};C1BFL6{42-63};C1BG64{42-63};C1BG67{42-63}	0	0	0	A0A060XSW0;A0A060YJR1;C1BEM6;C1BEX3;C1BFL6;C1BG64;C1BG67;P02141	89.75	235530148289093	144685210829577
[truncated: 14,929 more rows]

## Sheet: export.CitoDeplec.Omykyss.PSMs
scan_id	rt	mz	charge	isotopic_peak	mass_error	missed_cleavages	specific_termini	flank_left	peptide	flank_right	mods	is_decoy	proteinGroup	inferredIDs	inferredCoords	FDR_spectrum	FDR_peptide	FDR_protein	IDs	score_M	score_O	score_T	score_Y
[truncated: 16,383 more rows]
