# Supplementary material for: Identification of diverse defense mechanisms in rainbow trout red blood cells in response to halted replication of VHS virus
Source: F1000Res. 2018 Feb 9;6:1958. Originally published 2017 Nov 6. [Version 2] doi: 10.12688/f1000research.12985.2 (PMC5820608; doi:10.12688/f1000research.12985.2)
Supplement: Excel file containing the iTRAQ 4-plex quantitative analysis raw data [file f1000research-6-15111-s0004.tgz › 30236ff4-7958-47ce-ac35-1c0a91d8b7a1_Dataset_5_iTRAQ_Protein_expression_Results_Raw_Data.xlsx]

## Sheet: mmortega.CitoDeplec.VHSV_vs_Con
category	contast	log2_fold_change	pvalue	evalue	qvalue	required_replicates	num_replicates	num_peptides	set_type	peptide	modif	inferred_proteins	description
confident.down	VHSV/Control	-2799	99999.9	0.00	0.000	1	2	1	inferred	---	----	A0A060W6Q6	Uncharacterized protein OS=Oncorhynchus mykiss GN=GSONMT00067709001 PE=4 SV=1
confident.down	VHSV/Control	-0.931	99999.9	0.00	0.000	1	2	5	inferred	---	----	Q70Z26	Actin beta OS=Oncorhynchus mykiss GN=B-actin PE=2 SV=1
confident.down	VHSV/Control	-0.859	4e+06	0.00	0.000	1	2	7	inferred	---	----	A0A060XJX9	Uncharacterized protein OS=Oncorhynchus mykiss GN=GSONMT00008794001 PE=4 SV=1
confident.down	VHSV/Control	-0.945	999999	0.00	0.000	1	2	4	inferred	---	----	A0A060XW06	Proteasome subunit alpha type OS=Oncorhynchus mykiss GN=GSONMT00002838001 PE=3 SV=1
confident.down	VHSV/Control	-3108	2.5e+08	0.00	0.001	1	2	1	inferred	---	----	A0A060WL12	Uncharacterized protein OS=Oncorhynchus mykiss GN=GSONMT00036965001 PE=4 SV=1
confident.down	VHSV/Control	-1045	4.4e+08	0.01	0.001	1	2	2	unresolved	---	----	A0A060W0R3;Q70Z26	Uncharacterized protein OS=Oncorhynchus mykiss GN=GSONMT00042274001 PE=3 SV=1
confident.down	VHSV/Control	-0.949	4.4e+08	0.01	0.001	1	2	5	inferred	---	----	W5S1H1	Proteasome subunit alpha type (Fragment) OS=Oncorhynchus mykiss GN=GSONMT00004493001 PE=2 SV=1
confident.down	VHSV/Control	-1354	4.9e+08	0.01	0.001	1	2	2	inferred	---	----	A0A060YWZ5	Uncharacterized protein OS=Oncorhynchus mykiss GN=GSONMT00015677001 PE=4 SV=1
confident.down	VHSV/Control	-1044	4.9e+08	0.01	0.001	1	2	3	inferred	---	----	A0A060WGZ9	Proteasome subunit alpha type OS=Oncorhynchus mykiss GN=GSONMT00074989001 PE=3 SV=1
confident.down	VHSV/Control	-1258	5e+07	0.01	0.001	1	2	2	inferred	---	----	A0A060YHC3	Proteasome subunit alpha type OS=Oncorhynchus mykiss GN=GSONMT00016791001 PE=3 SV=1
confident.down	VHSV/Control	-1049	8.29999e+08	0.01	0.001	1	2	6	unresolved	---	----	A0A060W0R3;A0A060YV63;Q70Z26	Uncharacterized protein OS=Oncorhynchus mykiss GN=GSONMT00042274001 PE=3 SV=1
confident.down	VHSV/Control	-1501	0.000104999895000105	0.02	0.001	1	2	1	inferred	---	----	A0A060XRN5	Uncharacterized protein OS=Oncorhynchus mykiss GN=GSONMT00029406001 PE=4 SV=1
confident.down	VHSV/Control	-1603	0.000123999876000124	0.02	0.001	1	2	1	unresolved	---	----	A0A060X0G4;A0A060YDJ4;Q5KT34	Uncharacterized protein OS=Oncorhynchus mykiss GN=GSONMT00030559001 PE=3 SV=1
confident.down	VHSV/Control	-0.849	0.000152999847000153	0.02	0.002	1	2	4	inferred	---	----	A0A060YT52	Proteasome subunit alpha type OS=Oncorhynchus mykiss GN=GSONMT00024731001 PE=3 SV=1
confident.down	VHSV/Control	-0.989	0.000192307497664476	0.03	0.002	1	2	2	inferred	---	----	A0A060WCT5	GTP-binding nuclear protein Ran OS=Oncorhynchus mykiss GN=GSONMT00066975001 PE=3 SV=1
confident.down	VHSV/Control	-1261	0.000449410707268924	0.06	0.004	1	2	1	inferred	---	----	Q5KT34	Heat shock 70kDa protein OS=Oncorhynchus mykiss GN=HSP70b PE=2 SV=1
confident.down	VHSV/Control	-0.747	0.000517709761008826	0.07	0.004	2	2	4	unresolved	---	----	A0A060WXM9;Q6UFZ9	Uncharacterized protein OS=Oncorhynchus mykiss GN=GSONMT00012009001 PE=3 SV=1
confident.down	VHSV/Control	-1214	0.000530724774511803	0.08	0.004	1	2	1	unresolved	---	----	A0A060WES3;A0A060X0G4;A0A060YDJ4;P08108;Q5KT34	Uncharacterized protein OS=Oncorhynchus mykiss GN=GSONMT00068455001 PE=3 SV=1
confident.down	VHSV/Control	-0.665	0.000620127856727738	0.09	0.005	2	2	7	inferred	---	----	Q6UFZ5	14-3-3E1 protein OS=Oncorhynchus mykiss PE=2 SV=1
confident.down	VHSV/Control	-1197	0.000646256305250662	0.09	0.005	2	2	1	inferred	---	----	A0A060VY22	Uncharacterized protein OS=Oncorhynchus mykiss GN=GSONMT00075675001 PE=4 SV=1
confident.down	VHSV/Control	-1092	0.000702203300723159	0.10	0.005	1	2	1	inferred	---	----	A0A060XNH5	Uncharacterized protein OS=Oncorhynchus mykiss GN=GSONMT00048924001 PE=4 SV=1
confident.down	VHSV/Control	-0.813	0.000730766420129153	0.11	0.005	2	2	3	unresolved	---	----	A0A060YDJ4;P08108	Uncharacterized protein OS=Oncorhynchus mykiss GN=GSONMT00040095001 PE=3 SV=1
confident.down	VHSV/Control	-1045	0.000808507197841711	0.12	0.005	1	2	1	unresolved	---	----	A0A060WJN0;A0A060WSI3;A0A060X0I2	Uncharacterized protein OS=Oncorhynchus mykiss GN=GSONMT00011010001 PE=3 SV=1
confident.down	VHSV/Control	-0.778	0.000840704244671484	0.12	0.005	2	2	2	inferred	---	----	A0A060XIZ4	Uncharacterized protein OS=Oncorhynchus mykiss GN=GSONMT00058076001 PE=4 SV=1
confident.down	VHSV/Control	-1060	0.000863632438034373	0.12	0.005	1	2	1	inferred	---	----	A0A060X1B5	Proteasome subunit alpha type OS=Oncorhynchus mykiss GN=GSONMT00010703001 PE=3 SV=1
confident.down	VHSV/Control	-1087	0.000913871225496529	0.13	0.005	1	2	1	unresolved	---	----	C1BEN3;C1BHJ7	Proteasome subunit beta type OS=Oncorhynchus mykiss GN=PSB11 PE=2 SV=1
confident.down	VHSV/Control	-1082	0.00100523033910817	0.14	0.005	2	2	1	inferred	---	----	A0A060X0I2	Uncharacterized protein OS=Oncorhynchus mykiss GN=GSONMT00054284001 PE=4 SV=1
confident.down	VHSV/Control	-0.805	0.00100525786706386	0.14	0.005	2	2	2	inferred	---	----	A0A060W3J0	Gamma-synuclein OS=Oncorhynchus mykiss GN=GSONMT00080522001 PE=3 SV=1
confident.down	VHSV/Control	-1110	0.00104971795735935	0.15	0.005	2	2	1	inferred	---	----	A0A060Y0B7	Uncharacterized protein OS=Oncorhynchus mykiss GN=GSONMT00057903001 PE=4 SV=1
confident.down	VHSV/Control	-0.625	0.0010857080816681	0.16	0.005	2	2	5	inferred	---	----	A0A060Z585	Uncharacterized protein OS=Oncorhynchus mykiss GN=GSONMT00007093001 PE=4 SV=1
confident.down	VHSV/Control	-0.758	0.00136689664103136	0.20	0.006	2	2	2	inferred	---	----	A0A060WA58	Uncharacterized protein OS=Oncorhynchus mykiss GN=GSONMT00070300001 PE=3 SV=1
confident.down	VHSV/Control	-0.953	0.00174310327428189	0.25	0.008	1	2	1	unresolved	---	----	A0A060YV63;Q70Z26	Uncharacterized protein OS=Oncorhynchus mykiss GN=GSONMT00033491001 PE=3 SV=1
confident.down	VHSV/Control	-0.807	0.00176850214349867	0.25	0.008	2	2	2	inferred	---	----	A0A060XDQ9	Uncharacterized protein OS=Oncorhynchus mykiss GN=GSONMT00037545001 PE=4 SV=1
confident.down	VHSV/Control	-0.645	0.00192927344168241	0.28	0.008	2	2	3	inferred	---	----	A0A060Y2H6	Uncharacterized protein OS=Oncorhynchus mykiss GN=GSONMT00064010001 PE=4 SV=1
confident.down	VHSV/Control	-0.978	0.00195916368200325	0.28	0.008	2	2	1	inferred	---	----	A0A060WTG1	Uncharacterized protein OS=Oncorhynchus mykiss GN=GSONMT00027279001 PE=4 SV=1
confident.down	VHSV/Control	-0.972	0.00236582480701455	0.34	0.009	2	2	1	unresolved	---	----	A0A060WES3;A0A060X0G4;A0A060YDJ4;P08108	Uncharacterized protein OS=Oncorhynchus mykiss GN=GSONMT00068455001 PE=3 SV=1
likely.down	VHSV/Control	-0.526	0.0031666138897685	0.46	0.012	2	2	7	inferred	---	----	A0A060WMG2	Uncharacterized protein OS=Oncorhynchus mykiss GN=GSONMT00043199001 PE=3 SV=1
likely.down	VHSV/Control	-1262	0.00365377588892521	0.53	0.014	2	2	1	inferred	---	----	A0A060XA74	Uncharacterized protein OS=Oncorhynchus mykiss GN=GSONMT00012520001 PE=4 SV=1
likely.down	VHSV/Control	-0.925	0.003692236687756	0.53	0.014	2	2	2	inferred	---	----	A0A060XUK7	Uncharacterized protein OS=Oncorhynchus mykiss GN=GSONMT00015299001 PE=4 SV=1
likely.down	VHSV/Control	-0.682	0.00376463206603792	0.54	0.014	2	2	3	inferred	---	----	A0A060Y9K5	Triosephosphate isomerase OS=Oncorhynchus mykiss GN=GSONMT00025708001 PE=3 SV=1
likely.down	VHSV/Control	-0.644	0.00379992400151997	0.55	0.013	2	2	2	inferred	---	----	A0A060X7X5	Catalase OS=Oncorhynchus mykiss GN=GSONMT00032740001 PE=3 SV=1
likely.down	VHSV/Control	-0.778	0.00381992360152797	0.55	0.013	2	2	1	unresolved	---	----	A0A060WMG2;Q6UFZ5;Q6UFZ9	Uncharacterized protein OS=Oncorhynchus mykiss GN=GSONMT00043199001 PE=3 SV=1
likely.down	VHSV/Control	-0.809	0.00389787963510949	0.56	0.013	2	2	1	inferred	---	----	Q9PT26	Proteasome subunit beta type-9 OS=Oncorhynchus mykiss GN=psmb9 PE=2 SV=1
likely.down	VHSV/Control	-0.777	0.00389787963510949	0.56	0.013	2	2	1	inferred	---	----	rev_A0A060YSJ2	reversed Uncharacterized protein OS=Oncorhynchus mykiss GN=GSONMT00043338001 PE=4 SV=1
likely.down	VHSV/Control	-0.662	0.00458128880723704	0.66	0.015	2	2	2	unresolved	---	----	A0A060X1B5;A0A060XD16;A0A060YHC3	Proteasome subunit alpha type OS=Oncorhynchus mykiss GN=GSONMT00010703001 PE=3 SV=1
likely.down	VHSV/Control	-0.790	0.00513499635144996	0.74	0.016	2	2	1	inferred	---	----	A0A060ZAG6	Uncharacterized protein (Fragment) OS=Oncorhynchus mykiss GN=GSONMT00009330001 PE=4 SV=1
likely.down	VHSV/Control	-0.595	0.00542841633096197	0.78	0.016	2	2	2	unresolved	---	----	A0A060YNX3;A0A060YT02	Uncharacterized protein OS=Oncorhynchus mykiss GN=GSONMT00042821001 PE=4 SV=1
likely.down	VHSV/Control	-0.762	0.00542841633096197	0.78	0.017	2	2	1	inferred	---	----	C1BHJ7	Proteasome subunit beta type OS=Oncorhynchus mykiss GN=PSB11 PE=2 SV=1
likely.down	VHSV/Control	-0.638	0.00548555755549841	0.79	0.016	2	2	3	inferred	---	----	A0A060XVS5	Uncharacterized protein OS=Oncorhynchus mykiss GN=GSONMT00046840001 PE=4 SV=1
likely.down	VHSV/Control	-0.538	0.00639978667377754	0.92	0.018	2	2	3	inferred	---	----	A0A060W4C7	Uncharacterized protein OS=Oncorhynchus mykiss GN=GSONMT00066197001 PE=4 SV=1
likely.up	VHSV/Control	1086	0.00665494293300231	0.96	0.019	3	2	1	unresolved	---	----	A0A060XSJ5;Q98973	Uncharacterized protein OS=Oncorhynchus mykiss GN=GSONMT00009493001 PE=3 SV=1
likely.down	VHSV/Control	-0.691	0.00674975893718082	0.97	0.019	2	2	1	inferred	---	----	A0A060Y243	Uncharacterized protein OS=Oncorhynchus mykiss GN=GSONMT00039893001 PE=4 SV=1
likely.down	VHSV/Control	-0.698	0.00678547194743045	0.98	0.018	2	2	1	inferred	---	----	A0A060XZL2	Uncharacterized protein (Fragment) OS=Oncorhynchus mykiss GN=GSONMT00013545001 PE=3 SV=1
likely.down	VHSV/Control	-0.616	0.00881778100995409	1.27	0.024	2	2	1	unresolved	---	----	A0A060VUA9;A0A060Y9K5	Triosephosphate isomerase OS=Oncorhynchus mykiss GN=GSONMT00077680001 PE=3 SV=1
likely.down	VHSV/Control	-0.474	0.0091424217894386	1.32	0.024	2	2	7	inferred	---	----	A0A060XBV8	Uncharacterized protein OS=Oncorhynchus mykiss GN=GSONMT00038471001 PE=4 SV=1
likely.down	VHSV/Control	-0.927	0.00969951502424879	1.40	0.025	3	2	1	inferred	---	----	A0A060WYC3	Carboxypeptidase OS=Oncorhynchus mykiss GN=GSONMT00001871001 PE=3 SV=1
likely.down	VHSV/Control	-0.525	0.00974951252437378	1.40	0.024	2	2	4	inferred	---	----	A0A060XV21	Proteasome subunit alpha type OS=Oncorhynchus mykiss GN=GSONMT00010412001 PE=3 SV=1
likely.down	VHSV/Control	-0.544	0.00974951252437378	1.40	0.025	2	2	3	inferred	---	----	C1BG22	Barrier-to-autointegration factor OS=Oncorhynchus mykiss GN=BAF PE=2 SV=1
likely.down	VHSV/Control	-0.712	0.0103678753749803	1.49	0.025	3	2	1	inferred	---	----	A0A060XI41	Uncharacterized protein (Fragment) OS=Oncorhynchus mykiss GN=GSONMT00061759001 PE=4 SV=1
likely.down	VHSV/Control	-0.475	0.0104205041839903	1.50	0.025	2	2	3	inferred	---	----	A0A060X782	Catalase OS=Oncorhynchus mykiss GN=GSONMT00034062001 PE=3 SV=1
likely.down	VHSV/Control	-0.463	0.0111169931180519	1.60	0.026	2	2	5	inferred	---	----	A0A060Y493	Delta-aminolevulinic acid dehydratase OS=Oncorhynchus mykiss GN=GSONMT00013670001 PE=3 SV=1
likely.down	VHSV/Control	-0.581	0.0125991600559963	1.81	0.029	2	2	1	inferred	---	----	A0A060YXK3	Uncharacterized protein OS=Oncorhynchus mykiss GN=GSONMT00009641001 PE=3 SV=1
likely.down	VHSV/Control	-0.462	0.0125991600559963	1.81	0.029	2	2	3	unresolved	---	----	A0A060W7L7;A0A060X782;A0A060X7X5	Catalase OS=Oncorhynchus mykiss GN=GSONMT00082031001 PE=3 SV=1
likely.down	VHSV/Control	-0.627	0.0128658089460703	1.85	0.029	2	2	1	inferred	---	----	A0A060WXM9	Uncharacterized protein OS=Oncorhynchus mykiss GN=GSONMT00012009001 PE=3 SV=1
likely.down	VHSV/Control	-0.669	0.0132657822811813	1.91	0.029	3	2	2	inferred	---	----	A0A060Y500	Uncharacterized protein OS=Oncorhynchus mykiss GN=GSONMT00057526001 PE=3 SV=1
likely.down	VHSV/Control	-0.707	0.0134276123134062	1.93	0.029	3	2	1	inferred	---	----	A0A060XWS5	Uncharacterized protein OS=Oncorhynchus mykiss GN=GSONMT00039268001 PE=4 SV=1
likely.down	VHSV/Control	-0.415	0.013784729662167	1.99	0.030	3	2	10	inferred	---	----	Q7T2K6	Carbonic anhydrase 2 OS=Oncorhynchus mykiss GN=GSONMT00073683001 PE=2 SV=1
likely.down	VHSV/Control	-0.546	0.01421327048068	2.05	0.030	3	2	2	inferred	---	----	A0A060YSS8	Uncharacterized protein (Fragment) OS=Oncorhynchus mykiss GN=GSONMT00051064001 PE=3 SV=1
likely.down	VHSV/Control	-0.488	0.0144275408899364	2.08	0.030	2	2	2	inferred	---	----	A0A060WTE4	Uncharacterized protein OS=Oncorhynchus mykiss GN=GSONMT00022604001 PE=4 SV=1
likely.down	VHSV/Control	-0.595	0.0159986667777685	2.30	0.032	3	2	1	inferred	---	----	Q6UFZ9	14-3-3 protein beta/alpha-1 OS=Oncorhynchus mykiss PE=2 SV=1
likely.down	VHSV/Control	-0.518	0.0159986667777685	2.30	0.033	3	2	2	inferred	---	----	A0A060WJN0	Uncharacterized protein OS=Oncorhynchus mykiss GN=GSONMT00011010001 PE=3 SV=1
likely.down	VHSV/Control	-0.495	0.0164152987251062	2.36	0.033	3	2	2	inferred	---	----	A0A060Y6S9	Uncharacterized protein OS=Oncorhynchus mykiss GN=GSONMT00036388001 PE=4 SV=1
likely.down	VHSV/Control	-0.530	0.018998100189981	2.74	0.037	3	2	1	unresolved	---	----	A0A060WMG2;A0A060WXM9;Q6UFZ9	Uncharacterized protein OS=Oncorhynchus mykiss GN=GSONMT00043199001 PE=3 SV=1
likely.down	VHSV/Control	-0.520	0.0193980601939806	2.79	0.038	3	2	1	inferred	---	----	A0A060W713	Uncharacterized protein OS=Oncorhynchus mykiss GN=GSONMT00068025001 PE=4 SV=1
likely.down	VHSV/Control	-0.499	0.0207979202079792	2.99	0.040	3	2	2	unresolved	---	----	A0A060Y757;Q98974	Uncharacterized protein OS=Oncorhynchus mykiss GN=GSONMT00016593001 PE=3 SV=1
likely.down	VHSV/Control	-0.515	0.0213309632263082	3.07	0.040	3	2	1	inferred	---	----	A0A060X2C0	Uncharacterized protein OS=Oncorhynchus mykiss GN=GSONMT00052850001 PE=4 SV=1
likely.down	VHSV/Control	-0.512	0.0213309632263082	3.07	0.040	3	2	3	inferred	---	----	A9XEM9	RACK1 OS=Oncorhynchus mykiss PE=2 SV=1
likely.down	VHSV/Control	-0.412	0.0236640373291856	3.41	0.044	3	2	4	unresolved	---	----	A0A060W7L7;A0A060X782	Catalase OS=Oncorhynchus mykiss GN=GSONMT00082031001 PE=3 SV=1
likely.down	VHSV/Control	-0.492	0.0261217347831521	3.76	0.048	3	2	2	inferred	---	----	C1BI16	Nuclear transport factor 2 OS=Oncorhynchus mykiss GN=NTF2 PE=2 SV=1
likely.down	VHSV/Control	-0.395	0.0263717035370579	3.80	0.047	3	2	7	unresolved	---	----	A0A060YDT1;A0A060YM71	Uncharacterized protein OS=Oncorhynchus mykiss GN=GSONMT00005272001 PE=4 SV=1
likely.down	VHSV/Control	-0.431	0.0265676331952578	3.83	0.047	3	2	4	inferred	---	----	A0A060XWZ4	Uncharacterized protein OS=Oncorhynchus mykiss GN=GSONMT00050258001 PE=4 SV=1
likely.down	VHSV/Control	-0.443	0.0275674903585202	3.97	0.048	3	2	2	inferred	---	----	A0A060XIH1	Uncharacterized protein OS=Oncorhynchus mykiss GN=GSONMT00003850001 PE=3 SV=1
likely.down	VHSV/Control	-0.461	0.0288530209970004	4.15	0.050	3	2	2	inferred	---	----	A0A060ZA08	Uncharacterized protein OS=Oncorhynchus mykiss GN=GSONMT00044150001 PE=4 SV=1
putative.down	VHSV/Control	-0.418	0.0308527353235252	4.44	0.053	3	2	4	inferred	---	----	A0A060Y182	Uncharacterized protein OS=Oncorhynchus mykiss GN=GSONMT00008240001 PE=4 SV=1
putative.down	VHSV/Control	-0.498	0.0311614730878187	4.49	0.053	3	2	1	inferred	---	----	A0A060XVB1	Phosphoglycerate mutase OS=Oncorhynchus mykiss GN=GSONMT00016520001 PE=3 SV=1
putative.down	VHSV/Control	-0.378	0.0313281119813364	4.51	0.052	3	2	5	unresolved	---	----	A0A060Y493;A0A060YKH3	Delta-aminolevulinic acid dehydratase OS=Oncorhynchus mykiss GN=GSONMT00013670001 PE=3 SV=1
putative.down	VHSV/Control	-0.493	0.0319946675554074	4.61	0.053	3	2	1	inferred	---	----	A0A060Z0N7	Uncharacterized protein OS=Oncorhynchus mykiss GN=GSONMT00011732001 PE=4 SV=1
putative.down	VHSV/Control	-0.456	0.0328278620229962	4.73	0.054	3	2	3	inferred	---	----	A0A060YLZ0	Uncharacterized protein OS=Oncorhynchus mykiss GN=GSONMT00047978001 PE=4 SV=1
putative.down	VHSV/Control	-0.696	0.0338276953841027	4.87	0.055	4	2	1	inferred	---	----	Q9PT28	Proteasome subunit beta type (Fragment) OS=Oncorhynchus mykiss PE=2 SV=1
putative.down	VHSV/Control	-0.509	0.0348275287452091	5.02	0.056	3	2	1	inferred	---	----	A0A060VWT8	Uncharacterized protein OS=Oncorhynchus mykiss GN=GSONMT00079987001 PE=4 SV=1
putative.down	VHSV/Control	-0.525	0.0397920415916817	5.73	0.063	4	2	1	inferred	---	----	A0A060YQM4	Serine hydroxymethyltransferase OS=Oncorhynchus mykiss GN=GSONMT00047982001 PE=3 SV=1
putative.down	VHSV/Control	-0.431	0.0411917616476705	5.93	0.064	3	2	1	inferred	---	----	A0A060WQJ8	Uncharacterized protein OS=Oncorhynchus mykiss GN=GSONMT00061440001 PE=3 SV=1
putative.down	VHSV/Control	-0.368	0.0415916816636673	5.99	0.064	3	2	5	inferred	---	----	C1BFM3	Flavin reductase OS=Oncorhynchus mykiss GN=BLVRB PE=2 SV=1
putative.down	VHSV/Control	-0.423	0.0419916016796641	6.05	0.064	3	2	2	inferred	---	----	A0A060XVE8	Uncharacterized protein OS=Oncorhynchus mykiss GN=GSONMT00054360001 PE=4 SV=1
putative.down	VHSV/Control	-0.493	0.0437912417516497	6.31	0.066	4	2	1	inferred	---	----	A0A060Y299	Uncharacterized protein OS=Oncorhynchus mykiss GN=GSONMT00059252001 PE=4 SV=1
putative.up	VHSV/Control	0.776	0.0453909218156369	6.54	0.067	4	2	1	inferred	---	----	A0A060X0Q9	Uncharacterized protein OS=Oncorhynchus mykiss GN=GSONMT00008950001 PE=4 SV=1
putative.down	VHSV/Control	-0.500	0.0453909218156369	6.54	0.068	4	2	1	inferred	---	----	A0A060XN37	Small ubiquitin-related modifier OS=Oncorhynchus mykiss GN=GSONMT00001249001 PE=3 SV=1
putative.down	VHSV/Control	-0.366	0.0457385653586603	6.59	0.067	3	2	4	inferred	---	----	A0A060XJC2	Uncharacterized protein OS=Oncorhynchus mykiss GN=GSONMT00006729001 PE=4 SV=1
putative.down	VHSV/Control	-0.517	0.0467383154211447	6.73	0.068	4	2	2	inferred	---	----	A0A060WES3	Uncharacterized protein OS=Oncorhynchus mykiss GN=GSONMT00068455001 PE=3 SV=1
putative.down	VHSV/Control	-0.371	0.0469882529367658	6.77	0.068	3	2	3	inferred	---	----	C1BFF6	Thioredoxin OS=Oncorhynchus mykiss GN=THIO PE=2 SV=1
putative.down	VHSV/Control	-0.382	0.0472381904523869	6.80	0.067	3	2	3	inferred	---	----	C1BF07	Calmodulin OS=Oncorhynchus mykiss GN=CALM PE=2 SV=1
putative.down	VHSV/Control	-0.478	0.0489877530617346	7.05	0.069	4	2	1	inferred	---	----	A0A060WZ04	Uncharacterized protein OS=Oncorhynchus mykiss GN=GSONMT00001530001 PE=4 SV=1
putative.down	VHSV/Control	-0.486	0.05023744063984	7.23	0.070	4	2	1	inferred	---	----	A0A060YCL4	Uncharacterized protein OS=Oncorhynchus mykiss GN=GSONMT00038790001 PE=4 SV=1
putative.down	VHSV/Control	-0.754	0.0504873781554611	7.27	0.070	5	2	1	inferred	---	----	A0A060WKP5	Uncharacterized protein OS=Oncorhynchus mykiss GN=GSONMT00034326001 PE=4 SV=1
putative.down	VHSV/Control	-0.375	0.052736815796051	7.59	0.072	4	2	3	unresolved	---	----	A0A060VYY9;A0A060XF42;A0A060XXW6	Rab GDP dissociation inhibitor OS=Oncorhynchus mykiss GN=GSONMT00077292001 PE=3 SV=1
putative.down	VHSV/Control	-0.444	0.0539865033741565	7.77	0.073	4	2	1	inferred	---	----	A0A060WU20	Uncharacterized protein OS=Oncorhynchus mykiss GN=GSONMT00030982001 PE=4 SV=1
putative.down	VHSV/Control	-0.408	0.0547363159210197	7.88	0.074	4	2	1	inferred	---	----	A0A060YXU9	Small ubiquitin-related modifier OS=Oncorhynchus mykiss GN=GSONMT00015171001 PE=3 SV=1
putative.down	VHSV/Control	-0.371	0.0557360659835041	8.03	0.074	4	2	4	inferred	---	----	Q98974	Alpha-globin IV OS=Oncorhynchus mykiss GN=HBA1 PE=2 SV=1
putative.down	VHSV/Control	-0.370	0.0572356910772307	8.24	0.076	4	2	4	inferred	---	----	A0A060YAB1	Uncharacterized protein OS=Oncorhynchus mykiss GN=GSONMT00021406001 PE=4 SV=1
putative.down	VHSV/Control	-0.443	0.0584853786553362	8.42	0.077	4	2	2	inferred	---	----	A0A060YNX3	Uncharacterized protein OS=Oncorhynchus mykiss GN=GSONMT00042821001 PE=4 SV=1
putative.down	VHSV/Control	-0.469	0.0612346913271682	8.82	0.079	4	2	2	inferred	---	----	C1BFL3	Superoxide dismutase [Cu-Zn] OS=Oncorhynchus mykiss GN=SODC PE=2 SV=1
putative.down	VHSV/Control	-0.322	0.0623125624791736	8.97	0.080	4	2	7	inferred	---	----	Q68YC2	Carbonic anhydrase 1 OS=Oncorhynchus mykiss GN=GSONMT00079168001 PE=2 SV=1
putative.down	VHSV/Control	-0.347	0.0653115628123959	9.40	0.083	4	2	5	inferred	---	----	A0A060Y8N1	Uncharacterized protein OS=Oncorhynchus mykiss GN=GSONMT00044099001 PE=3 SV=1
putative.down	VHSV/Control	-0.407	0.0656447850716428	9.45	0.082	4	2	2	inferred	---	----	A0A060XCG9	Uncharacterized protein OS=Oncorhynchus mykiss GN=GSONMT00052323001 PE=4 SV=1
putative.down	VHSV/Control	-0.357	0.0656447850716428	9.45	0.083	4	2	1	unresolved	---	----	A0A060YEC0;A0A060YP37	Uncharacterized protein OS=Oncorhynchus mykiss GN=GSONMT00016594001 PE=3 SV=1
putative.down	VHSV/Control	-0.429	0.0703098967010996	10.12	0.087	4	2	3	inferred	---	----	A0A060YKH3	Delta-aminolevulinic acid dehydratase OS=Oncorhynchus mykiss GN=GSONMT00049558001 PE=3 SV=1
putative.down	VHSV/Control	-0.432	0.0713095634788404	10.27	0.088	4	2	1	inferred	---	----	A0A060YR15	Uncharacterized protein (Fragment) OS=Oncorhynchus mykiss GN=GSONMT00050609001 PE=4 SV=1
putative.down	VHSV/Control	-0.334	0.0716427857380873	10.32	0.087	4	2	5	unresolved	---	----	A0A060XZ25;A0A060YEC0;A0A060YP37;P02142	Uncharacterized protein OS=Oncorhynchus mykiss GN=GSONMT00052301001 PE=3 SV=1
putative.down	VHSV/Control	-0.335	0.0719760079973342	10.36	0.087	4	2	3	inferred	---	----	A0A060XAU8	Uncharacterized protein OS=Oncorhynchus mykiss GN=GSONMT00042432001 PE=4 SV=1
putative.down	VHSV/Control	-0.335	0.0743085638120626	10.70	0.089	4	2	2	inferred	---	----	O13008	Fatty acid-binding protein, heart OS=Oncorhynchus mykiss GN=fabp3 PE=2 SV=3
putative.down	VHSV/Control	-0.359	0.0746417860713096	10.75	0.089	4	2	2	inferred	---	----	A0A060XI29	Uncharacterized protein OS=Oncorhynchus mykiss GN=GSONMT00020124001 PE=4 SV=1
putative.down	VHSV/Control	-0.408	0.0756414528490503	10.89	0.089	4	2	2	inferred	---	----	A0A060VY35	Uncharacterized protein OS=Oncorhynchus mykiss GN=GSONMT00075708001 PE=3 SV=1
putative.down	VHSV/Control	-0.396	0.0773075641452849	11.13	0.091	4	2	1	inferred	---	----	C1BFM5	Glutathione transferase omega-1 OS=Oncorhynchus mykiss GN=GSTO1 PE=2 SV=1
putative.down	VHSV/Control	-0.321	0.0806397867377541	11.61	0.094	4	2	2	inferred	---	----	A0A060WQS2	Uncharacterized protein OS=Oncorhynchus mykiss GN=GSONMT00002192001 PE=3 SV=1
putative.down	VHSV/Control	-0.344	0.0863045651449517	12.43	0.099	4	2	3	inferred	---	----	A0A060WND7	Uncharacterized protein OS=Oncorhynchus mykiss GN=GSONMT00038750001 PE=4 SV=1
putative.down	VHSV/Control	-0.416	0.088455772113943	12.74	0.101	5	2	1	inferred	---	----	A0A060WYX9	Uncharacterized protein OS=Oncorhynchus mykiss GN=GSONMT00017903001 PE=4 SV=1
putative.down	VHSV/Control	-0.352	0.0889555222388806	12.81	0.101	4	2	3	inferred	---	----	A0A060X6D7	Uncharacterized protein OS=Oncorhynchus mykiss GN=GSONMT00014032001 PE=4 SV=1
putative.down	VHSV/Control	-0.643	0.0919540229885057	13.24	0.103	6	2	1	inferred	---	----	A0A060XD16	Proteasome subunit alpha type OS=Oncorhynchus mykiss GN=GSONMT00037559001 PE=3 SV=1
putative.down	VHSV/Control	-0.392	0.0929535232383808	13.39	0.104	5	2	1	inferred	---	----	A0A060XZ98	Uncharacterized protein (Fragment) OS=Oncorhynchus mykiss GN=GSONMT00030678001 PE=4 SV=1
putative.down	VHSV/Control	-0.405	0.0934532733633183	13.46	0.104	5	2	1	inferred	---	----	A0A060WKF1	Uncharacterized protein OS=Oncorhynchus mykiss GN=GSONMT00028424001 PE=4 SV=1
putative.down	VHSV/Control	-0.312	0.0949525237381309	13.67	0.104	4	2	3	inferred	---	----	A0A060XZ25	Uncharacterized protein OS=Oncorhynchus mykiss GN=GSONMT00052301001 PE=3 SV=1
putative.down	VHSV/Control	-0.366	0.0984507746126937	14.18	0.107	5	2	1	inferred	---	----	A0A060W8B4	Uncharacterized protein OS=Oncorhynchus mykiss GN=GSONMT00069383001 PE=4 SV=1
putative.down	VHSV/Control	-0.323	0.0994502748625687	14.32	0.108	5	2	2	unresolved	---	----	A0A060W713;C1BFM3	Uncharacterized protein OS=Oncorhynchus mykiss GN=GSONMT00068025001 PE=4 SV=1
putative.down	VHSV/Control	-0.309	0.100449775112444	14.46	0.108	5	2	2	inferred	---	----	A0A060ZHX0	Uncharacterized protein OS=Oncorhynchus mykiss GN=GSONMT00025643001 PE=4 SV=1
putative.down	VHSV/Control	-0.292	0.100949525237381	14.54	0.108	4	2	4	inferred	---	----	A0A060YV08	Transaldolase (Fragment) OS=Oncorhynchus mykiss GN=GSONMT00054689001 PE=4 SV=1
putative.down	VHSV/Control	-0.311	0.101949025487256	14.68	0.108	5	2	5	inferred	---	----	A0A060YJC7	Uncharacterized protein OS=Oncorhynchus mykiss GN=GSONMT00008810001 PE=3 SV=1
putative.down	VHSV/Control	-0.301	0.103448275862069	14.90	0.109	5	2	2	inferred	---	----	C1BIF8	Nucleoside diphosphate kinase B OS=Oncorhynchus mykiss GN=NDKB PE=2 SV=1
putative.down	VHSV/Control	-0.306	0.106946526736632	15.40	0.112	5	2	2	unresolved	---	----	A0A060YEC0;A0A060YP37;P02142	Uncharacterized protein OS=Oncorhynchus mykiss GN=GSONMT00016594001 PE=3 SV=1
putative.down	VHSV/Control	-0.361	0.111444277861069	16.05	0.115	5	2	1	inferred	---	----	A0A060YLQ3	Uncharacterized protein OS=Oncorhynchus mykiss GN=GSONMT00033001001 PE=4 SV=1
putative.down	VHSV/Control	-0.312	0.120439780109945	17.34	0.124	5	2	6	inferred	---	----	A0A060WF31	4-hydroxyphenylpyruvate dioxygenase OS=Oncorhynchus mykiss GN=GSONMT00073635001 PE=3 SV=1
putative.down	VHSV/Control	-0.285	0.125937031484258	18.13	0.129	5	2	6	unresolved	---	----	A0A060W6Q6;A0A060Y6M1	Uncharacterized protein OS=Oncorhynchus mykiss GN=GSONMT00067709001 PE=4 SV=1
putative.down	VHSV/Control	-0.286	0.126436781609195	18.21	0.128	5	2	4	inferred	---	----	A0A060W7L7	Catalase OS=Oncorhynchus mykiss GN=GSONMT00082031001 PE=3 SV=1
putative.down	VHSV/Control	-0.288	0.135432283858071	19.50	0.136	6	2	2	unresolved	---	----	A0A060YP37;P02142	Uncharacterized protein OS=Oncorhynchus mykiss GN=GSONMT00058133001 PE=3 SV=1
putative.down	VHSV/Control	-0.341	0.137931034482759	19.86	0.138	6	2	1	unresolved	---	----	A0A060VZ82;A0A060W0N5	Uncharacterized protein OS=Oncorhynchus mykiss GN=GSONMT00081106001 PE=4 SV=1
putative.down	VHSV/Control	-0.289	0.141429285357321	20.37	0.140	5	2	2	unresolved	---	----	A0A060XZ25;A0A060YEC0	Uncharacterized protein OS=Oncorhynchus mykiss GN=GSONMT00052301001 PE=3 SV=1
putative.down	VHSV/Control	-0.350	0.15192403798101	21.88	0.150	6	2	1	unresolved	---	----	A0A060XZ25;A0A060YP37;P02142	Uncharacterized protein OS=Oncorhynchus mykiss GN=GSONMT00052301001 PE=3 SV=1
putative.up	VHSV/Control	0.277	0.161419290354823	23.24	0.158	6	2	1	unresolved	---	----	A0A060XSW0;A0A060YK70;C1BEM6;C1BF45;C1BG64;C1BG67	Uncharacterized protein OS=Oncorhynchus mykiss GN=GSONMT00052298001 PE=3 SV=1
putative.down	VHSV/Control	-0.467	0.166833166833167	24.02	0.162	7	2	2	inferred	---	----	A0A060VVU4	Uncharacterized protein OS=Oncorhynchus mykiss GN=GSONMT00079030001 PE=4 SV=1
putative.down	VHSV/Control	-0.279	0.171828171828172	24.74	0.166	7	2	1	inferred	---	----	A0A060YP37	Uncharacterized protein OS=Oncorhynchus mykiss GN=GSONMT00058133001 PE=3 SV=1
putative.down	VHSV/Control	-0.275	0.174825174825175	25.17	0.168	6	2	2	inferred	---	----	A0A060XD97	Uncharacterized protein OS=Oncorhynchus mykiss GN=GSONMT00045611001 PE=4 SV=1
putative.down	VHSV/Control	-0.309	0.177822177822178	25.61	0.170	7	2	1	inferred	---	----	P02142	Hemoglobin subunit beta-1 OS=Oncorhynchus mykiss GN=hbb1 PE=1 SV=1
putative.down	VHSV/Control	-0.278	0.178821178821179	25.75	0.169	7	2	2	unresolved	---	----	A0A060XRV6;A0A060Y757;A0A060YJC7;Q98974	Uncharacterized protein OS=Oncorhynchus mykiss GN=GSONMT00052299001 PE=3 SV=1
putative.down	VHSV/Control	-0.326	0.183816183816184	26.47	0.173	7	2	1	inferred	---	----	A0A060W9M4	Uncharacterized protein OS=Oncorhynchus mykiss GN=GSONMT00066193001 PE=4 SV=1
putative.down	VHSV/Control	-0.316	0.186813186813187	26.90	0.175	8	2	1	unresolved	---	----	A0A060VZ82;A0A060W2J7	Uncharacterized protein OS=Oncorhynchus mykiss GN=GSONMT00081106001 PE=4 SV=1
putative.down	VHSV/Control	-0.242	0.193806193806194	27.91	0.180	7	2	2	unresolved	---	----	A0A060X3N9;A0A060ZA08	Uncharacterized protein OS=Oncorhynchus mykiss GN=GSONMT00050806001 PE=4 SV=1
putative.down	VHSV/Control	-0.245	0.203796203796204	29.35	0.188	7	2	3	inferred	---	----	A0A060YVP3	Superoxide dismutase [Cu-Zn] OS=Oncorhynchus mykiss GN=GSONMT00033312001 PE=3 SV=1
putative.up	VHSV/Control	0.447	0.213786213786214	30.79	0.196	9	2	2	inferred	---	----	A0A060Z016	Uncharacterized protein (Fragment) OS=Oncorhynchus mykiss GN=GSONMT00015017001 PE=4 SV=1
putative.down	VHSV/Control	-0.237	0.220779220779221	31.79	0.201	8	2	2	inferred	---	----	C1BGG7	SH3 domain-binding glutamic acid-rich-like protein OS=Oncorhynchus mykiss GN=SH3L1 PE=2 SV=1
putative.down	VHSV/Control	-0.413	0.223776223776224	32.22	0.203	10	2	1	inferred	---	----	A0A060WTV0	Uncharacterized protein OS=Oncorhynchus mykiss GN=GSONMT00008989001 PE=3 SV=1
putative.up	VHSV/Control	0.410	0.227772227772228	32.80	0.205	10	2	2	inferred	---	----	O73817	Proteasome subunit beta type-3 OS=Oncorhynchus mykiss GN=psmb3 PE=2 SV=1
putative.down	VHSV/Control	-0.286	0.22977022977023	33.09	0.206	9	2	1	inferred	---	----	A0A060YEC0	Uncharacterized protein OS=Oncorhynchus mykiss GN=GSONMT00016594001 PE=3 SV=1
putative.down	VHSV/Control	-0.235	0.231768231768232	33.37	0.206	8	2	6	inferred	---	----	A0A060Y6M1	Uncharacterized protein OS=Oncorhynchus mykiss GN=GSONMT00011562001 PE=4 SV=1
putative.down	VHSV/Control	-0.408	0.232767232767233	33.52	0.206	9	2	1	inferred	---	----	A0A060VUA9	Triosephosphate isomerase OS=Oncorhynchus mykiss GN=GSONMT00077680001 PE=3 SV=1
putative.down	VHSV/Control	-0.256	0.236763236763237	34.09	0.208	10	2	1	unresolved	---	----	A0A060XBK0;A0A060XVB1;A0A060Y3N4	Phosphoglycerate mutase OS=Oncorhynchus mykiss GN=GSONMT00031850001 PE=3 SV=1
putative.down	VHSV/Control	-0.231	0.23976023976024	34.53	0.209	9	2	4	inferred	---	----	A0A060WVU9	Uncharacterized protein OS=Oncorhynchus mykiss GN=GSONMT00011405001 PE=3 SV=1
putative.down	VHSV/Control	-0.259	0.240759240759241	34.67	0.208	9	2	1	inferred	---	----	A0A060YQH0	Uncharacterized protein (Fragment) OS=Oncorhynchus mykiss GN=GSONMT00017019001 PE=4 SV=1
putative.down	VHSV/Control	-0.235	0.240759240759241	34.67	0.209	9	2	1	inferred	---	----	A0A060W0N5	Uncharacterized protein OS=Oncorhynchus mykiss GN=GSONMT00078469001 PE=4 SV=1
putative.down	VHSV/Control	-0.297	0.244755244755245	35.24	0.210	9	2	1	inferred	---	----	A0A060WT15	Uncharacterized protein OS=Oncorhynchus mykiss GN=GSONMT00006055001 PE=3 SV=1
putative.down	VHSV/Control	-0.389	0.253746253746254	36.54	0.216	10	2	1	inferred	---	----	A0A060W0R3	Uncharacterized protein OS=Oncorhynchus mykiss GN=GSONMT00042274001 PE=3 SV=1
putative.up	VHSV/Control	0.271	0.256743256743257	36.97	0.217	9	2	2	inferred	---	----	A0A060X026	Uncharacterized protein OS=Oncorhynchus mykiss GN=GSONMT00049974001 PE=4 SV=1
putative.down	VHSV/Control	-0.244	0.261738261738262	37.69	0.220	9	2	4	inferred	---	----	A0A060YT02	Uncharacterized protein OS=Oncorhynchus mykiss GN=GSONMT00053286001 PE=4 SV=1
putative.down	VHSV/Control	-0.281	0.262737262737263	37.83	0.220	9	2	1	inferred	---	----	A0A060VYY9	Rab GDP dissociation inhibitor OS=Oncorhynchus mykiss GN=GSONMT00077292001 PE=3 SV=1
putative.down	VHSV/Control	-0.231	0.271728271728272	39.13	0.226	10	2	1	inferred	---	----	P87370	Cathepsin D OS=Oncorhynchus mykiss PE=2 SV=1
putative.down	VHSV/Control	-0.205	0.286713286713287	41.29	0.237	9	2	5	inferred	---	----	A0A060WJ02	Uncharacterized protein OS=Oncorhynchus mykiss GN=GSONMT00048550001 PE=3 SV=1
putative.down	VHSV/Control	-0.254	0.336663336663337	48.48	0.275	> 10	2	1	inferred	---	----	A0A060Y0A3	Uncharacterized protein OS=Oncorhynchus mykiss GN=GSONMT00056537001 PE=4 SV=1
putative.down	VHSV/Control	-0.225	0.336663336663337	48.48	0.277	> 10	2	1	inferred	---	----	C1BFQ4	Cathepsin Z OS=Oncorhynchus mykiss GN=CATZ PE=2 SV=1
putative.down	VHSV/Control	-0.173	0.348651348651349	50.21	0.284	> 10	2	2	inferred	---	----	A0A060WKR9	Uncharacterized protein OS=Oncorhynchus mykiss GN=GSONMT00060153001 PE=4 SV=1
putative.down	VHSV/Control	-0.194	0.358641358641359	51.64	0.290	> 10	2	1	unresolved	---	----	A0A060XN37;A0A060YXU9	Small ubiquitin-related modifier OS=Oncorhynchus mykiss GN=GSONMT00001249001 PE=3 SV=1
putative.down	VHSV/Control	-0.225	0.362637362637363	52.22	0.290	> 10	2	1	inferred	---	----	A0A060W596	Uncharacterized protein OS=Oncorhynchus mykiss GN=GSONMT00067274001 PE=3 SV=1
putative.down	VHSV/Control	-0.171	0.362637362637363	52.22	0.292	> 10	2	2	inferred	---	----	A0A060W8H7	Uncharacterized protein OS=Oncorhynchus mykiss GN=GSONMT00082570001 PE=4 SV=1
putative.down	VHSV/Control	-0.162	0.372627372627373	53.66	0.296	> 10	2	8	inferred	---	----	A0A060WPH4	ATP synthase subunit beta OS=Oncorhynchus mykiss GN=GSONMT00055011001 PE=3 SV=1
putative.up	VHSV/Control	0.312	0.375624375624376	54.09	0.297	> 10	2	1	inferred	---	----	Q8AXA2	Ubiquitin-like protein OS=Oncorhynchus mykiss GN=UBLP PE=2 SV=1
putative.down	VHSV/Control	-0.193	0.376623376623377	54.23	0.296	> 10	2	1	inferred	---	----	A0A060X2S5	Uncharacterized protein OS=Oncorhynchus mykiss GN=AARS PE=3 SV=1
putative.up	VHSV/Control	0.285	0.404595404595405	58.26	0.317	> 10	2	1	inferred	---	----	A0A060YDJ4	Uncharacterized protein OS=Oncorhynchus mykiss GN=GSONMT00040095001 PE=3 SV=1
putative.up	VHSV/Control	0.229	0.407592407592408	58.69	0.317	> 10	2	1	inferred	---	----	C1BGF5	Macrophage migration inhibitory factor OS=Oncorhynchus mykiss GN=MIF PE=2 SV=1
putative.down	VHSV/Control	-0.164	0.408591408591409	58.84	0.316	> 10	2	2	inferred	---	----	A0A060X6J3	Superoxide dismutase OS=Oncorhynchus mykiss GN=GSONMT00017776001 PE=3 SV=1
putative.down	VHSV/Control	-0.160	0.41958041958042	60.42	0.323	> 10	2	1	unresolved	---	----	A0A060W7L7;A0A060X7X5	Catalase OS=Oncorhynchus mykiss GN=GSONMT00082031001 PE=3 SV=1
putative.up	VHSV/Control	0.197	0.446553446553447	64.30	0.342	> 10	2	2	inferred	---	----	A0A060X6B4	Uncharacterized protein OS=Oncorhynchus mykiss GN=GSONMT00006393001 PE=4 SV=1
putative.down	VHSV/Control	-0.156	0.453546453546454	65.31	0.344	> 10	2	2	inferred	---	----	Q98973	Alpha-globin I OS=Oncorhynchus mykiss GN=GSONMT00008805001 PE=2 SV=1
putative.up	VHSV/Control	0.259	0.453546453546454	65.31	0.346	> 10	2	1	inferred	---	----	A0A060XAB5	Uncharacterized protein OS=Oncorhynchus mykiss GN=GSONMT00051553001 PE=4 SV=1
none	VHSV/Control	-0.191	0.466533466533467	67.18	0.352	> 10	2	1	unresolved	---	----	Q68YC2;Q7T2K6	Carbonic anhydrase 1 OS=Oncorhynchus mykiss GN=GSONMT00079168001 PE=2 SV=1
none	VHSV/Control	-0.140	0.473526473526474	68.19	0.355	> 10	2	1	inferred	---	----	C1BH28	Thioredoxin OS=Oncorhynchus mykiss GN=THIO PE=2 SV=1
none	VHSV/Control	-0.130	0.475524475524476	68.48	0.355	> 10	2	2	inferred	---	----	A0A060XXW6	Rab GDP dissociation inhibitor OS=Oncorhynchus mykiss GN=GSONMT00057128001 PE=3 SV=1
none	VHSV/Control	-0.130	0.477522477522478	68.76	0.354	> 10	2	5	inferred	---	----	A0A060X7D1	Uncharacterized protein OS=Oncorhynchus mykiss GN=GSONMT00000388001 PE=3 SV=1
none	VHSV/Control	-0.195	0.482517482517483	69.48	0.355	> 10	2	1	inferred	---	----	A0A060YX21	Uncharacterized protein OS=Oncorhynchus mykiss GN=GSONMT00059495001 PE=4 SV=1
none	VHSV/Control	-0.179	0.482517482517483	69.48	0.356	> 10	2	1	inferred	---	----	A0A060W737	Adenylosuccinate lyase OS=Oncorhynchus mykiss GN=GSONMT00067877001 PE=3 SV=1
none	VHSV/Control	-0.153	0.486513486513487	70.06	0.356	> 10	2	3	unresolved	---	----	A0A060VYY9;A0A060XF42	Rab GDP dissociation inhibitor OS=Oncorhynchus mykiss GN=GSONMT00077292001 PE=3 SV=1
none	VHSV/Control	0.130	0.504495504495505	72.65	0.367	> 10	2	3	inferred	---	----	A0A060YZ61	Uncharacterized protein (Fragment) OS=Oncorhynchus mykiss GN=GSONMT00045747001 PE=3 SV=1
none	VHSV/Control	0.146	0.512487512487512	73.80	0.371	> 10	2	1	unresolved	---	----	C1BEY1;C1BIC4	Hemoglobin subunit alpha-4 OS=Oncorhynchus mykiss GN=HBA4 PE=2 SV=1
none	VHSV/Control	-0.167	0.522477522477522	75.24	0.376	> 10	2	1	inferred	---	----	A0A060YPS6	Uncharacterized protein OS=Oncorhynchus mykiss GN=GSONMT00010990001 PE=3 SV=1
none	VHSV/Control	-0.227	0.543456543456543	78.26	0.389	> 10	2	1	inferred	---	----	A0A060YC46	Uncharacterized protein OS=Oncorhynchus mykiss GN=GSONMT00035516001 PE=4 SV=1
none	VHSV/Control	-0.127	0.546453546453546	78.69	0.390	> 10	2	1	inferred	---	----	C1BGS0	RNA-binding protein 8A OS=Oncorhynchus mykiss GN=RBM8A PE=2 SV=1
none	VHSV/Control	-0.122	0.569430569430569	82.00	0.404	> 10	2	1	inferred	---	----	C1BEQ9	CutA homolog OS=Oncorhynchus mykiss GN=CUTA PE=2 SV=1
none	VHSV/Control	0.132	0.578421578421578	83.29	0.408	> 10	2	1	inferred	---	----	A0A060WRU1	Uncharacterized protein OS=Oncorhynchus mykiss GN=GSONMT00043865001 PE=4 SV=1
none	VHSV/Control	0.110	0.582417582417582	83.87	0.409	> 10	2	2	unresolved	---	----	A0A060XSB4;A0A060XSJ5;C1BF11;C1BG49	Uncharacterized protein OS=Oncorhynchus mykiss GN=GSONMT00052297001 PE=3 SV=1
none	VHSV/Control	0.109	0.585414585414585	84.30	0.409	> 10	2	1	inferred	---	----	A0A060XM70	Uncharacterized protein OS=Oncorhynchus mykiss GN=GSONMT00043331001 PE=4 SV=1
none	VHSV/Control	-0.100	0.594405594405594	85.59	0.413	> 10	2	3	inferred	---	----	A0A060XV54	Uncharacterized protein (Fragment) OS=Oncorhynchus mykiss GN=GSONMT00057241001 PE=4 SV=1
none	VHSV/Control	-0.112	0.613386613386613	88.33	0.423	> 10	2	1	inferred	---	----	A0A060YF38	Uncharacterized protein OS=Oncorhynchus mykiss GN=GSONMT00053310001 PE=4 SV=1
none	VHSV/Control	-0.173	0.613386613386613	88.33	0.425	> 10	2	1	inferred	---	----	A0A060W991	Dihydrolipoyl dehydrogenase OS=Oncorhynchus mykiss GN=GSONMT00065910001 PE=4 SV=1
none	VHSV/Control	0.165	0.618381618381618	89.05	0.424	> 10	2	2	inferred	---	----	A0A060WTL6	Uncharacterized protein OS=Oncorhynchus mykiss GN=GSONMT00035353001 PE=4 SV=1
none	VHSV/Control	-0.074	0.631368631368631	90.92	0.431	> 10	2	7	inferred	---	----	A0A060WEA8	Glucose-6-phosphate isomerase OS=Oncorhynchus mykiss GN=GSONMT00073030001 PE=3 SV=1
none	VHSV/Control	-0.139	0.633366633366633	91.20	0.430	> 10	2	1	inferred	---	----	A0A060WD92	Uncharacterized protein OS=Oncorhynchus mykiss GN=GSONMT00072380001 PE=3 SV=1
none	VHSV/Control	0.083	0.635364635364635	91.49	0.430	> 10	2	2	inferred	---	----	P00761	Trypsin OS=Sus scrofa PE=1 SV=1
none	VHSV/Control	-0.091	0.644355644355644	92.79	0.434	> 10	2	1	unresolved	---	----	A0A060XRV6;A0A060Y757;Q98974	Uncharacterized protein OS=Oncorhynchus mykiss GN=GSONMT00052299001 PE=3 SV=1
none	VHSV/Control	0.121	0.648351648351648	93.36	0.434	> 10	2	1	inferred	---	----	A0A060VYW9	Citrate synthase OS=Oncorhynchus mykiss GN=GSONMT00080933001 PE=3 SV=1
none	VHSV/Control	-0.119	0.653346653346653	94.08	0.436	> 10	2	2	inferred	---	----	A0A060XNT3	Uncharacterized protein OS=Oncorhynchus mykiss GN=GSONMT00054589001 PE=4 SV=1
none	VHSV/Control	-0.102	0.678321678321678	97.68	0.450	> 10	2	1	inferred	---	----	A0A060Z3T7	Uncharacterized protein OS=Oncorhynchus mykiss GN=GSONMT00024535001 PE=4 SV=1
none	VHSV/Control	0.094	0.68031968031968	97.97	0.449	> 10	2	1	inferred	---	----	C1BEJ8	Proteasome activator complex subunit 2 OS=Oncorhynchus mykiss GN=PSME2 PE=2 SV=1
none	VHSV/Control	-0.086	0.691308691308691	99.55	0.455	> 10	2	1	inferred	---	----	A0A060XLB4	Profilin OS=Oncorhynchus mykiss GN=GSONMT00062421001 PE=3 SV=1
none	VHSV/Control	0.099	0.694305694305694	99.98	0.454	> 10	2	2	inferred	---	----	A0A060XRV6	Uncharacterized protein OS=Oncorhynchus mykiss GN=GSONMT00052299001 PE=3 SV=1
none	VHSV/Control	-0.099	0.719280719280719	103.58	0.469	> 10	2	1	inferred	---	----	A0A060WX43	6-phosphogluconate dehydrogenase, decarboxylating OS=Oncorhynchus mykiss GN=GSONMT00001777001 PE=3 SV=1
none	VHSV/Control	-0.119	0.722277722277722	104.01	0.469	> 10	2	1	inferred	---	----	C1BFZ3	Peptidylprolyl isomerase OS=Oncorhynchus mykiss GN=FKB1A PE=2 SV=1
none	VHSV/Control	-0.084	0.723276723276723	104.15	0.467	> 10	2	2	inferred	---	----	A0A060XCT2	Uncharacterized protein OS=Oncorhynchus mykiss GN=GSONMT00013888001 PE=3 SV=1
none	VHSV/Control	-0.119	0.73026973026973	105.16	0.469	> 10	2	1	unresolved	---	----	A0A060W368;A0A060XA74	Uncharacterized protein OS=Oncorhynchus mykiss GN=GSONMT00065439001 PE=4 SV=1
none	VHSV/Control	0.121	0.743256743256743	107.03	0.476	> 10	2	1	inferred	---	----	A0A060YEH0	Uncharacterized protein OS=Oncorhynchus mykiss GN=GSONMT00050293001 PE=4 SV=1
none	VHSV/Control	0.082	0.745254745254745	107.32	0.475	> 10	2	2	inferred	---	----	A0A060VZX5	Uncharacterized protein OS=Oncorhynchus mykiss GN=GSONMT00078090001 PE=4 SV=1
none	VHSV/Control	0.060	0.746253746253746	107.46	0.473	> 10	2	3	unresolved	---	----	A0A060XSJ5;C1BG49	Uncharacterized protein OS=Oncorhynchus mykiss GN=GSONMT00009493001 PE=3 SV=1
none	VHSV/Control	-0.094	0.753246753246753	108.47	0.476	> 10	2	1	inferred	---	----	C1BF86	Proline synthetase co-transcribed bacterial homolog protein OS=Oncorhynchus mykiss GN=PROSC PE=2 SV=1
none	VHSV/Control	-0.077	0.754245754245754	108.61	0.474	> 10	2	2	inferred	---	----	A0A060YLC7	Uncharacterized protein OS=Oncorhynchus mykiss GN=GSONMT00023869001 PE=4 SV=1
none	VHSV/Control	0.057	0.755244755244755	108.76	0.473	> 10	2	2	unresolved	---	----	A0A060XSB4;A0A060XSJ5;C1BEY1;C1BF11;C1BG49;C1BIC4;Q98973	Uncharacterized protein OS=Oncorhynchus mykiss GN=GSONMT00052297001 PE=3 SV=1
none	VHSV/Control	-0.093	0.776223776223776	111.78	0.482	> 10	2	1	inferred	---	----	A0A060XCX2	Uncharacterized protein OS=Oncorhynchus mykiss GN=GSONMT00000383001 PE=4 SV=1
none	VHSV/Control	0.056	0.776223776223776	111.78	0.484	> 10	2	5	inferred	---	----	C1BF45	Hemoglobin subunit beta-4 OS=Oncorhynchus mykiss GN=HBB4 PE=2 SV=1
none	VHSV/Control	0.071	0.779220779220779	112.21	0.482	> 10	2	3	inferred	---	----	A0A060Y1Q8	Glyceraldehyde-3-phosphate dehydrogenase OS=Oncorhynchus mykiss GN=GSONMT00017089001 PE=3 SV=1
none	VHSV/Control	0.046	0.786213786213786	113.21	0.484	> 10	2	3	inferred	---	----	A0A060XSB4	Uncharacterized protein OS=Oncorhynchus mykiss GN=GSONMT00052297001 PE=3 SV=1
none	VHSV/Control	0.054	0.787212787212787	113.36	0.482	> 10	2	3	unresolved	---	----	A0A060XSB4;C1BG49	Uncharacterized protein OS=Oncorhynchus mykiss GN=GSONMT00052297001 PE=3 SV=1
none	VHSV/Control	-0.061	0.788211788211788	113.50	0.481	> 10	2	1	inferred	---	----	A0A060XSW0	Uncharacterized protein OS=Oncorhynchus mykiss GN=GSONMT00052298001 PE=3 SV=1
none	VHSV/Control	0.077	0.79020979020979	113.79	0.480	> 10	2	1	unresolved	---	----	W8W0Y8;W8W106	Glutathione peroxidase OS=Oncorhynchus mykiss GN=gpx1b2 PE=2 SV=1
none	VHSV/Control	-0.057	0.793206793206793	114.22	0.480	> 10	2	3	inferred	---	----	A0A060XSZ2	Uncharacterized protein OS=Oncorhynchus mykiss GN=GSONMT00053315001 PE=4 SV=1
none	VHSV/Control	-0.038	0.807192807192807	116.24	0.486	> 10	2	7	inferred	---	----	W8W0Y8	Glutathione peroxidase OS=Oncorhynchus mykiss GN=gpx1b2 PE=2 SV=1
none	VHSV/Control	-0.062	0.81018981018981	116.67	0.486	> 10	2	1	inferred	---	----	A0A060WUA5	Uncharacterized protein OS=Oncorhynchus mykiss GN=GSONMT00016817001 PE=4 SV=1
none	VHSV/Control	-0.041	0.815184815184815	117.39	0.487	> 10	2	1	unresolved	---	----	A0A060XSW0;A0A060YJR1;C1BEM6;C1BF45;C1BFL6;C1BG64;C1BG67	Uncharacterized protein OS=Oncorhynchus mykiss GN=GSONMT00052298001 PE=3 SV=1
none	VHSV/Control	-0.042	0.833166833166833	119.98	0.496	> 10	2	2	inferred	---	----	A0A060YAP7	Uncharacterized protein OS=Oncorhynchus mykiss GN=GSONMT00062722001 PE=4 SV=1
none	VHSV/Control	-0.045	0.838161838161838	120.70	0.497	> 10	2	1	inferred	---	----	A0A060XVD0	Uncharacterized protein OS=Oncorhynchus mykiss GN=GSONMT00011826001 PE=4 SV=1
none	VHSV/Control	-0.037	0.853146853146853	122.85	0.503	> 10	2	2	unresolved	---	----	A0A060XSB4;C1BG49;Q98973	Uncharacterized protein OS=Oncorhynchus mykiss GN=GSONMT00052297001 PE=3 SV=1
none	VHSV/Control	0.037	0.857142857142857	123.43	0.504	> 10	2	1	inferred	---	----	A0A060XF42	Rab GDP dissociation inhibitor OS=Oncorhynchus mykiss GN=GSONMT00029907001 PE=3 SV=1
none	VHSV/Control	-0.032	0.858141858141858	123.57	0.502	> 10	2	3	inferred	---	----	A0A060XQH4	Uncharacterized protein OS=Oncorhynchus mykiss GN=GSONMT00049150001 PE=4 SV=1
none	VHSV/Control	-0.028	0.875124875124875	126.02	0.510	> 10	2	4	inferred	---	----	A0A060XSJ5	Uncharacterized protein OS=Oncorhynchus mykiss GN=GSONMT00009493001 PE=3 SV=1
none	VHSV/Control	0.028	0.881118881118881	126.88	0.512	> 10	2	4	unresolved	---	----	A0A060XSW0;A0A060YJR1;C1BEM6;C1BFL6;C1BG64;C1BG67	Uncharacterized protein OS=Oncorhynchus mykiss GN=GSONMT00052298001 PE=3 SV=1
none	VHSV/Control	0.024	0.895104895104895	128.90	0.518	> 10	2	4	unresolved	---	----	C1BEY1;C1BIC4;Q98973	Hemoglobin subunit alpha-4 OS=Oncorhynchus mykiss GN=HBA4 PE=2 SV=1
none	VHSV/Control	-0.020	0.908091908091908	130.77	0.523	> 10	2	7	inferred	---	----	C1BF11	Hemoglobin subunit alpha-4 OS=Oncorhynchus mykiss GN=HBA4 PE=2 SV=1
none	VHSV/Control	0.027	0.909090909090909	130.91	0.522	> 10	2	3	unresolved	---	----	A0A060XSW0;A0A060YK70;C1BEM6;C1BF45;C1BFL6;C1BG64;C1BG67	Uncharacterized protein OS=Oncorhynchus mykiss GN=GSONMT00052298001 PE=3 SV=1
none	VHSV/Control	0.021	0.912087912087912	131.34	0.521	> 10	2	1	inferred	---	----	C1BEM6	Hemoglobin subunit beta OS=Oncorhynchus mykiss GN=HBB PE=2 SV=1
none	VHSV/Control	0.018	0.913086913086913	131.48	0.520	> 10	2	3	unresolved	---	----	A0A060XSW0;C1BEM6;C1BG67	Uncharacterized protein OS=Oncorhynchus mykiss GN=GSONMT00052298001 PE=3 SV=1
none	VHSV/Control	0.019	0.917082917082917	132.06	0.520	> 10	2	2	unresolved	---	----	A0A060XSW0;C1BEM6;C1BF45;C1BFL6;C1BG64;C1BG67	Uncharacterized protein OS=Oncorhynchus mykiss GN=GSONMT00052298001 PE=3 SV=1
none	VHSV/Control	-0.034	0.918081918081918	132.20	0.518	> 10	2	1	unresolved	---	----	A0A060WQJ8;A0A060XBV8	Uncharacterized protein OS=Oncorhynchus mykiss GN=GSONMT00061440001 PE=3 SV=1
none	VHSV/Control	-0.018	0.92007992007992	132.49	0.518	> 10	2	1	unresolved	---	----	A0A060XSB4;C1BEY1;C1BF11;C1BIC4;Q98973	Uncharacterized protein OS=Oncorhynchus mykiss GN=GSONMT00052297001 PE=3 SV=1
none	VHSV/Control	0.020	0.921078921078921	132.64	0.516	> 10	2	3	inferred	---	----	A0A060XDX0	Uncharacterized protein OS=Oncorhynchus mykiss GN=GSONMT00001957001 PE=4 SV=1
none	VHSV/Control	0.016	0.923076923076923	132.92	0.515	> 10	2	1	inferred	---	----	C1BG49	Hemoglobin subunit alpha-4 OS=Oncorhynchus mykiss GN=HBA4 PE=2 SV=1
none	VHSV/Control	-0.024	0.936063936063936	134.79	0.520	> 10	2	1	inferred	---	----	A0A060Y4D1	Uncharacterized protein OS=Oncorhynchus mykiss GN=GSONMT00061769001 PE=3 SV=1
none	VHSV/Control	0.016	0.939060939060939	135.22	0.520	> 10	2	2	unresolved	---	----	A0A060YK70;C1BF45;C1BFL6;C1BG64	Uncharacterized protein OS=Oncorhynchus mykiss GN=GSONMT00008808001 PE=3 SV=1
none	VHSV/Control	0.014	0.947052947052947	136.38	0.523	> 10	2	4	inferred	---	----	C1BGB6	Proteasome activator complex subunit 1 OS=Oncorhynchus mykiss GN=PSME1 PE=2 SV=1
none	VHSV/Control	-0.011	0.954045954045954	137.38	0.524	> 10	2	3	inferred	---	----	A0A060YHJ6	Uncharacterized protein OS=Oncorhynchus mykiss GN=GSONMT00002377001 PE=4 SV=1
none	VHSV/Control	-0.009	0.961038961038961	138.39	0.526	> 10	2	2	inferred	---	----	C1BG64	Hemoglobin subunit beta-4 OS=Oncorhynchus mykiss GN=HBB4 PE=2 SV=1
none	VHSV/Control	0.010	0.962037962037962	138.53	0.523	> 10	2	1	inferred	---	----	C1BG67	Hemoglobin subunit beta-4 OS=Oncorhynchus mykiss GN=HBB4 PE=2 SV=1
none	VHSV/Control	-0.012	0.962037962037962	138.53	0.525	> 10	2	1	unresolved	---	----	A0A060XSB4;A0A060XSJ5;C1BEY1;C1BF11;C1BIC4;Q98973	Uncharacterized protein OS=Oncorhynchus mykiss GN=GSONMT00052297001 PE=3 SV=1
none	VHSV/Control	0.010	0.969030969030969	139.54	0.525	> 10	2	1	inferred	---	----	A0A060WSJ9	Uncharacterized protein OS=Oncorhynchus mykiss GN=GSONMT00001337001 PE=4 SV=1
none	VHSV/Control	0.005	0.982017982017982	141.41	0.530	> 10	2	4	unresolved	---	----	A0A060XSW0;A0A060YJR1;C1BEM6;C1BG64;C1BG67	Uncharacterized protein OS=Oncorhynchus mykiss GN=GSONMT00052298001 PE=3 SV=1
none	VHSV/Control	0.003	0.989010989010989	142.42	0.531	> 10	2	1	inferred	---	----	A0A060VR56	Uncharacterized protein OS=Oncorhynchus mykiss GN=GSONMT00071029001 PE=3 SV=1

## Sheet: mmortega.Membrane.VHSV_vs_Contr
category	contast	log2_fold_change	fold_of_change	pvalue	evalue	qvalue	required_replicates	num_replicates	num_peptides	set_type	peptide	modif	inferred_proteins	description
likely.up	VHSV/Control	1.467	2.76446	0.00005	0.03	0.030	2	2	1	inferred	---	----	Q90W76	Type II keratin E1 OS=Oncorhynchus mykiss GN=E1 PE=2 SV=1
likely.up	VHSV/Control	0.702	1.62676	0.000164999835000165	0.10	0.050	2	2	9	inferred	---	----	P62797	Histone H4 OS=Oncorhynchus mykiss PE=1 SV=2
likely.up	VHSV/Control	1.358	2.5633	0.000187999812000188	0.11	0.038	2	2	2	inferred	---	----	C1BG22	Barrier-to-autointegration factor OS=Oncorhynchus mykiss GN=BAF PE=2 SV=1
likely.up	VHSV/Control	1.334	2.52101	0.000229468321898162	0.14	0.035	2	2	1	inferred	---	----	A0A060WVG6	Proteasome endopeptidase complex OS=Oncorhynchus mykiss GN=GSONMT00044236001 PE=3 SV=1
likely.up	VHSV/Control	1.312	2.48285	0.000263522519386242	0.16	0.032	2	2	1	inferred	---	----	A0A060VP39	Uncharacterized protein OS=Oncorhynchus mykiss GN=GSONMT00064316001 PE=4 SV=1
likely.down	VHSV/Control	-1.325	0.399149	0.000283159041491741	0.17	0.028	2	2	1	inferred	---	----	A0A060YIW4	Uncharacterized protein OS=Oncorhynchus mykiss GN=GSONMT00006986001 PE=4 SV=1
likely.up	VHSV/Control	1.29	2.44528	0.000301737280035893	0.18	0.026	2	2	1	inferred	---	----	A0A060VVU4	Uncharacterized protein OS=Oncorhynchus mykiss GN=GSONMT00079030001 PE=4 SV=1
likely.up	VHSV/Control	1.208	2.31017	0.00059189846760602	0.36	0.045	2	2	1	inferred	---	----	A0A060YNA2	Annexin (Fragment) OS=Oncorhynchus mykiss GN=GSONMT00056710001 PE=3 SV=1
likely.up	VHSV/Control	1.193	2.28628	0.000750985173971644	0.45	0.050	2	2	1	inferred	---	----	A0A060XFE1	Uncharacterized protein OS=Oncorhynchus mykiss GN=GSONMT00003999001 PE=4 SV=1
putative.up	VHSV/Control	1.588	3.00632	0.00228912904663799	1.38	0.138	3	2	1	inferred	---	----	L7Z8X5	Protein disulfide-isomerase OS=Oncorhynchus mykiss PE=2 SV=1
putative.up	VHSV/Control	1.558	2.94445	0.00244996937538281	1.47	0.134	2	1	1	inferred	---	----	A0A060XDF9	Uncharacterized protein OS=Oncorhynchus mykiss GN=GSONMT00041470001 PE=4 SV=1
putative.up	VHSV/Control	1.089	2.12727	0.00254663271156385	1.53	0.128	3	2	1	inferred	---	----	C1BGJ1	Eukaryotic translation initiation factor 2 subunit 2 OS=Oncorhynchus mykiss GN=IF2B PE=2 SV=1
putative.up	VHSV/Control	1.006	2.00834	0.00264379940000822	1.59	0.122	3	2	1	inferred	---	----	A0A060WYU0	Uncharacterized protein OS=Oncorhynchus mykiss GN=GSONMT00052807001 PE=4 SV=1
putative.up	VHSV/Control	1.006	2.00834	0.00289547917195266	1.74	0.125	3	2	1	inferred	---	----	rev_A0A060VQ76	reversed Uncharacterized protein OS=Oncorhynchus mykiss GN=GSONMT00067144001 PE=4 SV=1
putative.up	VHSV/Control	0.832	1.78015	0.00365377588892521	2.20	0.147	3	2	2	inferred	---	----	A0A060YRV1	Uncharacterized protein OS=Oncorhynchus mykiss GN=GSONMT00000084001 PE=4 SV=1
putative.down	VHSV/Control	-0.932	0.524131	0.00452370181662341	2.72	0.170	3	2	2	inferred	---	----	A0A060Y0A6	Uncharacterized protein OS=Oncorhynchus mykiss GN=GSONMT00032093001 PE=3 SV=1
putative.up	VHSV/Control	0.713	1.63921	0.0048748781280468	2.93	0.173	3	2	2	inferred	---	----	A0A060W526	Uncharacterized protein OS=Oncorhynchus mykiss GN=GSONMT00081643001 PE=3 SV=1
putative.down	VHSV/Control	-0.92	0.528509	0.00572709917881276	3.45	0.192	3	2	1	inferred	---	----	C1BHR2	ATP synthase D chain, mitochondrial OS=Oncorhynchus mykiss GN=ATP5H PE=2 SV=1
putative.up	VHSV/Control	0.903	1.86995	0.00633312222925903	3.81	0.201	3	2	1	inferred	---	----	A0A060X4S8	Uncharacterized protein OS=Oncorhynchus mykiss GN=GSONMT00020507001 PE=4 SV=1
putative.up	VHSV/Control	0.528	1.44193	0.00791968321267149	4.77	0.238	3	2	5	inferred	---	----	A0A060XN46	Uncharacterized protein OS=Oncorhynchus mykiss GN=GSONMT00011827001 PE=4 SV=1
putative.up	VHSV/Control	0.865	1.82134	0.00834746315377592	5.03	0.239	3	2	1	inferred	---	----	A0A060WFG6	Uncharacterized protein OS=Oncorhynchus mykiss GN=GSONMT00068790001 PE=4 SV=1
putative.down	VHSV/Control	-0.864	0.549427	0.00869527411851659	5.23	0.238	3	2	2	inferred	---	----	A0A060Y1G8	Uncharacterized protein OS=Oncorhynchus mykiss GN=GSONMT00000614001 PE=4 SV=1
putative.down	VHSV/Control	-0.53	0.692555	0.00886323348938685	5.34	0.232	3	2	4	unresolved	---	----	A0A060XSW0;C1BEM6;C1BG67	Uncharacterized protein OS=Oncorhynchus mykiss GN=GSONMT00052298001 PE=3 SV=1
putative.up	VHSV/Control	0.829	1.77645	0.00928527212989858	5.59	0.233	3	2	1	inferred	---	----	A0A060VZX5	Uncharacterized protein OS=Oncorhynchus mykiss GN=GSONMT00078090001 PE=4 SV=1
putative.up	VHSV/Control	0.518	1.43197	0.00969951502424879	5.84	0.234	3	2	6	inferred	---	----	A0A060XHR3	Uncharacterized protein OS=Oncorhynchus mykiss GN=GSONMT00051183001 PE=4 SV=1
putative.down	VHSV/Control	-0.711	0.610897	0.00994950252487376	5.99	0.230	3	2	1	inferred	---	----	rev_A0A060YSJ2	reversed Uncharacterized protein OS=Oncorhynchus mykiss GN=GSONMT00043338001 PE=4 SV=1
putative.up	VHSV/Control	0.498	1.41225	0.0102626177569602	6.18	0.229	3	2	7	unresolved	---	----	A0A060W713;C1BFM3	Uncharacterized protein OS=Oncorhynchus mykiss GN=GSONMT00068025001 PE=4 SV=1
putative.up	VHSV/Control	0.837	1.78633	0.0104994166990723	6.32	0.226	4	2	1	inferred	---	----	A0A060Y430	Uncharacterized protein OS=Oncorhynchus mykiss GN=GSONMT00036623001 PE=4 SV=1
putative.up	VHSV/Control	0.803	1.74473	0.0111169931180519	6.69	0.231	4	2	2	inferred	---	----	A0A060WRD8	Uncharacterized protein OS=Oncorhynchus mykiss GN=GSONMT00036733001 PE=4 SV=1
putative.down	VHSV/Control	-0.812	0.569592	0.0111758131874596	6.73	0.224	4	2	1	inferred	---	----	A0A060X1G0	Ubiquitin carboxyl-terminal hydrolase OS=Oncorhynchus mykiss GN=GSONMT00018112001 PE=3 SV=1
putative.up	VHSV/Control	0.819	1.76418	0.0112934533262749	6.80	0.219	4	2	1	inferred	---	----	A0A060Z6Q9	Uncharacterized protein (Fragment) OS=Oncorhynchus mykiss GN=GSONMT00029386001 PE=4 SV=1
putative.down	VHSV/Control	-0.812	0.569592	0.0118117617648897	7.11	0.222	4	2	2	inferred	---	----	A0A060WHG6	Uncharacterized protein OS=Oncorhynchus mykiss GN=GSONMT00075407001 PE=4 SV=1
putative.up	VHSV/Control	0.819	1.76418	0.0125617148928192	7.56	0.229	4	2	1	inferred	---	----	A0A060WTC4	Uncharacterized protein OS=Oncorhynchus mykiss GN=GSONMT00021828001 PE=4 SV=1
putative.up	VHSV/Control	0.659	1.57899	0.0127324845010333	7.66	0.225	4	2	2	inferred	---	----	A0A060XIA0	Uncharacterized protein OS=Oncorhynchus mykiss GN=GSONMT00049160001 PE=4 SV=1
putative.up	VHSV/Control	1.149	2.2176	0.0131324578361443	7.91	0.226	4	2	1	inferred	---	----	A0A060W0V9	Uncharacterized protein OS=Oncorhynchus mykiss GN=GSONMT00078651001 PE=4 SV=1
putative.up	VHSV/Control	0.797	1.73748	0.0139275766016713	8.38	0.233	4	2	1	inferred	---	----	A0A060Y0B7	Uncharacterized protein OS=Oncorhynchus mykiss GN=GSONMT00057903001 PE=4 SV=1
putative.up	VHSV/Control	0.796	1.73628	0.0141418470109278	8.51	0.230	4	2	1	unresolved	---	----	A0A060X3M7;A0A060XDX2	Uncharacterized protein OS=Oncorhynchus mykiss GN=GSONMT00011157001 PE=4 SV=1
putative.up	VHSV/Control	0.517	1.43098	0.0151526805630336	9.12	0.240	3	2	4	inferred	---	----	A0A060VYB6	Uncharacterized protein OS=Oncorhynchus mykiss GN=GSONMT00080692001 PE=3 SV=1
putative.up	VHSV/Control	0.781	1.71832	0.0152295977232521	9.17	0.235	4	2	1	inferred	---	----	A0A060X0N0	Uncharacterized protein OS=Oncorhynchus mykiss GN=GSONMT00008621001 PE=4 SV=1
putative.up	VHSV/Control	0.779	1.71594	0.0154603492039074	9.31	0.233	4	2	1	inferred	---	----	A0A060X097	Uncharacterized protein OS=Oncorhynchus mykiss GN=GSONMT00021810001 PE=4 SV=1
putative.down	VHSV/Control	-0.518	0.698339	0.0188981101889811	11.38	0.277	4	2	2	unresolved	---	----	A0A060XSB4;C1BG49;P14527	Uncharacterized protein OS=Oncorhynchus mykiss GN=GSONMT00052297001 PE=3 SV=1
putative.down	VHSV/Control	-0.552	0.682074	0.0190980901909809	11.50	0.274	4	2	3	inferred	---	----	A0A060XXW6	Rab GDP dissociation inhibitor OS=Oncorhynchus mykiss GN=GSONMT00057128001 PE=3 SV=1
putative.down	VHSV/Control	-0.488	0.713013	0.0192709753658758	11.60	0.270	3	2	6	unresolved	---	----	A0A060XSW0;C1BEM6;C1BFL6;C1BG64;C1BG67	Uncharacterized protein OS=Oncorhynchus mykiss GN=GSONMT00052298001 PE=3 SV=1
putative.down	VHSV/Control	-0.559	0.678772	0.0200979902009799	12.10	0.275	4	2	2	inferred	---	----	Q9YGF4	Embryonic beta-type globin2 OS=Oncorhynchus mykiss GN=GSONMT00056958001 PE=2 SV=1
putative.up	VHSV/Control	0.453	1.36888	0.0212198644595045	12.77	0.284	4	2	7	inferred	---	----	A0A060WPZ4	60S acidic ribosomal protein P0 OS=Oncorhynchus mykiss GN=GSONMT00076978001 PE=3 SV=1
putative.up	VHSV/Control	0.732	1.66094	0.0225530496611488	13.58	0.295	4	2	1	inferred	---	----	A0A060Y2V7	GMP reductase OS=Oncorhynchus mykiss GN=GMPR PE=3 SV=1
putative.up	VHSV/Control	0.731	1.65979	0.0234418397955783	14.11	0.300	4	2	1	inferred	---	----	A0A060X143	Protein-serine/threonine kinase OS=Oncorhynchus mykiss GN=GSONMT00038021001 PE=3 SV=1
putative.down	VHSV/Control	-0.632	0.645281	0.0244969378827647	14.75	0.301	4	2	2	inferred	---	----	A0A060VZ68	Uncharacterized protein OS=Oncorhynchus mykiss GN=GSONMT00081572001 PE=4 SV=1
putative.up	VHSV/Control	0.712	1.63807	0.0244969378827647	14.75	0.307	4	2	1	unresolved	---	----	A0A060XMV6;A0A060YN08	Uncharacterized protein OS=Oncorhynchus mykiss GN=GSONMT00017263001 PE=3 SV=1
putative.up	VHSV/Control	0.467	1.38223	0.0247469066366704	14.90	0.298	4	2	4	inferred	---	----	A0A060XZ88	Uncharacterized protein OS=Oncorhynchus mykiss GN=GSONMT00022966001 PE=4 SV=1
putative.up	VHSV/Control	0.693	1.61664	0.0257467816522935	15.50	0.304	4	2	2	inferred	---	----	A0A060VT86	Uncharacterized protein OS=Oncorhynchus mykiss GN=GSONMT00077049001 PE=4 SV=1
putative.up	VHSV/Control	0.69	1.61328	0.0272818168833024	16.42	0.316	4	2	4	inferred	---	----	A0A060Y8J5	Uncharacterized protein OS=Oncorhynchus mykiss GN=GSONMT00049356001 PE=3 SV=1
putative.down	VHSV/Control	-0.489	0.712519	0.0274246536209113	16.51	0.312	4	2	3	unresolved	---	----	A0A060XSW0;A0A060YK70;C1BEM6;C1BF45;C1BFL6;C1BG64;C1BG67	Uncharacterized protein OS=Oncorhynchus mykiss GN=GSONMT00052298001 PE=3 SV=1
putative.up	VHSV/Control	0.463	1.37841	0.027853163833738	16.77	0.311	4	2	5	inferred	---	----	C1BFM3	Flavin reductase OS=Oncorhynchus mykiss GN=BLVRB PE=2 SV=1
putative.up	VHSV/Control	0.699	1.62338	0.0291386944722183	17.54	0.319	5	2	1	inferred	---	----	A0A060Y410	Uncharacterized protein OS=Oncorhynchus mykiss GN=GSONMT00014171001 PE=4 SV=1
putative.up	VHSV/Control	0.668	1.58887	0.029567204685045	17.80	0.318	4	2	1	inferred	---	----	A0A060VVQ7	Uncharacterized protein OS=Oncorhynchus mykiss GN=GSONMT00078682001 PE=4 SV=1
putative.up	VHSV/Control	0.477	1.39185	0.0297100414226539	17.89	0.314	4	2	9	inferred	---	----	A0A060WC37	Uncharacterized protein OS=Oncorhynchus mykiss GN=GSONMT00067802001 PE=3 SV=1
putative.down	VHSV/Control	-0.677	0.625465	0.0302813883730896	18.23	0.314	5	2	1	inferred	---	----	A0A060XWT2	Uncharacterized protein OS=Oncorhynchus mykiss GN=GSONMT00004257001 PE=4 SV=1
putative.up	VHSV/Control	0.652	1.57135	0.0319946675554074	19.26	0.326	5	2	1	inferred	---	----	A0A060X6H0	Uncharacterized protein OS=Oncorhynchus mykiss GN=GSONMT00018057001 PE=4 SV=1
putative.up	VHSV/Control	0.519	1.43296	0.0321613064489252	19.36	0.323	4	2	2	inferred	---	----	A0A060WX95	Uncharacterized protein OS=Oncorhynchus mykiss GN=GSONMT00029674001 PE=3 SV=1
putative.up	VHSV/Control	0.67	1.59107	0.0324945842359607	19.56	0.321	5	2	1	inferred	---	----	A0A060WHJ9	Uncharacterized protein OS=Oncorhynchus mykiss GN=GSONMT00075464001 PE=4 SV=1
putative.down	VHSV/Control	-0.681	0.623733	0.0334944175970672	20.16	0.325	5	2	3	inferred	---	----	A0A060YAT7	Uncharacterized protein OS=Oncorhynchus mykiss GN=GSONMT00056678001 PE=4 SV=1
putative.up	VHSV/Control	0.651	1.57026	0.0336610564905849	20.26	0.322	5	2	1	inferred	---	----	A0A060X9T6	Uncharacterized protein OS=Oncorhynchus mykiss GN=GSONMT00052856001 PE=3 SV=1
putative.up	VHSV/Control	0.526	1.43993	0.0341609731711381	20.56	0.321	4	2	3	inferred	---	----	A0A060WHS1	Uncharacterized protein OS=Oncorhynchus mykiss GN=GSONMT00076096001 PE=4 SV=1
putative.up	VHSV/Control	0.406	1.32501	0.0344942509581736	20.77	0.319	4	2	9	inferred	---	----	A0A060YD11	Uncharacterized protein OS=Oncorhynchus mykiss GN=GSONMT00044607001 PE=4 SV=1
putative.up	VHSV/Control	0.541	1.45498	0.0348275287452091	20.97	0.318	4	2	2	inferred	---	----	A0A060WES3	Uncharacterized protein OS=Oncorhynchus mykiss GN=GSONMT00068455001 PE=3 SV=1
putative.down	VHSV/Control	-0.54	0.687771	0.0364939176803866	21.97	0.328	4	2	1	unresolved	---	----	A0A060XSB4;A0A060XSJ5;C1BF11;C1BIC4;P14527	Uncharacterized protein OS=Oncorhynchus mykiss GN=GSONMT00052297001 PE=3 SV=1
putative.up	VHSV/Control	0.56	1.47427	0.0377924415116977	22.75	0.330	5	2	2	inferred	---	----	A0A060XV21	Proteasome subunit alpha type OS=Oncorhynchus mykiss GN=GSONMT00010412001 PE=3 SV=1
putative.up	VHSV/Control	0.639	1.55725	0.0377924415116977	22.75	0.335	5	2	3	inferred	---	----	C6S465	Fish virus induced TRIM protein OS=Oncorhynchus mykiss GN=finTRIM PE=2 SV=1
putative.up	VHSV/Control	0.638	1.55617	0.0389922015596881	23.47	0.335	5	2	1	inferred	---	----	A0A060XK18	Uncharacterized protein OS=Oncorhynchus mykiss GN=GSONMT00040648001 PE=3 SV=1
putative.down	VHSV/Control	-0.415	0.750019	0.0389935010831528	23.47	0.331	4	2	4	unresolved	---	----	A0A060XSW0;C1BEM6;C1BF45;C1BFL6;C1BG64;C1BG67	Uncharacterized protein OS=Oncorhynchus mykiss GN=GSONMT00052298001 PE=3 SV=1
putative.down	VHSV/Control	-0.512	0.70125	0.0395920815836833	23.83	0.326	4	2	2	inferred	---	----	A0A060Z4Y8	Uncharacterized protein OS=Oncorhynchus mykiss GN=GSONMT00041144001 PE=3 SV=1
putative.up	VHSV/Control	0.506	1.42011	0.0395920815836833	23.83	0.331	4	2	2	inferred	---	----	A0A060YNQ8	Uncharacterized protein OS=Oncorhynchus mykiss GN=GSONMT00033050001 PE=3 SV=1
putative.down	VHSV/Control	-0.53	0.692555	0.0407918416316737	24.56	0.332	5	2	1	unresolved	---	----	A0A060YK70;C1BF45;C1BFL6;C1BG64	Uncharacterized protein OS=Oncorhynchus mykiss GN=GSONMT00008808001 PE=3 SV=1
putative.down	VHSV/Control	-0.531	0.692075	0.0415916816636673	25.04	0.334	4	2	2	unresolved	---	----	A0A060XSW0;C1BEM6;C1BG64;C1BG67	Uncharacterized protein OS=Oncorhynchus mykiss GN=GSONMT00052298001 PE=3 SV=1
putative.down	VHSV/Control	-0.526	0.694478	0.0427914417116577	25.76	0.339	5	2	1	inferred	---	----	A0A060XSW0	Uncharacterized protein OS=Oncorhynchus mykiss GN=GSONMT00052298001 PE=3 SV=1
putative.up	VHSV/Control	0.63	1.54756	0.0437912417516497	26.36	0.342	5	2	2	unresolved	---	----	A0A060VZJ2;A0A060XTK2	Ubiquitinyl hydrolase 1 OS=Oncorhynchus mykiss GN=GSONMT00077690001 PE=3 SV=1
putative.up	VHSV/Control	0.874	1.83274	0.0449910017996401	27.08	0.343	3	1	1	inferred	---	----	A0A060WB57	Uncharacterized protein OS=Oncorhynchus mykiss GN=GSONMT00065869001 PE=3 SV=1
putative.up	VHSV/Control	0.628	1.54542	0.0449910017996401	27.08	0.347	5	2	1	unresolved	---	----	A0A060WX95;A0A060Z5I0;A0A060ZHQ2;P18288	Uncharacterized protein OS=Oncorhynchus mykiss GN=GSONMT00029674001 PE=3 SV=1
putative.up	VHSV/Control	0.492	1.40639	0.0457385653586603	27.53	0.336	4	2	5	inferred	---	----	A0A060XJA5	Protein argonaute-2 OS=Oncorhynchus mykiss GN=AGO2 PE=3 SV=1
putative.down	VHSV/Control	-0.538	0.688725	0.0457385653586603	27.53	0.340	5	2	1	inferred	---	----	C1BEM6	Hemoglobin subunit beta OS=Oncorhynchus mykiss GN=HBB PE=2 SV=1
putative.up	VHSV/Control	0.557	1.47121	0.0457385653586603	27.53	0.344	5	2	2	inferred	---	----	A0A060YSE0	Uncharacterized protein OS=Oncorhynchus mykiss GN=GSONMT00056180001 PE=4 SV=1
putative.down	VHSV/Control	-0.513	0.700764	0.0459908018396321	27.69	0.334	5	2	1	inferred	---	----	C1BG67	Hemoglobin subunit beta-4 OS=Oncorhynchus mykiss GN=HBB4 PE=2 SV=1
putative.up	VHSV/Control	0.518	1.43197	0.0477380654836291	28.74	0.342	5	2	4	inferred	---	----	A0A060XPR2	Phosphoinositide phospholipase C OS=Oncorhynchus mykiss GN=GSONMT00015291001 PE=4 SV=1
putative.down	VHSV/Control	-0.611	0.654743	0.0484878780304924	29.19	0.343	5	2	1	inferred	---	----	C1BGB5	40S ribosomal protein S21 OS=Oncorhynchus mykiss GN=RS21 PE=2 SV=1
putative.up	VHSV/Control	0.59	1.50525	0.0492376905773557	29.64	0.345	5	2	2	inferred	---	----	A0A060Y2T8	Uncharacterized protein OS=Oncorhynchus mykiss GN=GSONMT00014372001 PE=4 SV=1
putative.up	VHSV/Control	0.888	1.85061	0.0494876280929768	29.79	0.342	3	1	1	inferred	---	----	A0A060XRB2	Uncharacterized protein OS=Oncorhynchus mykiss GN=GSONMT00004379001 PE=3 SV=1
putative.down	VHSV/Control	-0.606	0.657016	0.0504873781554611	30.39	0.345	5	2	1	inferred	---	----	rev_A0A060XDI2	reversed Uncharacterized protein OS=Oncorhynchus mykiss GN=GSONMT00027728001 PE=4 SV=1
putative.up	VHSV/Control	0.474	1.38896	0.0534866283429143	32.20	0.358	5	2	2	inferred	---	----	A0A060Z5I0	Uncharacterized protein OS=Oncorhynchus mykiss GN=GSONMT00017193001 PE=4 SV=1
putative.up	VHSV/Control	0.387	1.30767	0.0534866283429143	32.20	0.362	5	2	6	inferred	---	----	A0A060Z0P2	Uncharacterized protein (Fragment) OS=Oncorhynchus mykiss GN=GSONMT00051262001 PE=4 SV=1
putative.up	VHSV/Control	0.602	1.51782	0.0559860034991252	33.70	0.370	5	2	1	inferred	---	----	A0A061A8V1	Uncharacterized protein (Fragment) OS=Oncorhynchus mykiss GN=GSONMT00059767001 PE=4 SV=1
putative.up	VHSV/Control	0.558	1.47223	0.0564858785303674	34.00	0.370	6	2	1	inferred	---	----	A0A060YM78	Uncharacterized protein OS=Oncorhynchus mykiss GN=GSONMT00055714001 PE=4 SV=1
putative.down	VHSV/Control	-0.601	0.659297	0.0569857535616096	34.31	0.365	6	2	2	inferred	---	----	A0A060Y8R5	Uncharacterized protein OS=Oncorhynchus mykiss GN=GSONMT00018464001 PE=4 SV=1
putative.up	VHSV/Control	0.582	1.49692	0.0569857535616096	34.31	0.369	6	2	1	inferred	---	----	A0A060XZN3	Uncharacterized protein OS=Oncorhynchus mykiss GN=GSONMT00004737001 PE=4 SV=1
putative.up	VHSV/Control	0.575	1.48968	0.057985503624094	34.91	0.367	6	2	2	inferred	---	----	A0A060Y771	Uncharacterized protein OS=Oncorhynchus mykiss GN=GSONMT00059365001 PE=3 SV=1
putative.down	VHSV/Control	-0.418	0.748461	0.0603132289236921	36.31	0.378	5	2	2	inferred	---	----	A0A060XSJ5	Uncharacterized protein OS=Oncorhynchus mykiss GN=GSONMT00009493001 PE=3 SV=1
putative.up	VHSV/Control	0.473	1.38799	0.0609796734421859	36.71	0.378	5	2	2	inferred	---	----	Q91196	Interferon-induced GTP-binding protein Mx2 OS=Oncorhynchus mykiss GN=mx2 PE=2 SV=1
putative.up	VHSV/Control	0.566	1.48041	0.0617345663584104	37.16	0.379	6	2	1	inferred	---	----	A0A060YLP3	Eukaryotic translation initiation factor 3 subunit F OS=Oncorhynchus mykiss GN=EIF3F PE=3 SV=1
putative.down	VHSV/Control	-0.428	0.743291	0.0669776741086305	40.32	0.407	5	2	3	unresolved	---	----	A0A060XSJ5;C1BG49;P14527	Uncharacterized protein OS=Oncorhynchus mykiss GN=GSONMT00009493001 PE=3 SV=1
putative.down	VHSV/Control	-0.804	0.572759	0.068977007664112	41.52	0.415	4	1	1	inferred	---	----	A0A060YAP2	Uncharacterized protein OS=Oncorhynchus mykiss GN=GSONMT00051769001 PE=3 SV=1
putative.down	VHSV/Control	-0.415	0.750019	0.0696434521826058	41.93	0.415	5	2	2	unresolved	---	----	A0A060XSB4;A0A060XSJ5;C1BF11;C1BG49;C1BIC4;P14527	Uncharacterized protein OS=Oncorhynchus mykiss GN=GSONMT00052297001 PE=3 SV=1
putative.up	VHSV/Control	0.517	1.43098	0.0703098967010996	42.33	0.415	6	2	1	unresolved	---	----	A0A060WES3;A0A060YDJ4;P08108;Q5KT34	Uncharacterized protein OS=Oncorhynchus mykiss GN=GSONMT00068455001 PE=3 SV=1
putative.up	VHSV/Control	0.548	1.46206	0.0723092302565811	43.53	0.423	6	2	1	inferred	---	----	A0A060Y1B1	Uncharacterized protein OS=Oncorhynchus mykiss GN=GSONMT00049815001 PE=4 SV=1
putative.down	VHSV/Control	-0.382	0.767373	0.0733088970343219	44.13	0.424	5	2	3	inferred	---	----	C1BF11	Hemoglobin subunit alpha-4 OS=Oncorhynchus mykiss GN=HBA4 PE=2 SV=1
putative.down	VHSV/Control	-0.778	0.583175	0.0736421192935688	44.33	0.422	4	1	1	inferred	---	----	A0A060Z6S8	Uncharacterized protein OS=Oncorhynchus mykiss GN=GSONMT00000588001 PE=4 SV=1
putative.up	VHSV/Control	0.331	1.25788	0.0756414528490503	45.54	0.430	5	2	17	inferred	---	----	A0A060Y7K1	Tubulin beta chain OS=Oncorhynchus mykiss GN=GSONMT00026026001 PE=3 SV=1
putative.up	VHSV/Control	0.533	1.44693	0.0799733422192603	48.14	0.450	6	2	1	unresolved	---	----	A0A060VW47;A0A060XFW6;A0A060XMQ9;D9UB75	Uncharacterized protein OS=Oncorhynchus mykiss GN=GSONMT00079391001 PE=3 SV=1
putative.up	VHSV/Control	0.387	1.30767	0.080973008997001	48.75	0.451	6	2	4	inferred	---	----	A0A060VZ45	Uncharacterized protein OS=Oncorhynchus mykiss GN=GSONMT00081060001 PE=3 SV=1
putative.up	VHSV/Control	0.397	1.31677	0.0823058980339887	49.55	0.455	6	2	3	inferred	---	----	A0A060W713	Uncharacterized protein OS=Oncorhynchus mykiss GN=GSONMT00068025001 PE=4 SV=1
putative.down	VHSV/Control	-0.498	0.708088	0.0829723425524825	49.95	0.454	6	2	1	inferred	---	----	A0A060WNM4	Uncharacterized protein OS=Oncorhynchus mykiss GN=GSONMT00075862001 PE=4 SV=1
putative.up	VHSV/Control	0.499	1.41323	0.0836387870709763	50.35	0.454	6	2	1	inferred	---	----	A0A060XG80	Pyruvate kinase OS=Oncorhynchus mykiss GN=GSONMT00052888001 PE=3 SV=1
putative.up	VHSV/Control	0.536	1.44995	0.0869710096634455	52.36	0.467	6	2	1	inferred	---	----	A0A060XTK4	Uncharacterized protein OS=Oncorhynchus mykiss GN=GSONMT00032095001 PE=4 SV=1
putative.up	VHSV/Control	0.371	1.29325	0.0879706764411863	52.96	0.469	6	2	3	inferred	---	----	A0A060YCL2	Uncharacterized protein OS=Oncorhynchus mykiss GN=GSONMT00003298001 PE=4 SV=1
putative.down	VHSV/Control	-0.5	0.707107	0.088455772113943	53.25	0.467	7	2	1	inferred	---	----	A0A060YQA8	Uncharacterized protein OS=Oncorhynchus mykiss GN=GSONMT00006386001 PE=4 SV=1
putative.up	VHSV/Control	0.346	1.27103	0.0894552723638181	53.85	0.468	6	2	4	inferred	---	----	A0A060ZHQ2	Tubulin alpha chain OS=Oncorhynchus mykiss GN=GSONMT00061608001 PE=3 SV=1
putative.up	VHSV/Control	0.502	1.41618	0.0904547726136932	54.45	0.465	6	2	1	inferred	---	----	A0A060Y6L4	Uncharacterized protein OS=Oncorhynchus mykiss GN=GSONMT00046744001 PE=4 SV=1
putative.down	VHSV/Control	-0.423	0.745872	0.0904547726136932	54.45	0.469	6	2	2	inferred	---	----	A0A060XEX6	Glucose-6-phosphate 1-dehydrogenase OS=Oncorhynchus mykiss GN=GSONMT00035681001 PE=3 SV=1
putative.down	VHSV/Control	-0.496	0.70907	0.0914542728635682	55.06	0.463	6	2	1	unresolved	---	----	A0A060XSW0;A0A060YK70;C1BEM6;C1BF45;C1BG64;C1BG67	Uncharacterized protein OS=Oncorhynchus mykiss GN=GSONMT00052298001 PE=3 SV=1
putative.up	VHSV/Control	0.481	1.39571	0.0914542728635682	55.06	0.467	7	2	1	inferred	---	----	A0A060WFJ6	Uncharacterized protein OS=Oncorhynchus mykiss GN=GSONMT00074319001 PE=4 SV=1
putative.up	VHSV/Control	0.714	1.64035	0.0924537731134433	55.66	0.464	4	1	1	inferred	---	----	A0A060XBK0	Phosphoglycerate mutase OS=Oncorhynchus mykiss GN=GSONMT00031850001 PE=3 SV=1
putative.down	VHSV/Control	-0.359	0.779705	0.0929535232383808	55.96	0.459	6	2	5	inferred	---	----	C1BIC4	Hemoglobin subunit alpha-4 OS=Oncorhynchus mykiss GN=HBA4 PE=2 SV=1
putative.up	VHSV/Control	0.703	1.62789	0.0929535232383808	55.96	0.462	4	1	1	inferred	---	----	A0A060ZBT0	Uncharacterized protein (Fragment) OS=Oncorhynchus mykiss GN=GSONMT00023881001 PE=4 SV=1
putative.up	VHSV/Control	0.451	1.36699	0.0954522738630685	57.46	0.463	6	2	2	inferred	---	----	Q6VYM7	Sodium/potassium-transporting ATPase subunit alpha OS=Oncorhynchus mykiss PE=2 SV=1
putative.up	VHSV/Control	0.511	1.42504	0.0954522738630685	57.46	0.467	7	2	1	inferred	---	----	A0A060XSM0	Uncharacterized protein OS=Oncorhynchus mykiss GN=GSONMT00030121001 PE=4 SV=1
putative.up	VHSV/Control	0.476	1.39088	0.0964517741129435	58.06	0.465	7	2	1	inferred	---	----	A0A060YIG5	Uncharacterized protein (Fragment) OS=Oncorhynchus mykiss GN=GSONMT00034276001 PE=4 SV=1
putative.up	VHSV/Control	0.508	1.42208	0.0979510244877561	58.97	0.464	7	2	1	inferred	---	----	A0A060Y8N0	Uncharacterized protein OS=Oncorhynchus mykiss GN=GSONMT00004889001 PE=4 SV=1
putative.down	VHSV/Control	-0.404	0.75576	0.0979510244877561	58.97	0.468	7	2	1	unresolved	---	----	A0A060XSJ5;C1BG49	Uncharacterized protein OS=Oncorhynchus mykiss GN=GSONMT00009493001 PE=3 SV=1
putative.down	VHSV/Control	-0.689	0.620284	0.0984507746126937	59.27	0.459	4	1	1	inferred	---	----	A0A060XFA2	Uncharacterized protein OS=Oncorhynchus mykiss GN=GSONMT00028630001 PE=4 SV=1
putative.up	VHSV/Control	0.314	1.24315	0.0984507746126937	59.27	0.463	6	2	10	inferred	---	----	A0A060WE73	Uncharacterized protein OS=Oncorhynchus mykiss GN=GSONMT00073574001 PE=4 SV=1
putative.up	VHSV/Control	0.325	1.25266	0.0994502748625687	59.87	0.457	6	2	7	unresolved	---	----	A0A060WA35;A0A060XUC0	Annexin OS=Oncorhynchus mykiss GN=GSONMT00070189001 PE=3 SV=1
putative.up	VHSV/Control	0.502	1.41618	0.0994502748625687	59.87	0.461	7	2	1	unresolved	---	----	A0A060WES3;A0A060YDJ4;P08108	Uncharacterized protein OS=Oncorhynchus mykiss GN=GSONMT00068455001 PE=3 SV=1
putative.up	VHSV/Control	0.362	1.28521	0.100949525237381	60.77	0.460	6	2	3	unresolved	---	----	A0A060WX95;A0A060Y4G7;A0A060ZHQ2;P18288	Uncharacterized protein OS=Oncorhynchus mykiss GN=GSONMT00029674001 PE=3 SV=1
putative.down	VHSV/Control	-0.313	0.804966	0.102448775612194	61.67	0.460	6	2	3	inferred	---	----	C1BF45	Hemoglobin subunit beta-4 OS=Oncorhynchus mykiss GN=HBB4 PE=2 SV=1
putative.down	VHSV/Control	-0.446	0.734075	0.102448775612194	61.67	0.464	7	2	2	inferred	---	----	A0A060WEA8	Glucose-6-phosphate isomerase OS=Oncorhynchus mykiss GN=GSONMT00073030001 PE=3 SV=1
putative.up	VHSV/Control	0.465	1.38032	0.103448275862069	62.28	0.461	7	2	1	inferred	---	----	A0A060YXU9	Small ubiquitin-related modifier OS=Oncorhynchus mykiss GN=GSONMT00015171001 PE=3 SV=1
putative.down	VHSV/Control	-0.467	0.723467	0.103948025987006	62.58	0.460	7	2	1	inferred	---	----	A0A060XRX8	Uncharacterized protein OS=Oncorhynchus mykiss GN=GSONMT00009486001 PE=3 SV=1
putative.down	VHSV/Control	-0.371	0.773246	0.105447276361819	63.48	0.460	6	2	1	inferred	---	----	C1BG49	Hemoglobin subunit alpha-4 OS=Oncorhynchus mykiss GN=HBA4 PE=2 SV=1
putative.up	VHSV/Control	0.346	1.27103	0.105447276361819	63.48	0.463	6	2	5	inferred	---	----	A0A060Y7C6	40S ribosomal protein S3a OS=Oncorhynchus mykiss GN=RPS3A PE=3 SV=1
putative.up	VHSV/Control	0.501	1.41519	0.105947026486757	63.78	0.459	7	2	2	inferred	---	----	A0A060YGE5	Uncharacterized protein (Fragment) OS=Oncorhynchus mykiss GN=GSONMT00012109001 PE=4 SV=1
putative.up	VHSV/Control	0.356	1.27987	0.106446776611694	64.08	0.458	6	2	4	inferred	---	----	A0A060W7L7	Catalase OS=Oncorhynchus mykiss GN=GSONMT00082031001 PE=3 SV=1
putative.up	VHSV/Control	0.398	1.31768	0.108445777111444	65.28	0.460	7	2	2	inferred	---	----	C1BFI3	Apoptosis-associated speck-like protein containing a CARD OS=Oncorhynchus mykiss GN=ASC PE=2 SV=1
putative.up	VHSV/Control	0.476	1.39088	0.108445777111444	65.28	0.463	7	2	1	inferred	---	----	A0A060XW75	Uncharacterized protein OS=Oncorhynchus mykiss GN=GSONMT00052538001 PE=4 SV=1
putative.up	VHSV/Control	0.49	1.40444	0.108945527236382	65.59	0.459	7	2	1	inferred	---	----	A0A060WI44	Uncharacterized protein OS=Oncorhynchus mykiss GN=GSONMT00072118001 PE=4 SV=1
putative.down	VHSV/Control	-0.687	0.621144	0.109445277361319	65.89	0.458	5	1	1	inferred	---	----	A0A060XYG0	Uncharacterized protein OS=Oncorhynchus mykiss GN=GSONMT00010477001 PE=4 SV=1
putative.down	VHSV/Control	-0.673	0.627201	0.111444277861069	67.09	0.463	9	2	1	inferred	---	----	A0A060Y094	Uncharacterized protein OS=Oncorhynchus mykiss GN=GSONMT00054839001 PE=3 SV=1
putative.down	VHSV/Control	-0.481	0.716481	0.114442778610695	68.89	0.472	7	2	1	inferred	---	----	A0A060XTK2	Ubiquitinyl hydrolase 1 OS=Oncorhynchus mykiss GN=GSONMT00002266001 PE=3 SV=1
putative.up	VHSV/Control	0.495	1.40932	0.114942528735632	69.20	0.471	7	2	1	unresolved	---	----	A0A060X1G8;A0A060XRH3	Uncharacterized protein OS=Oncorhynchus mykiss GN=GSONMT00053970001 PE=4 SV=1
putative.down	VHSV/Control	-0.47	0.721965	0.115942028985507	69.80	0.472	7	2	1	inferred	---	----	A0A060X976	Galectin OS=Oncorhynchus mykiss GN=GSONMT00061108001 PE=4 SV=1
putative.up	VHSV/Control	0.47	1.38511	0.117941029485257	71.00	0.477	7	2	2	inferred	---	----	A0A060YQT4	Uncharacterized protein OS=Oncorhynchus mykiss GN=GSONMT00054856001 PE=4 SV=1
putative.up	VHSV/Control	0.45	1.36604	0.118440779610195	71.30	0.475	7	2	1	inferred	---	----	A0A060Y4G7	Uncharacterized protein OS=Oncorhynchus mykiss GN=GSONMT00057370001 PE=4 SV=1
putative.up	VHSV/Control	0.311	1.24057	0.118940529735132	71.60	0.474	6	2	5	inferred	---	----	A0A060Y0S7	Peptidyl-prolyl cis-trans isomerase OS=Oncorhynchus mykiss GN=GSONMT00021472001 PE=3 SV=1
putative.down	VHSV/Control	-0.397	0.759436	0.11944027986007	71.90	0.473	7	2	2	inferred	---	----	C1BFL6	Hemoglobin subunit beta-4 OS=Oncorhynchus mykiss GN=HBB4 PE=2 SV=1
putative.down	VHSV/Control	-0.649	0.637722	0.120439780109945	72.50	0.474	5	1	1	unresolved	---	----	A0A060WT69;A0A060X4N7	Uncharacterized protein OS=Oncorhynchus mykiss GN=GSONMT00060961001 PE=4 SV=1
putative.up	VHSV/Control	0.363	1.2861	0.12143928035982	73.11	0.472	7	2	2	inferred	---	----	A0A060W950	Uncharacterized protein OS=Oncorhynchus mykiss GN=GSONMT00069904001 PE=4 SV=1
putative.up	VHSV/Control	0.286	1.21926	0.12143928035982	73.11	0.475	6	2	10	unresolved	---	----	A0A060VW47;A0A060XFW6	Uncharacterized protein OS=Oncorhynchus mykiss GN=GSONMT00079391001 PE=3 SV=1
putative.up	VHSV/Control	0.325	1.25266	0.12343828085957	74.31	0.476	7	2	5	unresolved	---	----	A0A060W7L7;A0A060X782	Catalase OS=Oncorhynchus mykiss GN=GSONMT00082031001 PE=3 SV=1
putative.up	VHSV/Control	0.356	1.27987	0.124937531234383	75.21	0.479	6	2	3	inferred	---	----	C1BFM5	Glutathione transferase omega-1 OS=Oncorhynchus mykiss GN=GSTO1 PE=2 SV=1
putative.up	VHSV/Control	0.355	1.27899	0.12543728135932	75.51	0.478	7	2	4	inferred	---	----	A0A060VVL3	Eukaryotic translation initiation factor 3 subunit C OS=Oncorhynchus mykiss GN=EIF3C PE=3 SV=1
putative.down	VHSV/Control	-0.393	0.761544	0.125937031484258	75.81	0.477	7	2	2	inferred	---	----	A0A060X853	Uncharacterized protein OS=Oncorhynchus mykiss GN=GSONMT00054066001 PE=4 SV=1
putative.up	VHSV/Control	0.318	1.2466	0.126436781609195	76.11	0.473	7	2	4	inferred	---	----	A0A060ZAG6	Uncharacterized protein (Fragment) OS=Oncorhynchus mykiss GN=GSONMT00009330001 PE=4 SV=1
putative.up	VHSV/Control	0.416	1.33422	0.126436781609195	76.11	0.476	7	2	3	inferred	---	----	A0A060XLF2	Uncharacterized protein OS=Oncorhynchus mykiss GN=GSONMT00046897001 PE=3 SV=1
putative.up	VHSV/Control	0.293	1.22519	0.127936031984008	77.02	0.475	6	2	9	inferred	---	----	A0A060Y2H6	Uncharacterized protein OS=Oncorhynchus mykiss GN=GSONMT00064010001 PE=4 SV=1
putative.up	VHSV/Control	0.44	1.3566	0.130934532733633	78.82	0.484	8	2	1	inferred	---	----	A0A060WIS0	Uncharacterized protein OS=Oncorhynchus mykiss GN=GSONMT00071260001 PE=3 SV=1
putative.down	VHSV/Control	-0.454	0.730016	0.131434282858571	79.12	0.482	8	2	1	inferred	---	----	A0A060YNP9	Uncharacterized protein OS=Oncorhynchus mykiss GN=GSONMT00027332001 PE=4 SV=1
putative.up	VHSV/Control	0.612	1.52838	0.132933533233383	80.03	0.485	5	1	2	inferred	---	----	A0A060YCL4	Uncharacterized protein OS=Oncorhynchus mykiss GN=GSONMT00038790001 PE=4 SV=1
putative.up	VHSV/Control	0.459	1.37459	0.133933033483258	80.63	0.483	8	2	1	inferred	---	----	A0A060W843	Histone H2B OS=Oncorhynchus mykiss GN=GSONMT00069260001 PE=3 SV=1
putative.up	VHSV/Control	0.382	1.30315	0.133933033483258	80.63	0.486	7	2	2	inferred	---	----	A0A060XGB8	Uncharacterized protein OS=Oncorhynchus mykiss GN=GSONMT00004553001 PE=4 SV=1
putative.up	VHSV/Control	0.35	1.27456	0.135932033983008	81.83	0.484	7	2	2	unresolved	---	----	A0A060WX95;A0A060ZHQ2	Uncharacterized protein OS=Oncorhynchus mykiss GN=GSONMT00029674001 PE=3 SV=1
putative.up	VHSV/Control	0.349	1.27368	0.135932033983008	81.83	0.487	7	2	4	inferred	---	----	A0A060Y6M1	Uncharacterized protein OS=Oncorhynchus mykiss GN=GSONMT00011562001 PE=4 SV=1
putative.down	VHSV/Control	-0.632	0.645281	0.136431784107946	82.13	0.483	9	2	2	inferred	---	----	A0A060W412	Uncharacterized protein OS=Oncorhynchus mykiss GN=GSONMT00066007001 PE=4 SV=1
putative.down	VHSV/Control	-0.416	0.7495	0.137431284357821	82.73	0.484	8	2	1	unresolved	---	----	A0A060XSB4;C1BF11;C1BIC4;P14527	Uncharacterized protein OS=Oncorhynchus mykiss GN=GSONMT00052297001 PE=3 SV=1
putative.up	VHSV/Control	0.428	1.34537	0.139430284857571	83.94	0.488	8	2	1	inferred	---	----	A0A060XIP4	Uncharacterized protein OS=Oncorhynchus mykiss GN=GSONMT00014905001 PE=4 SV=1
putative.up	VHSV/Control	0.283	1.21672	0.140929535232384	84.84	0.490	7	2	6	inferred	---	----	A0A060XYK1	Uncharacterized protein OS=Oncorhynchus mykiss GN=GSONMT00060382001 PE=4 SV=1
putative.up	VHSV/Control	0.321	1.2492	0.141429285357321	85.14	0.489	7	2	3	inferred	---	----	Q9YGF2	40S ribosomal protein S6 OS=Oncorhynchus mykiss GN=rps6 PE=2 SV=1
putative.up	VHSV/Control	0.62	1.53688	0.144427786106947	86.95	0.497	10	2	1	inferred	---	----	A0A060Y172	Uncharacterized protein OS=Oncorhynchus mykiss GN=GSONMT00050724001 PE=4 SV=1
putative.down	VHSV/Control	-0.447	0.733567	0.145427286356822	87.55	0.497	8	2	1	inferred	---	----	A0A060WER6	Uncharacterized protein OS=Oncorhynchus mykiss GN=GSONMT00073819001 PE=4 SV=1
putative.up	VHSV/Control	0.341	1.26663	0.145927036481759	87.85	0.496	7	2	3	inferred	---	----	A0A060XLB8	Uncharacterized protein OS=Oncorhynchus mykiss GN=GSONMT00006941001 PE=3 SV=1
putative.up	VHSV/Control	0.308	1.23799	0.147426286856572	88.75	0.499	7	2	5	inferred	---	----	A0A060XWL1	Uncharacterized protein OS=Oncorhynchus mykiss GN=GSONMT00054331001 PE=3 SV=1
putative.up	VHSV/Control	0.456	1.37173	0.147926036981509	89.05	0.497	9	2	1	inferred	---	----	A0A060XMQ3	Uncharacterized protein OS=Oncorhynchus mykiss GN=GSONMT00029635001 PE=4 SV=1
putative.up	VHSV/Control	0.337	1.26313	0.148425787106447	89.35	0.494	8	2	2	inferred	---	----	A0A060WTE4	Uncharacterized protein OS=Oncorhynchus mykiss GN=GSONMT00022604001 PE=4 SV=1
putative.up	VHSV/Control	0.432	1.3491	0.148425787106447	89.35	0.496	8	2	1	inferred	---	----	A0A060YNC8	Uncharacterized protein OS=Oncorhynchus mykiss GN=GSONMT00005926001 PE=3 SV=1
putative.up	VHSV/Control	0.405	1.32409	0.148925537231384	89.65	0.490	8	2	1	inferred	---	----	C1BI70	Proteasome activator complex subunit 2 OS=Oncorhynchus mykiss GN=PSME2 PE=2 SV=1
putative.up	VHSV/Control	0.431	1.34817	0.148925537231384	89.65	0.493	9	2	1	inferred	---	----	A0A060W3W0	Uncharacterized protein OS=Oncorhynchus mykiss GN=GSONMT00080886001 PE=4 SV=1
putative.down	VHSV/Control	-0.33	0.795536	0.149925037481259	90.25	0.491	8	2	3	inferred	---	----	A0A060XLC6	Uncharacterized protein OS=Oncorhynchus mykiss GN=GSONMT00024550001 PE=3 SV=1
putative.up	VHSV/Control	0.284	1.21757	0.154922538730635	93.26	0.504	7	2	8	inferred	---	----	Q672H2	Calpain 1 catalytic subunit OS=Oncorhynchus mykiss GN=Capn1 PE=2 SV=1
none	VHSV/Control	0.379		0.155422288855572	93.56	0.503	8	2	3	inferred	---	----	A0A060X2S5	Uncharacterized protein OS=Oncorhynchus mykiss GN=AARS PE=3 SV=1
none	VHSV/Control	0.413		0.15792103948026	95.07	0.508	8	2	1	inferred	---	----	A0A060ZAK2	Uncharacterized protein (Fragment) OS=Oncorhynchus mykiss GN=GSONMT00006280001 PE=4 SV=1
none	VHSV/Control	0.304		0.16191904047976	97.48	0.518	8	2	3	inferred	---	----	A0A060YB48	Uncharacterized protein OS=Oncorhynchus mykiss GN=GSONMT00048422001 PE=4 SV=1
none	VHSV/Control	0.308		0.166416791604198	100.18	0.530	8	2	2	unresolved	---	----	A0A060WX95;A0A060Z5I0;P18288	Uncharacterized protein OS=Oncorhynchus mykiss GN=GSONMT00029674001 PE=3 SV=1
none	VHSV/Control	0.423		0.168415792103948	101.39	0.534	9	2	1	inferred	---	----	A0A060YD70	Uncharacterized protein OS=Oncorhynchus mykiss GN=GSONMT00058817001 PE=4 SV=1
none	VHSV/Control	0.36		0.168831168831169	101.64	0.529	8	2	2	inferred	---	----	P18288	Tubulin alpha chain, testis-specific OS=Oncorhynchus mykiss PE=2 SV=1
none	VHSV/Control	0.334		0.168831168831169	101.64	0.532	8	2	3	inferred	---	----	A0A060XHH9	Importin subunit alpha OS=Oncorhynchus mykiss GN=GSONMT00055460001 PE=3 SV=1
none	VHSV/Control	0.299		0.168915542228886	101.69	0.527	8	2	6	inferred	---	----	Q5KT34	Heat shock 70kDa protein OS=Oncorhynchus mykiss GN=HSP70b PE=2 SV=1
none	VHSV/Control	0.339		0.169415292353823	101.99	0.526	8	2	2	inferred	---	----	A0A060YNK0	Uncharacterized protein OS=Oncorhynchus mykiss GN=GSONMT00019513001 PE=4 SV=1
none	VHSV/Control	0.354		0.170829170829171	102.84	0.525	9	2	2	inferred	---	----	A0A060XNU2	Uncharacterized protein OS=Oncorhynchus mykiss GN=GSONMT00050906001 PE=4 SV=1
none	VHSV/Control	-0.339		0.170829170829171	102.84	0.527	8	2	2	inferred	---	----	A0A060X148	Uncharacterized protein OS=Oncorhynchus mykiss GN=GSONMT00038028001 PE=3 SV=1
none	VHSV/Control	0.356		0.171828171828172	103.44	0.525	9	2	2	inferred	---	----	A0A060XRB8	Uncharacterized protein OS=Oncorhynchus mykiss GN=GSONMT00010578001 PE=4 SV=1
none	VHSV/Control	-0.256		0.172827172827173	104.04	0.525	8	2	9	inferred	---	----	Q68YC2	Carbonic anhydrase 1 OS=Oncorhynchus mykiss GN=GSONMT00079168001 PE=2 SV=1
none	VHSV/Control	0.386		0.174825174825175	105.24	0.529	10	2	1	inferred	---	----	A0A060YZ41	Uncharacterized protein OS=Oncorhynchus mykiss GN=GSONMT00005017001 PE=4 SV=1
none	VHSV/Control	-0.549		0.175824175824176	105.85	0.529	11	2	1	inferred	---	----	A0A060XX75	Uncharacterized protein OS=Oncorhynchus mykiss GN=GSONMT00040856001 PE=4 SV=1
none	VHSV/Control	0.395		0.175912043978011	105.90	0.527	10	2	1	inferred	---	----	C1BEJ8	Proteasome activator complex subunit 2 OS=Oncorhynchus mykiss GN=PSME2 PE=2 SV=1
none	VHSV/Control	0.309		0.180819180819181	108.85	0.539	8	2	2	inferred	---	----	A0A060WGZ9	Proteasome subunit alpha type OS=Oncorhynchus mykiss GN=GSONMT00074989001 PE=3 SV=1
none	VHSV/Control	0.287		0.181818181818182	109.45	0.539	8	2	8	inferred	---	----	A0A060WH91	Uncharacterized protein OS=Oncorhynchus mykiss GN=GSONMT00070051001 PE=4 SV=1
none	VHSV/Control	0.404		0.182408795602199	109.81	0.538	10	2	1	inferred	---	----	A0A060WEK6	Adenylosuccinate synthetase OS=Oncorhynchus mykiss GN=GSONMT00069528001 PE=3 SV=1
none	VHSV/Control	0.242		0.183816183816184	110.66	0.537	8	2	11	unresolved	---	----	A0A060X3X5;A0A060XQM1	Clathrin heavy chain OS=Oncorhynchus mykiss GN=GSONMT00039605001 PE=3 SV=1
none	VHSV/Control	0.407		0.183816183816184	110.66	0.540	9	2	1	inferred	---	----	A0A060X319	Uncharacterized protein OS=Oncorhynchus mykiss GN=GSONMT00007206001 PE=4 SV=1
none	VHSV/Control	0.244		0.186813186813187	112.46	0.541	8	2	14	inferred	---	----	A0A060XDQ9	Uncharacterized protein OS=Oncorhynchus mykiss GN=GSONMT00037545001 PE=4 SV=1
none	VHSV/Control	-0.545		0.186813186813187	112.46	0.543	> 10	2	1	inferred	---	----	A0A060WR30	Uncharacterized protein OS=Oncorhynchus mykiss GN=GSONMT00027254001 PE=4 SV=1
none	VHSV/Control	-0.362		0.187812187812188	113.06	0.541	9	2	2	inferred	---	----	A0A060XSB4	Uncharacterized protein OS=Oncorhynchus mykiss GN=GSONMT00052297001 PE=3 SV=1
none	VHSV/Control	0.305		0.188811188811189	113.66	0.541	9	2	4	inferred	---	----	A0A060XYE0	Uncharacterized protein OS=Oncorhynchus mykiss GN=GSONMT00046976001 PE=4 SV=1
none	VHSV/Control	0.402		0.191808191808192	115.47	0.545	10	2	1	inferred	---	----	A0A060WK77	Tubulin beta chain OS=Oncorhynchus mykiss GN=GSONMT00072337001 PE=3 SV=1
none	VHSV/Control	0.257		0.191808191808192	115.47	0.547	8	2	6	inferred	---	----	A0A060XG86	Peptidyl-prolyl cis-trans isomerase OS=Oncorhynchus mykiss GN=GSONMT00050988001 PE=3 SV=1
none	VHSV/Control	0.365		0.193806193806194	116.67	0.548	10	2	2	unresolved	---	----	A0A060XMQ9;D9UB75	Uncharacterized protein OS=Oncorhynchus mykiss GN=GSONMT00037918001 PE=3 SV=1
none	VHSV/Control	0.383		0.195804195804196	117.87	0.551	10	2	2	inferred	---	----	A0A060WT62	Uncharacterized protein OS=Oncorhynchus mykiss GN=GSONMT00034367001 PE=4 SV=1
none	VHSV/Control	-0.268		0.196803196803197	118.48	0.551	8	2	5	inferred	---	----	A0A060YJC7	Uncharacterized protein OS=Oncorhynchus mykiss GN=GSONMT00008810001 PE=3 SV=1
none	VHSV/Control	0.385		0.198801198801199	119.68	0.554	10	2	1	inferred	---	----	C1BFA4	Malignant T-cell-amplified sequence OS=Oncorhynchus mykiss GN=TMA20 PE=2 SV=1
none	VHSV/Control	0.394		0.1998001998002	120.28	0.552	10	2	1	unresolved	---	----	A0A060XAJ4;A0A060XRI0;A0A060Y2S4	Uncharacterized protein OS=Oncorhynchus mykiss GN=GSONMT00007847001 PE=3 SV=1
none	VHSV/Control	0.278		0.1998001998002	120.28	0.554	8	2	2	inferred	---	----	C1BFU5	Histone H1 OS=Oncorhynchus mykiss GN=H1 PE=2 SV=1
none	VHSV/Control	-0.291		0.202797202797203	122.08	0.557	9	2	2	inferred	---	----	C1BGB6	Proteasome activator complex subunit 1 OS=Oncorhynchus mykiss GN=PSME1 PE=2 SV=1
none	VHSV/Control	0.274		0.205794205794206	123.89	0.558	9	2	3	inferred	---	----	A0A060YZ61	Uncharacterized protein (Fragment) OS=Oncorhynchus mykiss GN=GSONMT00045747001 PE=3 SV=1
none	VHSV/Control	0.298		0.205794205794206	123.89	0.561	9	2	2	inferred	---	----	A0A060YLW6	Uncharacterized protein (Fragment) OS=Oncorhynchus mykiss GN=GSONMT00041640001 PE=3 SV=1
none	VHSV/Control	0.381		0.205794205794206	123.89	0.563	10	2	1	inferred	---	----	A0A060YVZ6	Uncharacterized protein OS=Oncorhynchus mykiss GN=GSONMT00062139001 PE=3 SV=1
none	VHSV/Control	0.263		0.207792207792208	125.09	0.561	9	2	2	unresolved	---	----	A0A060XRV6;A0A060YJC7	Uncharacterized protein OS=Oncorhynchus mykiss GN=GSONMT00052299001 PE=3 SV=1
none	VHSV/Control	-0.362		0.208791208791209	125.69	0.561	11	2	1	inferred	---	----	C1BGI3	CKLF-like MARVEL transmembrane domain-containing protein 7 OS=Oncorhynchus mykiss GN=CKLF7 PE=2 SV=1
none	VHSV/Control	0.274		0.213786213786214	128.70	0.569	10	2	4	inferred	---	----	A0A060VUR4	Uncharacterized protein OS=Oncorhynchus mykiss GN=GSONMT00076564001 PE=3 SV=1
none	VHSV/Control	0.477		0.213786213786214	128.70	0.572	> 10	2	1	inferred	---	----	A0A060XWR1	Uncharacterized protein OS=Oncorhynchus mykiss GN=GSONMT00050225001 PE=4 SV=1
none	VHSV/Control	0.368		0.214785214785215	129.30	0.565	11	2	1	inferred	---	----	A0A060XGC8	Uncharacterized protein OS=Oncorhynchus mykiss GN=GSONMT00049096001 PE=4 SV=1
none	VHSV/Control	0.364		0.214785214785215	129.30	0.567	11	2	1	inferred	---	----	A0A060X4I6	Uncharacterized protein OS=Oncorhynchus mykiss GN=GSONMT00001794001 PE=4 SV=1
none	VHSV/Control	0.358		0.214785214785215	129.30	0.570	10	2	1	inferred	---	----	A0A060XDY9	Uncharacterized protein OS=Oncorhynchus mykiss GN=GSONMT00056779001 PE=4 SV=1
none	VHSV/Control	-0.355		0.216783216783217	130.50	0.567	10	2	1	unresolved	---	----	A0A060W733;A0A060WHT3	Uncharacterized protein OS=Oncorhynchus mykiss GN=GSONMT00067870001 PE=4 SV=1
none	VHSV/Control	0.366		0.218781218781219	131.71	0.570	11	2	1	inferred	---	----	A0A060WFG0	Uncharacterized protein OS=Oncorhynchus mykiss GN=GSONMT00074251001 PE=4 SV=1
none	VHSV/Control	0.35		0.21978021978022	132.31	0.570	10	2	1	inferred	---	----	A0A060XNA7	Uncharacterized protein OS=Oncorhynchus mykiss GN=GSONMT00030268001 PE=3 SV=1
none	VHSV/Control	0.264		0.220779220779221	132.91	0.570	10	2	5	inferred	---	----	A0A060Z0N7	Uncharacterized protein OS=Oncorhynchus mykiss GN=GSONMT00011732001 PE=4 SV=1
none	VHSV/Control	0.507		0.221778221778222	133.51	0.571	7	1	1	inferred	---	----	A0A060YYE6	Uncharacterized protein OS=Oncorhynchus mykiss GN=GSONMT00037928001 PE=4 SV=1
none	VHSV/Control	0.287		0.224775224775225	135.31	0.569	9	2	5	inferred	---	----	A0A060WTT2	Uncharacterized protein OS=Oncorhynchus mykiss GN=GSONMT00040590001 PE=4 SV=1
none	VHSV/Control	-0.36		0.224775224775225	135.31	0.571	11	2	1	inferred	---	----	A0A060Y6S9	Uncharacterized protein OS=Oncorhynchus mykiss GN=GSONMT00036388001 PE=4 SV=1
none	VHSV/Control	0.242		0.224775224775225	135.31	0.573	10	2	6	inferred	---	----	A0A060VZS6	Uncharacterized protein OS=Oncorhynchus mykiss GN=GSONMT00081493001 PE=4 SV=1
none	VHSV/Control	0.319		0.224775224775225	135.31	0.576	10	2	2	inferred	---	----	A0A060XLE4	DNA-(apurinic or apyrimidinic site) lyase OS=Oncorhynchus mykiss GN=GSONMT00059811001 PE=3 SV=1
none	VHSV/Control	0.348		0.225774225774226	135.92	0.569	11	2	1	inferred	---	----	A0A060XRI0	Uncharacterized protein OS=Oncorhynchus mykiss GN=GSONMT00040066001 PE=3 SV=1
none	VHSV/Control	0.236		0.228771228771229	137.72	0.574	9	2	9	inferred	---	----	A0A060XII9	Uncharacterized protein OS=Oncorhynchus mykiss GN=GSONMT00053239001 PE=4 SV=1
none	VHSV/Control	-0.37		0.231768231768232	139.52	0.579	11	2	1	inferred	---	----	A0A060YT02	Uncharacterized protein OS=Oncorhynchus mykiss GN=GSONMT00053286001 PE=4 SV=1
none	VHSV/Control	-0.354		0.235764235764236	141.93	0.586	11	2	1	inferred	---	----	A0A060YV63	Uncharacterized protein OS=Oncorhynchus mykiss GN=GSONMT00033491001 PE=3 SV=1
none	VHSV/Control	-0.37		0.237762237762238	143.13	0.589	> 10	2	1	inferred	---	----	A0A060Z385	Uncharacterized protein (Fragment) OS=Oncorhynchus mykiss GN=GSONMT00004694001 PE=4 SV=1
none	VHSV/Control	0.285		0.23976023976024	144.34	0.592	11	2	2	inferred	---	----	A0A060WL12	Uncharacterized protein OS=Oncorhynchus mykiss GN=GSONMT00036965001 PE=4 SV=1
none	VHSV/Control	0.278		0.244755244755245	147.34	0.601	11	2	2	inferred	---	----	A0A060X1M1	Uncharacterized protein OS=Oncorhynchus mykiss GN=GSONMT00023471001 PE=4 SV=1
none	VHSV/Control	-0.336		0.247752247752248	149.15	0.606	> 10	2	1	inferred	---	----	A0A060XCE8	Uncharacterized protein OS=Oncorhynchus mykiss GN=GSONMT00023302001 PE=4 SV=1
none	VHSV/Control	0.332		0.248751248751249	149.75	0.606	11	2	1	inferred	---	----	A0A060WUS9	Uncharacterized protein OS=Oncorhynchus mykiss GN=GSONMT00030606001 PE=4 SV=1
none	VHSV/Control	0.283		0.251748251748252	151.55	0.609	> 10	2	2	inferred	---	----	P08108	Heat shock cognate 70 kDa protein OS=Oncorhynchus mykiss GN=hsc71 PE=2 SV=2
none	VHSV/Control	0.255		0.251748251748252	151.55	0.611	10	2	3	inferred	---	----	A0A060W733	Uncharacterized protein OS=Oncorhynchus mykiss GN=GSONMT00067870001 PE=4 SV=1
none	VHSV/Control	0.276		0.252747252747253	152.15	0.609	11	2	2	unresolved	---	----	A0A060W2I3;A0A060XQS1	Uncharacterized protein OS=Oncorhynchus mykiss GN=GSONMT00079988001 PE=4 SV=1
none	VHSV/Control	0.23		0.255744255744256	153.96	0.613	10	2	6	inferred	---	----	A0A060WA97	Adenosylhomocysteinase OS=Oncorhynchus mykiss GN=GSONMT00070359001 PE=3 SV=1
none	VHSV/Control	-0.507		0.256743256743257	154.56	0.613	> 10	2	1	inferred	---	----	A0A060WWF0	Uncharacterized protein OS=Oncorhynchus mykiss GN=GSONMT00058642001 PE=4 SV=1
none	VHSV/Control	0.228		0.260739260739261	156.97	0.620	10	2	5	unresolved	---	----	A0A060XQ11;A0A060Y0A6	Uncharacterized protein OS=Oncorhynchus mykiss GN=GSONMT00005022001 PE=3 SV=1
none	VHSV/Control	0.255		0.261738261738262	157.57	0.620	11	2	3	inferred	---	----	A0A060X7Q5	Signal transducer and activator of transcription OS=Oncorhynchus mykiss GN=GSONMT00000878001 PE=3 SV=1
none	VHSV/Control	-0.326		0.263736263736264	158.77	0.623	> 10	2	1	inferred	---	----	A0A060XML1	Uncharacterized protein OS=Oncorhynchus mykiss GN=GSONMT00021704001 PE=4 SV=1
none	VHSV/Control	0.267		0.266733266733267	160.57	0.627	> 10	2	2	inferred	---	----	A0A060XMF0	Ribosomal protein L15 OS=Oncorhynchus mykiss GN=GSONMT00054816001 PE=3 SV=1
none	VHSV/Control	0.321		0.268731268731269	161.78	0.629	> 10	2	1	inferred	---	----	C1BFJ2	Ribosomal protein OS=Oncorhynchus mykiss GN=RL10A PE=2 SV=1
none	VHSV/Control	0.309		0.270729270729271	162.98	0.632	> 10	2	1	inferred	---	----	A0A060X671	Uncharacterized protein OS=Oncorhynchus mykiss GN=GSONMT00056815001 PE=4 SV=1
none	VHSV/Control	0.302		0.271728271728272	163.58	0.632	> 10	2	1	unresolved	---	----	P08108;Q5KT34	Heat shock cognate 70 kDa protein OS=Oncorhynchus mykiss GN=hsc71 PE=2 SV=2
none	VHSV/Control	0.264		0.272727272727273	164.18	0.629	> 10	2	2	inferred	---	----	A0A060XNH5	Uncharacterized protein OS=Oncorhynchus mykiss GN=GSONMT00048924001 PE=4 SV=1
none	VHSV/Control	0.231		0.272727272727273	164.18	0.631	11	2	5	unresolved	---	----	A0A060WHQ2;A0A060WKM1	Elongation factor 1-alpha OS=Oncorhynchus mykiss GN=GSONMT00075918001 PE=3 SV=1
none	VHSV/Control	0.26		0.274725274725275	165.38	0.631	> 10	2	2	inferred	---	----	A0A060VV51	Uncharacterized protein OS=Oncorhynchus mykiss GN=GSONMT00078387001 PE=3 SV=1
none	VHSV/Control	0.256		0.278721278721279	167.79	0.638	> 10	2	2	inferred	---	----	A0A060Y2R4	Uncharacterized protein OS=Oncorhynchus mykiss GN=GSONMT00054463001 PE=4 SV=1
none	VHSV/Control	0.313		0.281718281718282	169.59	0.638	> 10	2	1	inferred	---	----	A0A060XAJ4	Uncharacterized protein OS=Oncorhynchus mykiss GN=GSONMT00007847001 PE=3 SV=1
none	VHSV/Control	-0.28		0.281718281718282	169.59	0.640	> 10	2	1	unresolved	---	----	A0A060WQJ8;A0A060XBV8	Uncharacterized protein OS=Oncorhynchus mykiss GN=GSONMT00061440001 PE=3 SV=1
none	VHSV/Control	0.237		0.281718281718282	169.59	0.642	> 10	2	4	inferred	---	----	A0A060WA58	Uncharacterized protein OS=Oncorhynchus mykiss GN=GSONMT00070300001 PE=3 SV=1
none	VHSV/Control	0.315		0.285714285714286	172.00	0.644	> 10	2	1	unresolved	---	----	A0A060XKX2;P02019;Q98974	Uncharacterized protein OS=Oncorhynchus mykiss GN=GSONMT00009495001 PE=3 SV=1
none	VHSV/Control	-0.314		0.288711288711289	173.80	0.649	> 10	2	2	inferred	---	----	A0A060YMM6	Uncharacterized protein OS=Oncorhynchus mykiss GN=GSONMT00061847001 PE=3 SV=1
none	VHSV/Control	-0.304		0.290709290709291	175.01	0.651	> 10	2	1	inferred	---	----	A0A060XNY6	Uncharacterized protein OS=Oncorhynchus mykiss GN=GSONMT00003550001 PE=4 SV=1
none	VHSV/Control	0.218		0.291708291708292	175.61	0.650	11	2	7	inferred	---	----	A0A060WR23	T-complex protein 1 subunit gamma OS=Oncorhynchus mykiss GN=GSONMT00011022001 PE=3 SV=1
none	VHSV/Control	0.218		0.294705294705295	177.41	0.652	> 10	2	4	inferred	---	----	A0A060XM62	Uncharacterized protein OS=Oncorhynchus mykiss GN=GSONMT00057778001 PE=4 SV=1
none	VHSV/Control	0.214		0.294705294705295	177.41	0.655	> 10	2	3	unresolved	---	----	A0A060W0R3;Q70Z26	Uncharacterized protein OS=Oncorhynchus mykiss GN=GSONMT00042274001 PE=3 SV=1
none	VHSV/Control	0.221		0.295704295704296	178.01	0.652	> 10	2	5	inferred	---	----	A0A060WA02	Uncharacterized protein OS=Oncorhynchus mykiss GN=GSONMT00065136001 PE=3 SV=1
none	VHSV/Control	0.305		0.296703296703297	178.62	0.652	> 10	2	1	inferred	---	----	A0A061A8G4	Uncharacterized protein OS=Oncorhynchus mykiss GN=GSONMT00025287001 PE=4 SV=1
none	VHSV/Control	-0.306		0.297702297702298	179.22	0.649	> 10	2	1	inferred	---	----	A0A060XW03	Uncharacterized protein OS=Oncorhynchus mykiss GN=GSONMT00002830001 PE=3 SV=1
none	VHSV/Control	0.284		0.297702297702298	179.22	0.652	> 10	2	3	inferred	---	----	A0A060YIG6	Uncharacterized protein OS=Oncorhynchus mykiss GN=GSONMT00044929001 PE=3 SV=1
none	VHSV/Control	-0.319		0.298701298701299	179.82	0.649	> 10	2	1	inferred	---	----	A0A060YQA9	Uncharacterized protein OS=Oncorhynchus mykiss GN=GSONMT00033908001 PE=4 SV=1
none	VHSV/Control	-0.288		0.300699300699301	181.02	0.649	> 10	2	1	inferred	---	----	A0A060WGR3	Uncharacterized protein OS=Oncorhynchus mykiss GN=GSONMT00074898001 PE=3 SV=1
none	VHSV/Control	0.232		0.300699300699301	181.02	0.651	> 10	2	4	inferred	---	----	A0A060XG29	Uncharacterized protein OS=Oncorhynchus mykiss GN=GSONMT00060405001 PE=4 SV=1
none	VHSV/Control	0.289		0.303696303696304	182.83	0.653	> 10	2	1	inferred	---	----	A0A060YWH8	Uncharacterized protein OS=Oncorhynchus mykiss GN=GSONMT00029342001 PE=4 SV=1
none	VHSV/Control	0.225		0.304695304695305	183.43	0.653	> 10	2	3	inferred	---	----	A0A060VW47	Uncharacterized protein OS=Oncorhynchus mykiss GN=GSONMT00079391001 PE=3 SV=1
none	VHSV/Control	0.3		0.305694305694306	184.03	0.653	> 10	2	1	inferred	---	----	A0A061A2A1	Uncharacterized protein OS=Oncorhynchus mykiss GN=GSONMT00060349001 PE=4 SV=1
none	VHSV/Control	0.296		0.307692307692308	185.23	0.652	> 10	2	1	inferred	---	----	A0A060XWF6	Uncharacterized protein OS=Oncorhynchus mykiss GN=GSONMT00044062001 PE=4 SV=1
none	VHSV/Control	-0.281		0.307692307692308	185.23	0.655	> 10	2	1	unresolved	---	----	A0A060YV63;Q70Z26	Uncharacterized protein OS=Oncorhynchus mykiss GN=GSONMT00033491001 PE=3 SV=1
none	VHSV/Control	-0.304		0.310689310689311	187.03	0.656	> 10	2	3	inferred	---	----	A0A060WFE2	Uncharacterized protein OS=Oncorhynchus mykiss GN=GSONMT00074466001 PE=4 SV=1
none	VHSV/Control	-0.235		0.311688311688312	187.64	0.656	> 10	2	4	inferred	---	----	A0A060XVS8	Galectin OS=Oncorhynchus mykiss GN=GSONMT00003557001 PE=4 SV=1
none	VHSV/Control	0.301		0.313686313686314	188.84	0.658	> 10	2	1	unresolved	---	----	A0A060XG86;A0A060Y0S7	Peptidyl-prolyl cis-trans isomerase OS=Oncorhynchus mykiss GN=GSONMT00050988001 PE=3 SV=1
none	VHSV/Control	0.193		0.314685314685315	189.44	0.656	> 10	2	7	inferred	---	----	A0A060XSE1	Uncharacterized protein OS=Oncorhynchus mykiss GN=GSONMT00018656001 PE=4 SV=1
none	VHSV/Control	-0.237		0.314685314685315	189.44	0.658	> 10	2	2	inferred	---	----	A0A060Y5Q7	60S ribosomal protein L27 OS=Oncorhynchus mykiss GN=GSONMT00024810001 PE=3 SV=1
none	VHSV/Control	0.216		0.315684315684316	190.04	0.655	> 10	2	3	inferred	---	----	A0A060YSF0	Uncharacterized protein OS=Oncorhynchus mykiss GN=GSONMT00006914001 PE=4 SV=1
none	VHSV/Control	0.219		0.316683316683317	190.64	0.655	> 10	2	2	inferred	---	----	A0A060YVW7	Uncharacterized protein (Fragment) OS=Oncorhynchus mykiss GN=GSONMT00055404001 PE=4 SV=1
none	VHSV/Control	0.219		0.317682317682318	191.24	0.653	> 10	2	5	inferred	---	----	A0A060WMF8	Uncharacterized protein OS=Oncorhynchus mykiss GN=GSONMT00034931001 PE=3 SV=1
none	VHSV/Control	0.293		0.317682317682318	191.24	0.655	> 10	2	1	inferred	---	----	A0A060XF21	Uncharacterized protein OS=Oncorhynchus mykiss GN=GSONMT00063441001 PE=4 SV=1
none	VHSV/Control	-0.308		0.318681318681319	191.85	0.653	> 10	2	1	inferred	---	----	A0A060W525	Uncharacterized protein OS=Oncorhynchus mykiss GN=GSONMT00066701001 PE=4 SV=1
none	VHSV/Control	0.286		0.321678321678322	193.65	0.652	> 10	2	1	unresolved	---	----	A0A060W6T8;A0A060WHT3;A0A060XML1	Uncharacterized protein OS=Oncorhynchus mykiss GN=GSONMT00067871001 PE=4 SV=1
none	VHSV/Control	0.203		0.321678321678322	193.65	0.654	> 10	2	2	unresolved	---	----	A0A060XKX2;A0A060Y757;P02019;Q98974	Uncharacterized protein OS=Oncorhynchus mykiss GN=GSONMT00009495001 PE=3 SV=1
none	VHSV/Control	0.289		0.321678321678322	193.65	0.656	> 10	2	1	inferred	---	----	A0A060YWZ5	Uncharacterized protein OS=Oncorhynchus mykiss GN=GSONMT00015677001 PE=4 SV=1
none	VHSV/Control	0.234		0.325674325674326	196.06	0.658	> 10	2	2	inferred	---	----	A0A060VRX3	Uncharacterized protein OS=Oncorhynchus mykiss GN=GSONMT00073295001 PE=3 SV=1
none	VHSV/Control	0.219		0.328671328671329	197.86	0.662	> 10	2	5	inferred	---	----	Q91452	Anion exchange protein OS=Oncorhynchus mykiss PE=2 SV=1
none	VHSV/Control	0.222		0.331668331668332	199.66	0.663	> 10	2	3	inferred	---	----	A0A060X0Q9	Uncharacterized protein OS=Oncorhynchus mykiss GN=GSONMT00008950001 PE=4 SV=1
none	VHSV/Control	0.214		0.331668331668332	199.66	0.666	> 10	2	3	inferred	---	----	A0A060WSR7	Chloride intracellular channel protein OS=Oncorhynchus mykiss GN=GSONMT00006063001 PE=3 SV=1
none	VHSV/Control	0.295		0.332667332667333	200.27	0.661	> 10	2	1	inferred	---	----	A0A060XWX8	Inosine-5'-monophosphate dehydrogenase OS=Oncorhynchus mykiss GN=IMPDH PE=3 SV=1
none	VHSV/Control	0.224		0.332667332667333	200.27	0.663	> 10	2	3	inferred	---	----	A0A060WCQ2	60S ribosomal protein L13 OS=Oncorhynchus mykiss GN=GSONMT00071884001 PE=3 SV=1
none	VHSV/Control	0.282		0.333666333666334	200.87	0.661	> 10	2	1	inferred	---	----	A0A060VVB9	Profilin OS=Oncorhynchus mykiss GN=GSONMT00077865001 PE=3 SV=1
none	VHSV/Control	0.257		0.335664335664336	202.07	0.663	> 10	2	2	inferred	---	----	A0A060YPJ2	Uncharacterized protein OS=Oncorhynchus mykiss GN=GSONMT00046007001 PE=3 SV=1
none	VHSV/Control	0.288		0.337662337662338	203.27	0.664	> 10	2	1	inferred	---	----	A0A060XVS5	Uncharacterized protein OS=Oncorhynchus mykiss GN=GSONMT00046840001 PE=4 SV=1
none	VHSV/Control	-0.266		0.338661338661339	203.87	0.664	> 10	2	1	inferred	---	----	A0A060W8N0	Uncharacterized protein OS=Oncorhynchus mykiss GN=GSONMT00069527001 PE=3 SV=1
none	VHSV/Control	0.184		0.33966033966034	204.48	0.664	> 10	2	7	unresolved	---	----	A0A060VV45;A0A060YJA7	Uncharacterized protein OS=Oncorhynchus mykiss GN=GSONMT00065762001 PE=4 SV=1
none	VHSV/Control	0.28		0.345654345654346	208.08	0.673	> 10	2	1	inferred	---	----	A0A060YJK1	Eukaryotic translation initiation factor 3 subunit I OS=Oncorhynchus mykiss GN=EIF3I PE=3 SV=1
none	VHSV/Control	-0.189		0.347652347652348	209.29	0.675	> 10	2	5	inferred	---	----	Q90ZQ6	Polyubiquitin OS=Oncorhynchus mykiss PE=2 SV=1
none	VHSV/Control	0.189		0.351648351648352	211.69	0.681	> 10	2	6	inferred	---	----	A0A060WL21	T-complex protein 1 subunit delta OS=Oncorhynchus mykiss GN=GSONMT00072912001 PE=3 SV=1
none	VHSV/Control	0.393		0.356643356643357	214.70	0.688	> 10	2	1	unresolved	---	----	A0A060W733;A0A060WHT3;A0A060XML1	Uncharacterized protein OS=Oncorhynchus mykiss GN=GSONMT00067870001 PE=4 SV=1
none	VHSV/Control	-0.229		0.357642357642358	215.30	0.688	> 10	2	2	inferred	---	----	A0A060YEC0	Uncharacterized protein OS=Oncorhynchus mykiss GN=GSONMT00016594001 PE=3 SV=1
none	VHSV/Control	-0.258		0.358641358641359	215.90	0.688	> 10	2	1	inferred	---	----	A0A060YMH1	Uncharacterized protein OS=Oncorhynchus mykiss GN=GSONMT00006139001 PE=4 SV=1
none	VHSV/Control	-0.18		0.35964035964036	216.50	0.687	> 10	2	7	inferred	---	----	A0A060WJ02	Uncharacterized protein OS=Oncorhynchus mykiss GN=GSONMT00048550001 PE=3 SV=1
none	VHSV/Control	-0.378		0.360639360639361	217.10	0.687	> 10	2	1	inferred	---	----	C1BHQ1	Profilin OS=Oncorhynchus mykiss GN=PROF1 PE=2 SV=1
none	VHSV/Control	-0.369		0.361638361638362	217.71	0.687	> 10	2	1	unresolved	---	----	A0A060Y4G7;A0A060ZHQ2;P18288	Uncharacterized protein OS=Oncorhynchus mykiss GN=GSONMT00057370001 PE=4 SV=1
none	VHSV/Control	0.252		0.364635364635365	219.51	0.690	> 10	2	1	inferred	---	----	A0A060W6Q8	Uncharacterized protein OS=Oncorhynchus mykiss GN=GSONMT00068217001 PE=4 SV=1
none	VHSV/Control	-0.202		0.365634365634366	220.11	0.690	> 10	2	3	inferred	---	----	C1BF51	60S ribosomal protein L31 OS=Oncorhynchus mykiss GN=RL31 PE=2 SV=1
none	VHSV/Control	0.263		0.367632367632368	221.31	0.692	> 10	2	2	inferred	---	----	W5S1H1	Proteasome subunit alpha type (Fragment) OS=Oncorhynchus mykiss GN=GSONMT00004493001 PE=2 SV=1
none	VHSV/Control	-0.247		0.36963036963037	222.52	0.689	> 10	2	1	inferred	---	----	A0A060YBS9	Uncharacterized protein OS=Oncorhynchus mykiss GN=GSONMT00057718001 PE=4 SV=1
none	VHSV/Control	0.249		0.36963036963037	222.52	0.691	> 10	2	1	inferred	---	----	A0A060YK16	Uncharacterized protein (Fragment) OS=Oncorhynchus mykiss GN=GSONMT00024160001 PE=4 SV=1
none	VHSV/Control	-0.236		0.36963036963037	222.52	0.693	> 10	2	2	inferred	---	----	A0A060YDC3	Uncharacterized protein (Fragment) OS=Oncorhynchus mykiss GN=GSONMT00024360001 PE=4 SV=1
none	VHSV/Control	-0.194		0.371628371628372	223.72	0.688	> 10	2	4	inferred	---	----	A0A060XZ25	Uncharacterized protein OS=Oncorhynchus mykiss GN=GSONMT00052301001 PE=3 SV=1
none	VHSV/Control	0.183		0.371628371628372	223.72	0.690	> 10	2	5	inferred	---	----	A0A060WKM1	Elongation factor 1-alpha OS=Oncorhynchus mykiss GN=GSONMT00072635001 PE=3 SV=1
none	VHSV/Control	0.158		0.372627372627373	224.32	0.688	> 10	2	15	unresolved	---	----	A0A060XSW2;A0A060XSZ2	Uncharacterized protein OS=Oncorhynchus mykiss GN=GSONMT00053745001 PE=4 SV=1
none	VHSV/Control	0.163		0.373626373626374	224.92	0.688	> 10	2	11	inferred	---	----	A0A060YMI7	Uncharacterized protein OS=Oncorhynchus mykiss GN=GSONMT00038807001 PE=4 SV=1
none	VHSV/Control	-0.376		0.374625374625375	225.52	0.685	> 10	2	1	inferred	---	----	A0A060W9V0	Uncharacterized protein OS=Oncorhynchus mykiss GN=GSONMT00065025001 PE=3 SV=1
none	VHSV/Control	-0.219		0.374625374625375	225.52	0.688	> 10	2	2	inferred	---	----	A0A060WA35	Annexin OS=Oncorhynchus mykiss GN=GSONMT00070189001 PE=3 SV=1
none	VHSV/Control	-0.212		0.375624375624376	226.13	0.685	> 10	2	2	unresolved	---	----	A0A060XZ25;A0A060YEC0	Uncharacterized protein OS=Oncorhynchus mykiss GN=GSONMT00052301001 PE=3 SV=1
none	VHSV/Control	-0.251		0.377622377622378	227.33	0.685	> 10	2	1	inferred	---	----	A0A060XDX2	Uncharacterized protein OS=Oncorhynchus mykiss GN=GSONMT00040651001 PE=4 SV=1
none	VHSV/Control	-0.188		0.377622377622378	227.33	0.687	> 10	2	3	inferred	---	----	Q8AXA2	Ubiquitin-like protein OS=Oncorhynchus mykiss GN=UBLP PE=2 SV=1
none	VHSV/Control	0.371		0.380619380619381	229.13	0.688	> 10	2	1	inferred	---	----	A0A060WMG2	Uncharacterized protein OS=Oncorhynchus mykiss GN=GSONMT00043199001 PE=3 SV=1
none	VHSV/Control	0.165		0.381618381618382	229.73	0.688	> 10	2	9	inferred	---	----	W8W0Y8	Glutathione peroxidase OS=Oncorhynchus mykiss GN=gpx1b2 PE=2 SV=1
none	VHSV/Control	-0.235		0.383616383616384	230.94	0.689	> 10	2	2	inferred	---	----	A0A060XQ11	Uncharacterized protein OS=Oncorhynchus mykiss GN=GSONMT00005022001 PE=3 SV=1
none	VHSV/Control	-0.262		0.384615384615385	231.54	0.689	> 10	2	1	inferred	---	----	A0A060WBB5	Uncharacterized protein OS=Oncorhynchus mykiss GN=GSONMT00002167001 PE=3 SV=1
none	VHSV/Control	0.212		0.385614385614386	232.14	0.687	> 10	2	2	inferred	---	----	A0A060XIZ4	Uncharacterized protein OS=Oncorhynchus mykiss GN=GSONMT00058076001 PE=4 SV=1
none	VHSV/Control	-0.253		0.385614385614386	232.14	0.689	> 10	2	1	inferred	---	----	A0A060WNR9	Uncharacterized protein OS=Oncorhynchus mykiss GN=GSONMT00007355001 PE=3 SV=1
none	VHSV/Control	0.242		0.386613386613387	232.74	0.687	> 10	2	1	inferred	---	----	A0A060WF02	Uncharacterized protein OS=Oncorhynchus mykiss GN=GSONMT00074204001 PE=3 SV=1
none	VHSV/Control	-0.245		0.392607392607393	236.35	0.695	> 10	2	2	inferred	---	----	A0A060Y0G0	Uncharacterized protein OS=Oncorhynchus mykiss GN=GSONMT00000457001 PE=3 SV=1
none	VHSV/Control	0.189		0.393606393606394	236.95	0.695	> 10	2	3	unresolved	---	----	A0A060WX95;P18288	Uncharacterized protein OS=Oncorhynchus mykiss GN=GSONMT00029674001 PE=3 SV=1
none	VHSV/Control	0.211		0.394605394605395	237.55	0.695	> 10	2	2	inferred	---	----	A0A060YFJ2	Uncharacterized protein OS=Oncorhynchus mykiss GN=GSONMT00030803001 PE=4 SV=1
none	VHSV/Control	0.195		0.395604395604396	238.15	0.694	> 10	2	3	inferred	---	----	A0A060W5I1	Uncharacterized protein OS=Oncorhynchus mykiss GN=GSONMT00081952001 PE=4 SV=1
none	VHSV/Control	0.24		0.398601398601399	239.96	0.698	> 10	2	1	inferred	---	----	A0A060YHH3	Uncharacterized protein (Fragment) OS=Oncorhynchus mykiss GN=GSONMT00051809001 PE=4 SV=1
none	VHSV/Control	0.256		0.3996003996004	240.56	0.695	> 10	2	1	inferred	---	----	Q6UFZ9	14-3-3 protein beta/alpha-1 OS=Oncorhynchus mykiss PE=2 SV=1
none	VHSV/Control	0.252		0.3996003996004	240.56	0.697	> 10	2	1	inferred	---	----	A0A060WSW3	Uncharacterized protein OS=Oncorhynchus mykiss GN=GSONMT00003741001 PE=3 SV=1
none	VHSV/Control	0.249		0.401598401598402	241.76	0.697	> 10	2	1	inferred	---	----	A0A060YUT9	Uncharacterized protein OS=Oncorhynchus mykiss GN=GSONMT00038354001 PE=3 SV=1
none	VHSV/Control	-0.194		0.403596403596404	242.97	0.698	> 10	2	3	unresolved	---	----	A0A060W216;A0A060X7D1	Uncharacterized protein OS=Oncorhynchus mykiss GN=GSONMT00079500001 PE=4 SV=1
none	VHSV/Control	0.172		0.404595404595405	243.57	0.696	> 10	2	5	unresolved	---	----	A0A060WK77;A0A060Y7K1	Tubulin beta chain OS=Oncorhynchus mykiss GN=GSONMT00072337001 PE=3 SV=1
none	VHSV/Control	0.26		0.404595404595405	243.57	0.698	> 10	2	3	inferred	---	----	A0A060VPC6	Uncharacterized protein OS=Oncorhynchus mykiss GN=GSONMT00064891001 PE=4 SV=1
none	VHSV/Control	0.175		0.405594405594406	244.17	0.694	> 10	2	6	inferred	---	----	A0A060XBV8	Uncharacterized protein OS=Oncorhynchus mykiss GN=GSONMT00038471001 PE=4 SV=1
none	VHSV/Control	0.258		0.405594405594406	244.17	0.696	> 10	2	1	inferred	---	----	A0A060W3Q2	Uncharacterized protein OS=Oncorhynchus mykiss GN=GSONMT00066114001 PE=4 SV=1
none	VHSV/Control	-0.203		0.406593406593407	244.77	0.691	> 10	2	2	inferred	---	----	A0A060WYF1	Uncharacterized protein OS=Oncorhynchus mykiss GN=GSONMT00001298001 PE=4 SV=1
none	VHSV/Control	-0.236		0.406593406593407	244.77	0.693	> 10	2	1	inferred	---	----	A9XEM9	RACK1 OS=Oncorhynchus mykiss PE=2 SV=1
none	VHSV/Control	-0.225		0.407592407592408	245.37	0.691	> 10	2	1	inferred	---	----	A0A060VNL9	Uncharacterized protein OS=Oncorhynchus mykiss GN=GSONMT00078997001 PE=3 SV=1
none	VHSV/Control	0.242		0.408591408591409	245.97	0.691	> 10	2	1	inferred	---	----	A0A060VVU8	Dolichyl-diphosphooligosaccharide--protein glycosyltransferase 48 kDa subunit OS=Oncorhynchus mykiss GN=GSONMT00079237001 PE=3 SV=1
none	VHSV/Control	-0.182		0.410589410589411	247.17	0.692	> 10	2	3	inferred	---	----	A0A060XXK7	Uncharacterized protein OS=Oncorhynchus mykiss GN=GSONMT00041656001 PE=3 SV=1
none	VHSV/Control	0.232		0.411588411588412	247.78	0.690	> 10	2	1	inferred	---	----	A0A060X7G6	Adenylate kinase 2, mitochondrial OS=Oncorhynchus mykiss GN=AK2 PE=3 SV=1
none	VHSV/Control	0.171		0.411588411588412	247.78	0.692	> 10	2	4	inferred	---	----	A0A060YJC0	Uncharacterized protein OS=Oncorhynchus mykiss GN=GSONMT00027608001 PE=4 SV=1
none	VHSV/Control	0.224		0.412587412587413	248.38	0.688	> 10	2	1	inferred	---	----	A0A060X318	Uncharacterized protein OS=Oncorhynchus mykiss GN=GSONMT00055214001 PE=4 SV=1
none	VHSV/Control	0.17		0.412587412587413	248.38	0.690	> 10	2	4	inferred	---	----	A0A060WL10	Uncharacterized protein OS=Oncorhynchus mykiss GN=GSONMT00072899001 PE=4 SV=1
none	VHSV/Control	0.245		0.413586413586414	248.98	0.688	> 10	2	1	inferred	---	----	A0A060Y038	Coatomer subunit gamma OS=Oncorhynchus mykiss GN=GSONMT00061941001 PE=3 SV=1
none	VHSV/Control	0.239		0.415584415584416	250.18	0.689	> 10	2	2	inferred	---	----	A0A060X782	Catalase OS=Oncorhynchus mykiss GN=GSONMT00034062001 PE=3 SV=1
none	VHSV/Control	0.228		0.417582417582418	251.38	0.691	> 10	2	1	inferred	---	----	A0A060WQX1	Uncharacterized protein OS=Oncorhynchus mykiss GN=GSONMT00060048001 PE=4 SV=1
none	VHSV/Control	0.223		0.41958041958042	252.59	0.685	> 10	2	1	inferred	---	----	A0A060YUB7	40S ribosomal protein S8 OS=Oncorhynchus mykiss GN=GSONMT00020818001 PE=3 SV=1
none	VHSV/Control	0.233		0.41958041958042	252.59	0.686	> 10	2	1	inferred	---	----	A0A060VUF3	Proteasome subunit alpha type OS=Oncorhynchus mykiss GN=GSONMT00077991001 PE=3 SV=1
none	VHSV/Control	0.197		0.41958041958042	252.59	0.688	> 10	2	2	unresolved	---	----	A0A060WTL5;A0A060Y3Y1	Uncharacterized protein OS=Oncorhynchus mykiss GN=GSONMT00050878001 PE=4 SV=1
none	VHSV/Control	0.197		0.41958041958042	252.59	0.690	> 10	2	2	inferred	---	----	A0A060X514	S-formylglutathione hydrolase OS=Oncorhynchus mykiss GN=GSONMT00005723001 PE=3 SV=1
none	VHSV/Control	0.139		0.41958041958042	252.59	0.692	> 10	2	61	unresolved	---	----	A0A060XII9;A0A060XJX9	Uncharacterized protein OS=Oncorhynchus mykiss GN=GSONMT00053239001 PE=4 SV=1
none	VHSV/Control	0.169		0.421578421578422	253.79	0.686	> 10	2	4	unresolved	---	----	A0A060VZS6;A0A060X097	Uncharacterized protein OS=Oncorhynchus mykiss GN=GSONMT00081493001 PE=4 SV=1
none	VHSV/Control	0.215		0.423576423576424	254.99	0.687	> 10	2	1	inferred	---	----	A0A060X7A0	Uncharacterized protein OS=Oncorhynchus mykiss GN=GSONMT00057334001 PE=4 SV=1
none	VHSV/Control	0.172		0.424575424575425	255.59	0.685	> 10	2	3	inferred	---	----	A0A060WDZ5	Uncharacterized protein OS=Oncorhynchus mykiss GN=GSONMT00067682001 PE=4 SV=1
none	VHSV/Control	0.202		0.424575424575425	255.59	0.687	> 10	2	2	inferred	---	----	A0A060XEP2	Uncharacterized protein OS=Oncorhynchus mykiss GN=GSONMT00024200001 PE=4 SV=1
none	VHSV/Control	0.227		0.425574425574426	256.20	0.683	> 10	2	1	unresolved	---	----	A0A060WGR4;A0A060X8N4;A0A060XFA2	Uncharacterized protein OS=Oncorhynchus mykiss GN=GSONMT00075205001 PE=4 SV=1
none	VHSV/Control	0.224		0.425574425574426	256.20	0.685	> 10	2	1	inferred	---	----	A0A060XV94	Uncharacterized protein OS=Oncorhynchus mykiss GN=GSONMT00028601001 PE=4 SV=1
none	VHSV/Control	0.183		0.432567432567433	260.41	0.693	> 10	2	2	inferred	---	----	A0A060XUM1	Uncharacterized protein OS=Oncorhynchus mykiss GN=GSONMT00013024001 PE=4 SV=1
none	VHSV/Control	-0.184		0.434565434565435	261.61	0.692	> 10	2	3	unresolved	---	----	C1BGB6;W5S4D9	Proteasome activator complex subunit 1 OS=Oncorhynchus mykiss GN=PSME1 PE=2 SV=1
none	VHSV/Control	0.135		0.434565434565435	261.61	0.694	> 10	2	39	inferred	---	----	A0A060YLZ0	Uncharacterized protein OS=Oncorhynchus mykiss GN=GSONMT00047978001 PE=4 SV=1
none	VHSV/Control	-0.185		0.435564435564436	262.21	0.692	> 10	2	1	inferred	---	----	Q98974	Alpha-globin IV OS=Oncorhynchus mykiss GN=HBA1 PE=2 SV=1
none	VHSV/Control	-0.178		0.436563436563437	262.81	0.692	> 10	2	2	inferred	---	----	A0A060YTV8	Uncharacterized protein OS=Oncorhynchus mykiss GN=GSONMT00052397001 PE=4 SV=1
none	VHSV/Control	0.226		0.437562437562438	263.41	0.691	> 10	2	1	unresolved	---	----	A0A060VYG2;A0A060X2S0;A0A060XNR3	Uncharacterized protein OS=Oncorhynchus mykiss GN=GSONMT00080539001 PE=4 SV=1
none	VHSV/Control	0.228		0.438561438561439	264.01	0.689	> 10	2	1	unresolved	---	----	A0A060W6N9;A0A060XRB2;A0A060Y887	Uncharacterized protein OS=Oncorhynchus mykiss GN=GSONMT00082713001 PE=3 SV=1
none	VHSV/Control	0.168		0.438561438561439	264.01	0.691	> 10	2	5	inferred	---	----	A0A060XWS5	Uncharacterized protein OS=Oncorhynchus mykiss GN=GSONMT00039268001 PE=4 SV=1
none	VHSV/Control	-0.198		0.43956043956044	264.62	0.689	> 10	2	2	inferred	---	----	C1BF66	Cofilin-2 OS=Oncorhynchus mykiss GN=COF2 PE=2 SV=1
none	VHSV/Control	0.162		0.440559440559441	265.22	0.689	> 10	2	4	inferred	---	----	A0A060W368	Uncharacterized protein OS=Oncorhynchus mykiss GN=GSONMT00065439001 PE=4 SV=1
none	VHSV/Control	0.187		0.442557442557443	266.42	0.688	> 10	2	2	inferred	---	----	A0A060XZW2	Ferrochelatase OS=Oncorhynchus mykiss GN=GSONMT00022967001 PE=3 SV=1
none	VHSV/Control	0.236		0.442557442557443	266.42	0.690	> 10	2	1	unresolved	---	----	A0A060XRV6;A0A060Y757;A0A060YJC7	Uncharacterized protein OS=Oncorhynchus mykiss GN=GSONMT00052299001 PE=3 SV=1
none	VHSV/Control	0.224		0.444555444555445	267.62	0.690	> 10	2	1	inferred	---	----	A0A060XZH5	Uncharacterized protein (Fragment) OS=Oncorhynchus mykiss GN=GSONMT00062820001 PE=4 SV=1
none	VHSV/Control	0.184		0.447552447552448	269.43	0.689	> 10	2	2	inferred	---	----	A0A060WGR4	Uncharacterized protein OS=Oncorhynchus mykiss GN=GSONMT00075205001 PE=4 SV=1
none	VHSV/Control	0.23		0.447552447552448	269.43	0.691	> 10	2	1	unresolved	---	----	A0A060VRX3;A0A060WA58	Uncharacterized protein OS=Oncorhynchus mykiss GN=GSONMT00073295001 PE=3 SV=1
none	VHSV/Control	0.151		0.447552447552448	269.43	0.693	> 10	2	6	inferred	---	----	A0A060WAF8	Uncharacterized protein OS=Oncorhynchus mykiss GN=GSONMT00070664001 PE=4 SV=1
none	VHSV/Control	-0.214		0.44955044955045	270.63	0.690	> 10	2	1	inferred	---	----	A0A060Y1Y4	Uncharacterized protein OS=Oncorhynchus mykiss GN=GSONMT00006975001 PE=4 SV=1
none	VHSV/Control	0.213		0.450549450549451	271.23	0.690	> 10	2	1	inferred	---	----	A0A060X3J8	Serine/threonine-protein phosphatase OS=Oncorhynchus mykiss GN=GSONMT00054240001 PE=3 SV=1
none	VHSV/Control	-0.215		0.452547452547453	272.43	0.691	> 10	2	1	unresolved	---	----	A0A060XRV6;A0A060Y757;P02019	Uncharacterized protein OS=Oncorhynchus mykiss GN=GSONMT00052299001 PE=3 SV=1
none	VHSV/Control	0.211		0.457542457542458	275.44	0.696	> 10	2	1	inferred	---	----	A0A060YLU4	Uncharacterized protein OS=Oncorhynchus mykiss GN=GSONMT00058479001 PE=4 SV=1
none	VHSV/Control	0.176		0.457542457542458	275.44	0.697	> 10	2	2	inferred	---	----	A0A060Y6A8	Uncharacterized protein OS=Oncorhynchus mykiss GN=GSONMT00055804001 PE=3 SV=1
none	VHSV/Control	0.2		0.460539460539461	277.24	0.698	> 10	2	1	inferred	---	----	A0A060XMJ1	Uncharacterized protein OS=Oncorhynchus mykiss GN=GSONMT00015821001 PE=3 SV=1
none	VHSV/Control	0.175		0.464535464535465	279.65	0.703	> 10	2	2	inferred	---	----	A0A060WHQ2	Elongation factor 1-alpha OS=Oncorhynchus mykiss GN=GSONMT00075918001 PE=3 SV=1
none	VHSV/Control	0.161		0.465534465534466	280.25	0.702	> 10	2	3	inferred	---	----	A0A060XW31	Uncharacterized protein OS=Oncorhynchus mykiss GN=GSONMT00047776001 PE=3 SV=1
none	VHSV/Control	0.154		0.46953046953047	282.66	0.707	> 10	2	4	inferred	---	----	A0A060WV39	Uncharacterized protein OS=Oncorhynchus mykiss GN=GSONMT00049619001 PE=4 SV=1
none	VHSV/Control	0.209		0.472527472527473	284.46	0.709	> 10	2	1	inferred	---	----	C1BFU3	Proteasome subunit beta type OS=Oncorhynchus mykiss GN=PSB2 PE=2 SV=1
none	VHSV/Control	-0.201		0.474525474525475	285.66	0.711	> 10	2	2	inferred	---	----	A0A060WAR5	Uncharacterized protein OS=Oncorhynchus mykiss GN=GSONMT00071166001 PE=4 SV=1
none	VHSV/Control	0.165		0.480519480519481	289.27	0.718	> 10	2	3	inferred	---	----	A0A060WRR0	Uncharacterized protein OS=Oncorhynchus mykiss GN=GSONMT00049793001 PE=4 SV=1
none	VHSV/Control	0.161		0.482517482517483	290.48	0.719	> 10	2	3	inferred	---	----	A0A060VTQ6	Uncharacterized protein OS=Oncorhynchus mykiss GN=GSONMT00078957001 PE=4 SV=1
none	VHSV/Control	0.142		0.486513486513487	292.88	0.723	> 10	2	6	inferred	---	----	A0A060YVB2	Uncharacterized protein OS=Oncorhynchus mykiss GN=GSONMT00027468001 PE=3 SV=1
none	VHSV/Control	0.204		0.48951048951049	294.69	0.726	> 10	2	1	inferred	---	----	A0A060XU72	Uncharacterized protein OS=Oncorhynchus mykiss GN=GSONMT00013532001 PE=4 SV=1
none	VHSV/Control	0.184		0.491508491508492	295.89	0.727	> 10	2	1	inferred	---	----	A0A060VTC7	Annexin OS=Oncorhynchus mykiss GN=GSONMT00077761001 PE=3 SV=1
none	VHSV/Control	-0.164		0.492507492507492	296.49	0.727	> 10	2	2	unresolved	---	----	A0A060YE03;Q6VYM7	Sodium/potassium-transporting ATPase subunit alpha OS=Oncorhynchus mykiss GN=GSONMT00048443001 PE=3 SV=1
none	VHSV/Control	0.276		0.493506493506494	297.09	0.723	> 10	1	1	inferred	---	----	A0A060YJN3	Uncharacterized protein (Fragment) OS=Oncorhynchus mykiss GN=GSONMT00053781001 PE=4 SV=1
none	VHSV/Control	0.157		0.493506493506494	297.09	0.725	> 10	2	3	inferred	---	----	A0A060YG42	Uncharacterized protein OS=Oncorhynchus mykiss GN=GSONMT00007875001 PE=4 SV=1
none	VHSV/Control	-0.178		0.493506493506494	297.09	0.726	> 10	2	2	inferred	---	----	A0A060Y2S4	Uncharacterized protein OS=Oncorhynchus mykiss GN=GSONMT00041713001 PE=3 SV=1
none	VHSV/Control	0.144		0.497502497502497	299.50	0.725	> 10	2	3	inferred	---	----	A0A060ZA08	Uncharacterized protein OS=Oncorhynchus mykiss GN=GSONMT00044150001 PE=4 SV=1
none	VHSV/Control	-0.213		0.497502497502497	299.50	0.727	> 10	2	2	inferred	---	----	A0A060VVE0	Uncharacterized protein OS=Oncorhynchus mykiss GN=GSONMT00078581001 PE=4 SV=1
none	VHSV/Control	0.166		0.498501498501499	300.10	0.723	> 10	2	2	unresolved	---	----	A0A060Y6A8;C1BFU5	Uncharacterized protein OS=Oncorhynchus mykiss GN=GSONMT00055804001 PE=3 SV=1
none	VHSV/Control	0.168		0.498501498501499	300.10	0.725	> 10	2	2	inferred	---	----	A0A060XGI6	Uncharacterized protein OS=Oncorhynchus mykiss GN=GSONMT00054938001 PE=4 SV=1
none	VHSV/Control	0.148		0.502497502497502	302.50	0.727	> 10	2	3	inferred	---	----	A0A060XUC0	Annexin OS=Oncorhynchus mykiss GN=GSONMT00052524001 PE=3 SV=1
none	VHSV/Control	0.127		0.505494505494505	304.31	0.730	> 10	2	5	unresolved	---	----	A0A060W0R3;A0A060YV63;Q70Z26	Uncharacterized protein OS=Oncorhynchus mykiss GN=GSONMT00042274001 PE=3 SV=1
none	VHSV/Control	0.129		0.506493506493506	304.91	0.729	> 10	2	7	inferred	---	----	Q70Z26	Actin beta OS=Oncorhynchus mykiss GN=B-actin PE=2 SV=1
none	VHSV/Control	0.134		0.507492507492508	305.51	0.729	> 10	2	6	inferred	---	----	A0A060WNZ4	Malate dehydrogenase OS=Oncorhynchus mykiss GN=GSONMT00038840001 PE=3 SV=1
none	VHSV/Control	0.151		0.508491508491508	306.11	0.729	> 10	2	3	inferred	---	----	A0A060W9C8	Uncharacterized protein OS=Oncorhynchus mykiss GN=GSONMT00069486001 PE=4 SV=1
none	VHSV/Control	0.201		0.509490509490509	306.71	0.729	> 10	2	1	inferred	---	----	A0A060X1G8	Uncharacterized protein OS=Oncorhynchus mykiss GN=GSONMT00053970001 PE=4 SV=1
none	VHSV/Control	0.147		0.510489510489511	307.31	0.727	> 10	2	4	inferred	---	----	A0A060YE83	Uncharacterized protein OS=Oncorhynchus mykiss GN=GSONMT00043664001 PE=4 SV=1
none	VHSV/Control	0.122		0.510489510489511	307.31	0.728	> 10	2	11	inferred	---	----	A0A060VWC4	Uncharacterized protein OS=Oncorhynchus mykiss GN=GSONMT00079339001 PE=4 SV=1
none	VHSV/Control	-0.152		0.511488511488511	307.92	0.726	> 10	2	2	inferred	---	----	A0A060W6T8	Uncharacterized protein OS=Oncorhynchus mykiss GN=GSONMT00067871001 PE=4 SV=1
none	VHSV/Control	-0.172		0.513486513486514	309.12	0.724	> 10	2	1	inferred	---	----	A0A060XFW6	Uncharacterized protein OS=Oncorhynchus mykiss GN=GSONMT00028101001 PE=3 SV=1
none	VHSV/Control	-0.183		0.513486513486514	309.12	0.726	> 10	2	1	inferred	---	----	A0A060W7U8	Uncharacterized protein OS=Oncorhynchus mykiss GN=GSONMT00082219001 PE=4 SV=1
none	VHSV/Control	0.132		0.513486513486514	309.12	0.727	> 10	2	5	inferred	---	----	A0A060W1A9	Uncharacterized protein OS=Oncorhynchus mykiss GN=GSONMT00079099001 PE=3 SV=1
none	VHSV/Control	-0.135		0.516483516483517	310.92	0.725	> 10	2	5	inferred	---	----	A0A060YAB1	Uncharacterized protein OS=Oncorhynchus mykiss GN=GSONMT00021406001 PE=4 SV=1
none	VHSV/Control	-0.181		0.516483516483517	310.92	0.726	> 10	2	2	inferred	---	----	A0A060XLJ8	Uncharacterized protein OS=Oncorhynchus mykiss GN=GSONMT00006326001 PE=4 SV=1
none	VHSV/Control	-0.197		0.518481518481518	312.13	0.724	> 10	2	1	inferred	---	----	A0A060W2H3	Uncharacterized protein OS=Oncorhynchus mykiss GN=GSONMT00079975001 PE=4 SV=1
none	VHSV/Control	-0.18		0.518481518481518	312.13	0.726	> 10	2	1	inferred	---	----	A0A060WRB8	Triosephosphate isomerase OS=Oncorhynchus mykiss GN=GSONMT00024059001 PE=3 SV=1
none	VHSV/Control	0.178		0.519480519480519	312.73	0.722	> 10	2	2	inferred	---	----	A0A060WD91	Uncharacterized protein OS=Oncorhynchus mykiss GN=GSONMT00072625001 PE=4 SV=1
none	VHSV/Control	0.156		0.519480519480519	312.73	0.724	> 10	2	2	inferred	---	----	A0A060Z8F9	Uncharacterized protein OS=Oncorhynchus mykiss GN=GSONMT00023780001 PE=4 SV=1
none	VHSV/Control	0.141		0.520479520479521	313.33	0.720	> 10	2	4	inferred	---	----	C1BGA3	40S ribosomal protein S16 OS=Oncorhynchus mykiss GN=RS16 PE=2 SV=1
none	VHSV/Control	0.123		0.520479520479521	313.33	0.722	> 10	2	5	inferred	---	----	A0A060W4N0	Uncharacterized protein OS=Oncorhynchus mykiss GN=GSONMT00081268001 PE=4 SV=1
none	VHSV/Control	-0.196		0.522477522477522	314.53	0.721	> 10	2	1	inferred	---	----	A0A060Z3A0	Uncharacterized protein OS=Oncorhynchus mykiss GN=GSONMT00023281001 PE=4 SV=1
none	VHSV/Control	0.147		0.526473526473527	316.94	0.722	> 10	2	7	inferred	---	----	A0A060VYN5	Uncharacterized protein OS=Oncorhynchus mykiss GN=GSONMT00080776001 PE=3 SV=1
none	VHSV/Control	-0.164		0.526473526473527	316.94	0.724	> 10	2	2	inferred	---	----	A0A060YWQ1	Uncharacterized protein (Fragment) OS=Oncorhynchus mykiss GN=GSONMT00013276001 PE=3 SV=1
none	VHSV/Control	-0.13		0.526473526473527	316.94	0.725	> 10	2	5	inferred	---	----	A0A060W7A5	Core histone macro-H2A OS=Oncorhynchus mykiss GN=GSONMT00064540001 PE=4 SV=1
none	VHSV/Control	-0.146		0.527472527472527	317.54	0.720	> 10	2	2	inferred	---	----	A0A060YEI0	Uncharacterized protein OS=Oncorhynchus mykiss GN=GSONMT00063190001 PE=4 SV=1
none	VHSV/Control	0.124		0.527472527472527	317.54	0.722	> 10	2	7	inferred	---	----	Q5DW61	Chaperonin containing TCP1 subunit 8 OS=Oncorhynchus mykiss GN=CCT8 PE=2 SV=1
none	VHSV/Control	0.185		0.533466533466534	321.15	0.727	> 10	2	1	inferred	---	----	A0A060ZAC2	Uncharacterized protein OS=Oncorhynchus mykiss GN=GSONMT00048073001 PE=4 SV=1
none	VHSV/Control	0.188		0.534465534465534	321.75	0.725	> 10	2	1	inferred	---	----	A0A060WXM6	Uncharacterized protein OS=Oncorhynchus mykiss GN=GSONMT00023563001 PE=4 SV=1
none	VHSV/Control	0.156		0.534465534465534	321.75	0.726	> 10	2	2	inferred	---	----	O13008	Fatty acid-binding protein, heart OS=Oncorhynchus mykiss GN=fabp3 PE=2 SV=3
none	VHSV/Control	0.144		0.535464535464535	322.35	0.724	> 10	2	2	inferred	---	----	A0A060X6H2	Uncharacterized protein OS=Oncorhynchus mykiss GN=GSONMT00051525001 PE=4 SV=1
none	VHSV/Control	0.172		0.538461538461538	324.15	0.727	> 10	2	1	inferred	---	----	A0A060WX21	Uncharacterized protein OS=Oncorhynchus mykiss GN=GSONMT00053430001 PE=4 SV=1
none	VHSV/Control	0.143		0.54045954045954	325.36	0.728	> 10	2	3	unresolved	---	----	A0A060YUB7;A0A060YXI2	40S ribosomal protein S8 OS=Oncorhynchus mykiss GN=GSONMT00020818001 PE=3 SV=1
none	VHSV/Control	-0.248		0.543456543456543	327.16	0.730	> 10	1	1	unresolved	---	----	A0A060WX95;A0A060ZHQ2;P18288	Uncharacterized protein OS=Oncorhynchus mykiss GN=GSONMT00029674001 PE=3 SV=1
none	VHSV/Control	0.172		0.555444555444555	334.38	0.745	> 10	2	1	inferred	---	----	A0A060XJT0	Uncharacterized protein OS=Oncorhynchus mykiss GN=GSONMT00017786001 PE=3 SV=1
none	VHSV/Control	-0.188		0.559440559440559	336.78	0.748	> 10	2	2	inferred	---	----	A0A060VV34	Annexin OS=Oncorhynchus mykiss GN=GSONMT00077763001 PE=3 SV=1
none	VHSV/Control	-0.171		0.562437562437562	338.59	0.751	> 10	2	1	inferred	---	----	A0A060W6N9	Uncharacterized protein OS=Oncorhynchus mykiss GN=GSONMT00082713001 PE=3 SV=1
none	VHSV/Control	-0.148		0.563436563436563	339.19	0.750	> 10	2	1	unresolved	---	----	A0A060XSB4;A0A060XSJ5;C1BF11;C1BG49;P14527	Uncharacterized protein OS=Oncorhynchus mykiss GN=GSONMT00052297001 PE=3 SV=1
none	VHSV/Control	-0.159		0.564435564435564	339.79	0.748	> 10	2	1	inferred	---	----	C1BF86	Proline synthetase co-transcribed bacterial homolog protein OS=Oncorhynchus mykiss GN=PROSC PE=2 SV=1
none	VHSV/Control	0.105		0.564435564435564	339.79	0.750	> 10	2	19	unresolved	---	----	P32847;Q91452	Band 3 anion exchange protein OS=Oncorhynchus mykiss GN=slc4a1 PE=2 SV=2
none	VHSV/Control	-0.172		0.565434565434565	340.39	0.748	> 10	2	1	inferred	---	----	A0A060WNE3	Uncharacterized protein OS=Oncorhynchus mykiss GN=GSONMT00003263001 PE=4 SV=1
none	VHSV/Control	0.172		0.569430569430569	342.80	0.752	> 10	2	1	inferred	---	----	A0A060YKJ3	Uncharacterized protein OS=Oncorhynchus mykiss GN=GSONMT00016130001 PE=4 SV=1
none	VHSV/Control	0.139		0.572427572427572	344.60	0.751	> 10	2	2	inferred	---	----	A0A060XCG4	Uncharacterized protein OS=Oncorhynchus mykiss GN=GSONMT00052315001 PE=4 SV=1
none	VHSV/Control	0.123		0.572427572427572	344.60	0.752	> 10	2	3	inferred	---	----	A0A060YL39	Uncharacterized protein (Fragment) OS=Oncorhynchus mykiss GN=GSONMT00047979001 PE=4 SV=1
none	VHSV/Control	0.132		0.572427572427572	344.60	0.754	> 10	2	2	inferred	---	----	A0A060W1X3	Uncharacterized protein OS=Oncorhynchus mykiss GN=GSONMT00064755001 PE=4 SV=1
none	VHSV/Control	0.169		0.573426573426573	345.20	0.750	> 10	2	1	inferred	---	----	A0A060YSS4	Uncharacterized protein OS=Oncorhynchus mykiss GN=GSONMT00060433001 PE=4 SV=1
none	VHSV/Control	-0.158		0.574425574425574	345.80	0.750	> 10	2	1	inferred	---	----	A0A060WTL5	Uncharacterized protein OS=Oncorhynchus mykiss GN=GSONMT00050878001 PE=4 SV=1
none	VHSV/Control	0.163		0.575424575424575	346.41	0.750	> 10	2	1	unresolved	---	----	A0A060WDB3;A0A060X7G6	Uncharacterized protein OS=Oncorhynchus mykiss GN=GSONMT00072651001 PE=3 SV=1
none	VHSV/Control	0.134		0.577422577422577	347.61	0.751	> 10	2	1	unresolved	---	----	A0A060XKX2;A0A060XRV6;A0A060Y757;P02019;Q98974	Uncharacterized protein OS=Oncorhynchus mykiss GN=GSONMT00009495001 PE=3 SV=1
none	VHSV/Control	0.225		0.581418581418581	350.01	0.748	> 10	2	2	inferred	---	----	C1BFK7	26S protease regulatory subunit 4 OS=Oncorhynchus mykiss GN=PRS4 PE=2 SV=1
none	VHSV/Control	0.124		0.581418581418581	350.01	0.749	> 10	2	3	inferred	---	----	A0A060WNL8	Uncharacterized protein OS=Oncorhynchus mykiss GN=GSONMT00074872001 PE=4 SV=1
none	VHSV/Control	0.123		0.581418581418581	350.01	0.751	> 10	2	3	inferred	---	----	A0A060WJR7	Uncharacterized protein OS=Oncorhynchus mykiss GN=GSONMT00002186001 PE=4 SV=1
none	VHSV/Control	-0.123		0.581418581418581	350.01	0.753	> 10	2	2	unresolved	---	----	A0A060WTC4;A0A060YQA8	Uncharacterized protein OS=Oncorhynchus mykiss GN=GSONMT00021828001 PE=4 SV=1
none	VHSV/Control	-0.151		0.581418581418581	350.01	0.754	> 10	2	2	inferred	---	----	A0A060Z0A8	Uncharacterized protein (Fragment) OS=Oncorhynchus mykiss GN=GSONMT00059634001 PE=4 SV=1
none	VHSV/Control	-0.104		0.583416583416583	351.22	0.747	> 10	2	12	inferred	---	----	A0A060YDT1	Uncharacterized protein OS=Oncorhynchus mykiss GN=GSONMT00005272001 PE=4 SV=1
none	VHSV/Control	-0.116		0.583416583416583	351.22	0.749	> 10	2	4	inferred	---	----	A0A060Y493	Delta-aminolevulinic acid dehydratase OS=Oncorhynchus mykiss GN=GSONMT00013670001 PE=3 SV=1
none	VHSV/Control	0.111		0.585414585414585	352.42	0.748	> 10	2	7	inferred	---	----	A0A060WE33	AP complex subunit beta OS=Oncorhynchus mykiss GN=GSONMT00067858001 PE=3 SV=1
none	VHSV/Control	-0.164		0.587412587412587	353.62	0.749	> 10	2	1	inferred	---	----	A0A060X8F9	Uncharacterized protein OS=Oncorhynchus mykiss GN=GSONMT00035832001 PE=4 SV=1
none	VHSV/Control	0.119		0.588411588411588	354.22	0.749	> 10	2	3	inferred	---	----	A0A060WE68	Nucleoside diphosphate kinase OS=Oncorhynchus mykiss GN=GSONMT00073564001 PE=3 SV=1
none	VHSV/Control	0.12		0.589410589410589	354.83	0.747	> 10	2	3	inferred	---	----	C1BGK7	Retinoic acid receptor responder protein 3 OS=Oncorhynchus mykiss GN=TIG3 PE=2 SV=1
none	VHSV/Control	0.118		0.589410589410589	354.83	0.749	> 10	2	4	inferred	---	----	A0A060XYL2	Uncharacterized protein (Fragment) OS=Oncorhynchus mykiss GN=GSONMT00009335001 PE=4 SV=1
none	VHSV/Control	0.119		0.59040959040959	355.43	0.745	> 10	2	2	inferred	---	----	A0A060XGC5	Uncharacterized protein OS=Oncorhynchus mykiss GN=GSONMT00049086001 PE=4 SV=1
none	VHSV/Control	-0.106		0.59040959040959	355.43	0.747	> 10	2	7	inferred	---	----	A0A060XJX9	Uncharacterized protein OS=Oncorhynchus mykiss GN=GSONMT00008794001 PE=4 SV=1
none	VHSV/Control	0.098		0.592407592407592	356.63	0.745	> 10	2	8	inferred	---	----	P06350	Histone H1 OS=Oncorhynchus mykiss PE=1 SV=2
none	VHSV/Control	0.115		0.592407592407592	356.63	0.746	> 10	2	3	inferred	---	----	A0A060X8C4	Uncharacterized protein OS=Oncorhynchus mykiss GN=GSONMT00026940001 PE=4 SV=1
none	VHSV/Control	-0.127		0.593406593406593	357.23	0.744	> 10	2	3	inferred	---	----	A0A060W6T3	Uncharacterized protein OS=Oncorhynchus mykiss GN=GSONMT00081340001 PE=4 SV=1
none	VHSV/Control	0.135		0.596403596403596	359.03	0.746	> 10	2	3	inferred	---	----	A0A060XQS3	Uncharacterized protein OS=Oncorhynchus mykiss GN=GSONMT00020126001 PE=4 SV=1
none	VHSV/Control	0.15		0.597402597402597	359.64	0.746	> 10	2	2	unresolved	---	----	A0A060WMG2;Q6UFZ9	Uncharacterized protein OS=Oncorhynchus mykiss GN=GSONMT00043199001 PE=3 SV=1
none	VHSV/Control	0.1		0.599400599400599	360.84	0.747	> 10	2	7	inferred	---	----	A0A060WPH4	ATP synthase subunit beta OS=Oncorhynchus mykiss GN=GSONMT00055011001 PE=3 SV=1
none	VHSV/Control	0.117		0.604395604395604	363.85	0.749	> 10	2	3	inferred	---	----	A0A060VYL5	Uncharacterized protein OS=Oncorhynchus mykiss GN=GSONMT00071585001 PE=3 SV=1
none	VHSV/Control	-0.119		0.604395604395604	363.85	0.750	> 10	2	4	inferred	---	----	A0A060W014	Uncharacterized protein OS=Oncorhynchus mykiss GN=GSONMT00081804001 PE=3 SV=1
none	VHSV/Control	0.141		0.604395604395604	363.85	0.752	> 10	2	1	inferred	---	----	A0A060XW66	Uncharacterized protein OS=Oncorhynchus mykiss GN=GSONMT00017842001 PE=4 SV=1
none	VHSV/Control	0.142		0.605394605394605	364.45	0.748	> 10	2	1	unresolved	---	----	A0A060W7A5;A0A060Y9G2	Core histone macro-H2A OS=Oncorhynchus mykiss GN=GSONMT00064540001 PE=4 SV=1
none	VHSV/Control	0.118		0.607392607392607	365.65	0.749	> 10	2	3	inferred	---	----	A0A060W8K9	Uncharacterized protein OS=Oncorhynchus mykiss GN=GSONMT00065468001 PE=4 SV=1
none	VHSV/Control	0.146		0.608391608391608	366.25	0.749	> 10	2	2	inferred	---	----	A0A060WC33	Uncharacterized protein OS=Oncorhynchus mykiss GN=GSONMT00066576001 PE=4 SV=1
none	VHSV/Control	0.14		0.609390609390609	366.85	0.749	> 10	2	1	unresolved	---	----	A0A060XW66;P32847	Uncharacterized protein OS=Oncorhynchus mykiss GN=GSONMT00017842001 PE=4 SV=1
none	VHSV/Control	-0.148		0.61038961038961	367.45	0.747	> 10	2	1	inferred	---	----	C1BHM3	Coiled-coil domain-containing protein 72 OS=Oncorhynchus mykiss GN=CCD72 PE=2 SV=1
none	VHSV/Control	0.133		0.61038961038961	367.45	0.748	> 10	2	1	inferred	---	----	C1BEV7	Histone H5A OS=Oncorhynchus mykiss GN=H5A PE=2 SV=1
none	VHSV/Control	0.152		0.618381618381618	372.27	0.754	> 10	2	1	unresolved	---	----	A0A060VYG2;A0A060X2S0	Uncharacterized protein OS=Oncorhynchus mykiss GN=GSONMT00080539001 PE=4 SV=1
none	VHSV/Control	0.106		0.618381618381618	372.27	0.755	> 10	2	4	inferred	---	----	A0A060ZHX0	Uncharacterized protein OS=Oncorhynchus mykiss GN=GSONMT00025643001 PE=4 SV=1
none	VHSV/Control	0.088		0.62037962037962	373.47	0.754	> 10	2	34	inferred	---	----	A0A060YA94	Uncharacterized protein (Fragment) OS=Oncorhynchus mykiss GN=GSONMT00026980001 PE=4 SV=1
none	VHSV/Control	0.187		0.622377622377622	374.67	0.751	> 10	2	1	inferred	---	----	A0A060W458	ATP synthase subunit alpha OS=Oncorhynchus mykiss GN=GSONMT00066389001 PE=3 SV=1
none	VHSV/Control	0.09		0.622377622377622	374.67	0.752	> 10	2	11	unresolved	---	----	A0A060W458;A0A060XQL0	ATP synthase subunit alpha OS=Oncorhynchus mykiss GN=GSONMT00066389001 PE=3 SV=1
none	VHSV/Control	0.118		0.622377622377622	374.67	0.754	> 10	2	2	inferred	---	----	A0A060XFW1	40S ribosomal protein S26 OS=Oncorhynchus mykiss GN=GSONMT00054944001 PE=3 SV=1
none	VHSV/Control	-0.108		0.622377622377622	374.67	0.755	> 10	2	4	inferred	---	----	W5S4D9	Proteasome activator complex subunit 1-2 (Fragment) OS=Oncorhynchus mykiss GN=GSONMT00017960001 PE=2 SV=1
none	VHSV/Control	0.187		0.623376623376623	375.27	0.751	> 10	2	1	inferred	---	----	A0A060W5M8	Uncharacterized protein OS=Oncorhynchus mykiss GN=GSONMT00066928001 PE=4 SV=1
none	VHSV/Control	0.208		0.631368631368631	380.08	0.757	> 10	1	1	inferred	---	----	A0A060X8U7	Uncharacterized protein OS=Oncorhynchus mykiss GN=GSONMT00046291001 PE=4 SV=1
none	VHSV/Control	0.132		0.631368631368631	380.08	0.759	> 10	2	1	unresolved	---	----	A0A060VTC7;A0A060WA35;A0A060YNA2	Annexin OS=Oncorhynchus mykiss GN=GSONMT00077761001 PE=3 SV=1
none	VHSV/Control	-0.095		0.632367632367632	380.69	0.757	> 10	2	4	unresolved	---	----	P02019;Q98974	Hemoglobin subunit alpha-1 OS=Oncorhynchus mykiss GN=hba1 PE=1 SV=1
none	VHSV/Control	-0.096		0.637362637362637	383.69	0.761	> 10	2	5	unresolved	---	----	A0A060XZ25;A0A060YEC0;A0A060YP37;P02142	Uncharacterized protein OS=Oncorhynchus mykiss GN=GSONMT00052301001 PE=3 SV=1
none	VHSV/Control	0.124		0.638361638361638	384.29	0.761	> 10	2	2	inferred	---	----	A0A060XQD6	Uncharacterized protein OS=Oncorhynchus mykiss GN=GSONMT00003811001 PE=4 SV=1
none	VHSV/Control	0.089		0.644355644355644	387.90	0.767	> 10	2	8	inferred	---	----	A0A060WGT4	Uncharacterized protein OS=Oncorhynchus mykiss GN=GSONMT00075489001 PE=4 SV=1
none	VHSV/Control	0.088		0.645354645354645	388.50	0.765	> 10	2	14	inferred	---	----	A0A060W8T1	Uncharacterized protein OS=Oncorhynchus mykiss GN=GSONMT00065552001 PE=4 SV=1
none	VHSV/Control	-0.132		0.645354645354645	388.50	0.766	> 10	2	1	inferred	---	----	A0A060XV54	Uncharacterized protein (Fragment) OS=Oncorhynchus mykiss GN=GSONMT00057241001 PE=4 SV=1
none	VHSV/Control	0.096		0.646353646353646	389.10	0.764	> 10	2	3	unresolved	---	----	A0A060W2E3;P84234	Histone H3 OS=Oncorhynchus mykiss GN=GSONMT00078378001 PE=3 SV=1
none	VHSV/Control	0.141		0.647352647352647	389.71	0.764	> 10	2	1	inferred	---	----	A0A060WMU6	Uncharacterized protein OS=Oncorhynchus mykiss GN=GSONMT00074316001 PE=4 SV=1
none	VHSV/Control	-0.128		0.648351648351648	390.31	0.764	> 10	2	1	unresolved	---	----	C1BEM5;C1BF03	ATP synthase O subunit, mitochondrial OS=Oncorhynchus mykiss GN=ATPO PE=2 SV=1
none	VHSV/Control	0.1		0.65034965034965	391.51	0.763	> 10	2	2	inferred	---	----	C1BG55	Transmembrane protein 14C OS=Oncorhynchus mykiss GN=TM14C PE=2 SV=1
none	VHSV/Control	0.111		0.65034965034965	391.51	0.765	> 10	2	3	inferred	---	----	A0A060YP13	Uncharacterized protein OS=Oncorhynchus mykiss GN=GSONMT00025647001 PE=4 SV=1
none	VHSV/Control	-0.139		0.651348651348651	392.11	0.763	> 10	2	1	inferred	---	----	A0A060Y8E9	Uncharacterized protein OS=Oncorhynchus mykiss GN=GSONMT00035591001 PE=4 SV=1
none	VHSV/Control	0.141		0.652347652347652	392.71	0.763	> 10	2	1	inferred	---	----	A0A060VVE5	Fructose-bisphosphate aldolase OS=Oncorhynchus mykiss GN=GSONMT00078591001 PE=3 SV=1
none	VHSV/Control	0.094		0.655344655344655	394.52	0.765	> 10	2	3	inferred	---	----	A0A060XRH3	Uncharacterized protein OS=Oncorhynchus mykiss GN=GSONMT00034874001 PE=4 SV=1
none	VHSV/Control	0.099		0.659340659340659	396.92	0.768	> 10	2	4	inferred	---	----	C1BF55	Lysozyme g OS=Oncorhynchus mykiss GN=LYG PE=2 SV=1
none	VHSV/Control	-0.097		0.66033966033966	397.52	0.767	> 10	2	2	unresolved	---	----	A0A060WE68;C1BIF8	Nucleoside diphosphate kinase OS=Oncorhynchus mykiss GN=GSONMT00073564001 PE=3 SV=1
none	VHSV/Control	-0.106		0.661338661338661	398.13	0.767	> 10	2	2	inferred	---	----	A0A060X7D1	Uncharacterized protein OS=Oncorhynchus mykiss GN=GSONMT00000388001 PE=3 SV=1
none	VHSV/Control	-0.179		0.665334665334665	400.53	0.769	> 10	2	1	inferred	---	----	A0A060VZ82	Uncharacterized protein OS=Oncorhynchus mykiss GN=GSONMT00081106001 PE=4 SV=1
none	VHSV/Control	-0.094		0.665334665334665	400.53	0.770	> 10	2	5	inferred	---	----	A0A060WC08	Phosphoglycerate kinase OS=Oncorhynchus mykiss GN=GSONMT00071424001 PE=3 SV=1
none	VHSV/Control	0.085		0.666333666333666	401.13	0.768	> 10	2	4	inferred	---	----	A0A060YCL6	Uncharacterized protein OS=Oncorhynchus mykiss GN=GSONMT00053299001 PE=3 SV=1
none	VHSV/Control	-0.122		0.667332667332667	401.73	0.768	> 10	2	1	inferred	---	----	A0A060XQP3	Uncharacterized protein OS=Oncorhynchus mykiss GN=GSONMT00058739001 PE=4 SV=1
none	VHSV/Control	0.12		0.668331668331668	402.34	0.766	> 10	2	1	unresolved	---	----	A0A060XBB8;A0A060YE03;Q6VYM7	Uncharacterized protein OS=Oncorhynchus mykiss GN=GSONMT00000244001 PE=3 SV=1
none	VHSV/Control	-0.103		0.668331668331668	402.34	0.768	> 10	2	3	inferred	---	----	A0A060XXR5	Uncharacterized protein OS=Oncorhynchus mykiss GN=GSONMT00018022001 PE=4 SV=1
none	VHSV/Control	0.1		0.672327672327672	404.74	0.769	> 10	2	2	inferred	---	----	A0A060VRK8	Uncharacterized protein OS=Oncorhynchus mykiss GN=GSONMT00072171001 PE=4 SV=1
none	VHSV/Control	0.112		0.674325674325674	405.94	0.770	> 10	2	1	unresolved	---	----	A0A060W618;A0A060Y4D1	Uncharacterized protein OS=Oncorhynchus mykiss GN=GSONMT00067277001 PE=3 SV=1
none	VHSV/Control	0.115		0.675324675324675	406.55	0.769	> 10	2	1	inferred	---	----	A0A060VY96	Uncharacterized protein OS=Oncorhynchus mykiss GN=GSONMT00076746001 PE=4 SV=1
none	VHSV/Control	-0.118		0.675324675324675	406.55	0.770	> 10	2	1	inferred	---	----	A0A060WMB3	Calcium-transporting ATPase OS=Oncorhynchus mykiss GN=GSONMT00036952001 PE=3 SV=1
none	VHSV/Control	0.153		0.677322677322677	407.75	0.769	> 10	2	1	inferred	---	----	A0A060YA01	Uncharacterized protein OS=Oncorhynchus mykiss GN=GSONMT00041235001 PE=4 SV=1
none	VHSV/Control	0.077		0.678321678321678	408.35	0.769	> 10	2	9	inferred	---	----	A0A060X3T0	Uncharacterized protein OS=Oncorhynchus mykiss GN=GSONMT00012021001 PE=4 SV=1
none	VHSV/Control	0.116		0.679320679320679	408.95	0.769	> 10	2	2	inferred	---	----	A0A061A7E8	Uncharacterized protein (Fragment) OS=Oncorhynchus mykiss GN=GSONMT00029739001 PE=4 SV=1
none	VHSV/Control	-0.118		0.681318681318681	410.15	0.770	> 10	2	1	inferred	---	----	A0A060WRG5	Eukaryotic translation initiation factor 3 subunit K OS=Oncorhynchus mykiss GN=EIF3K PE=3 SV=1
none	VHSV/Control	0.086		0.686313686313686	413.16	0.771	> 10	2	3	inferred	---	----	A0A060WX43	6-phosphogluconate dehydrogenase, decarboxylating OS=Oncorhynchus mykiss GN=GSONMT00001777001 PE=3 SV=1
none	VHSV/Control	-0.118		0.686313686313686	413.16	0.772	> 10	2	1	inferred	---	----	A0A060VXG1	Uncharacterized protein OS=Oncorhynchus mykiss GN=GSONMT00080110001 PE=3 SV=1
none	VHSV/Control	0.114		0.686313686313686	413.16	0.774	> 10	2	1	inferred	---	----	A0A060XEQ9	Uncharacterized protein OS=Oncorhynchus mykiss GN=GSONMT00026321001 PE=3 SV=1
none	VHSV/Control	-0.127		0.688311688311688	414.36	0.770	> 10	2	1	inferred	---	----	A0A060X6R4	Uncharacterized protein OS=Oncorhynchus mykiss GN=GSONMT00063561001 PE=4 SV=1
none	VHSV/Control	0.078		0.688311688311688	414.36	0.772	> 10	2	3	unresolved	---	----	A0A060Y6A8;C1BFU5;P06350	Uncharacterized protein OS=Oncorhynchus mykiss GN=GSONMT00055804001 PE=3 SV=1
none	VHSV/Control	-0.094		0.689310689310689	414.97	0.768	> 10	2	2	inferred	---	----	A0A060Y757	Uncharacterized protein OS=Oncorhynchus mykiss GN=GSONMT00016593001 PE=3 SV=1
none	VHSV/Control	0.073		0.689310689310689	414.97	0.770	> 10	2	29	inferred	---	----	A0A060Y9L7	Uncharacterized protein OS=Oncorhynchus mykiss GN=GSONMT00026979001 PE=4 SV=1
none	VHSV/Control	-0.114		0.695304695304695	418.57	0.772	> 10	2	1	unresolved	---	----	A0A060VV51;A0A060X8Z0;C1BEV7	Uncharacterized protein OS=Oncorhynchus mykiss GN=GSONMT00078387001 PE=3 SV=1
none	VHSV/Control	0.115		0.695304695304695	418.57	0.774	> 10	2	1	inferred	---	----	A0A060XY18	Obg-like ATPase 1 OS=Oncorhynchus mykiss GN=OLA1 PE=3 SV=1
none	VHSV/Control	0.105		0.697302697302697	419.78	0.772	> 10	2	1	unresolved	---	----	A0A060WX95;A0A060Y4G7;A0A060ZHQ2	Uncharacterized protein OS=Oncorhynchus mykiss GN=GSONMT00029674001 PE=3 SV=1
none	VHSV/Control	-0.101		0.697302697302697	419.78	0.773	> 10	2	3	inferred	---	----	A0A060XWZ9	Uncharacterized protein OS=Oncorhynchus mykiss GN=GSONMT00055646001 PE=4 SV=1
none	VHSV/Control	0.112		0.698301698301698	420.38	0.769	> 10	2	1	inferred	---	----	A0A060X8A2	PRA1 family protein OS=Oncorhynchus mykiss GN=GSONMT00022220001 PE=3 SV=1
none	VHSV/Control	0.087		0.698301698301698	420.38	0.770	> 10	2	4	inferred	---	----	A0A060YIR9	Uncharacterized protein OS=Oncorhynchus mykiss GN=GSONMT00036592001 PE=3 SV=1
none	VHSV/Control	-0.107		0.698301698301698	420.38	0.771	> 10	2	2	inferred	---	----	A0A060W8B4	Uncharacterized protein OS=Oncorhynchus mykiss GN=GSONMT00069383001 PE=4 SV=1
none	VHSV/Control	-0.112		0.701298701298701	422.18	0.770	> 10	2	1	inferred	---	----	C1BHP6	60S ribosomal protein L7 OS=Oncorhynchus mykiss GN=RL7 PE=2 SV=1
none	VHSV/Control	0.114		0.706293706293706	425.19	0.774	> 10	2	1	unresolved	---	----	A0A060Z5I0;A0A060ZHQ2	Uncharacterized protein OS=Oncorhynchus mykiss GN=GSONMT00017193001 PE=4 SV=1
none	VHSV/Control	-0.09		0.707292707292707	425.79	0.774	> 10	2	2	inferred	---	----	C1BFL7	Nonhistone chromosomal protein H6 OS=Oncorhynchus mykiss GN=H6 PE=2 SV=1
none	VHSV/Control	-0.094		0.708291708291708	426.39	0.774	> 10	2	2	inferred	---	----	A0A060W9T5	Uncharacterized protein OS=Oncorhynchus mykiss GN=GSONMT00069784001 PE=4 SV=1
none	VHSV/Control	-0.109		0.71028971028971	427.59	0.773	> 10	2	2	inferred	---	----	A0A060X4N7	Uncharacterized protein OS=Oncorhynchus mykiss GN=GSONMT00046045001 PE=4 SV=1
none	VHSV/Control	0.096		0.71028971028971	427.59	0.775	> 10	2	2	inferred	---	----	A0A060YB54	Uncharacterized protein OS=Oncorhynchus mykiss GN=GSONMT00059369001 PE=4 SV=1
none	VHSV/Control	0.109		0.712287712287712	428.80	0.774	> 10	2	2	inferred	---	----	A0A060YAY2	Uncharacterized protein (Fragment) OS=Oncorhynchus mykiss GN=GSONMT00009154001 PE=3 SV=1
none	VHSV/Control	0.101		0.714285714285714	430.00	0.775	> 10	2	2	inferred	---	----	A0A060VVU5	Uncharacterized protein OS=Oncorhynchus mykiss GN=GSONMT00079803001 PE=4 SV=1
none	VHSV/Control	-0.093		0.716283716283716	431.20	0.776	> 10	2	2	inferred	---	----	A0A060VPS4	Epoxide hydrolase OS=Oncorhynchus mykiss GN=GSONMT00065766001 PE=3 SV=1
none	VHSV/Control	-0.103		0.719280719280719	433.01	0.776	> 10	2	1	inferred	---	----	A0A060X502	Uncharacterized protein OS=Oncorhynchus mykiss GN=GSONMT00007603001 PE=3 SV=1
none	VHSV/Control	-0.1		0.719280719280719	433.01	0.777	> 10	2	1	inferred	---	----	A0A060Z4Y5	40S ribosomal protein S12 OS=Oncorhynchus mykiss GN=GSONMT00002355001 PE=3 SV=1
none	VHSV/Control	0.106		0.723276723276723	435.41	0.779	> 10	2	1	inferred	---	----	A0A060WZJ8	Uncharacterized protein OS=Oncorhynchus mykiss GN=GSONMT00041387001 PE=4 SV=1
none	VHSV/Control	-0.072		0.728271728271728	438.42	0.780	> 10	2	4	inferred	---	----	A0A060XZN5	Sulfotransferase OS=Oncorhynchus mykiss GN=GSONMT00023359001 PE=3 SV=1
none	VHSV/Control	0.095		0.728271728271728	438.42	0.781	> 10	2	1	unresolved	---	----	A0A060W6T8;A0A060WHT3;A0A060YWS9	Uncharacterized protein OS=Oncorhynchus mykiss GN=GSONMT00067871001 PE=4 SV=1
none	VHSV/Control	0.139		0.728271728271728	438.42	0.783	> 10	1	1	inferred	---	----	A0A060XBB8	Uncharacterized protein OS=Oncorhynchus mykiss GN=GSONMT00000244001 PE=3 SV=1
none	VHSV/Control	-0.081		0.729270729270729	439.02	0.780	> 10	2	2	inferred	---	----	C1BI31	Programmed cell death protein 6 OS=Oncorhynchus mykiss GN=PDCD6 PE=2 SV=1
none	VHSV/Control	-0.103		0.73026973026973	439.62	0.777	> 10	2	1	inferred	---	----	A0A060YYM5	Uncharacterized protein OS=Oncorhynchus mykiss GN=GSONMT00050312001 PE=4 SV=1
none	VHSV/Control	0.096		0.73026973026973	439.62	0.778	> 10	2	3	inferred	---	----	A0A060XHA7	Uncharacterized protein OS=Oncorhynchus mykiss GN=GSONMT00058901001 PE=4 SV=1
none	VHSV/Control	-0.093		0.73026973026973	439.62	0.779	> 10	2	1	inferred	---	----	A0A060Y7R8	Uncharacterized protein OS=Oncorhynchus mykiss GN=GSONMT00046722001 PE=3 SV=1
none	VHSV/Control	-0.096		0.737262737262737	443.83	0.783	> 10	2	1	inferred	---	----	A0A060Y332	ATP synthase subunit gamma OS=Oncorhynchus mykiss GN=GSONMT00023856001 PE=3 SV=1
none	VHSV/Control	0.094		0.739260739260739	445.03	0.782	> 10	2	1	inferred	---	----	A0A060VW29	Uncharacterized protein OS=Oncorhynchus mykiss GN=GSONMT00079187001 PE=3 SV=1
none	VHSV/Control	0.076		0.739260739260739	445.03	0.784	> 10	2	4	inferred	---	----	A0A060VWT8	Uncharacterized protein OS=Oncorhynchus mykiss GN=GSONMT00079987001 PE=4 SV=1
none	VHSV/Control	-0.079		0.74025974025974	445.64	0.782	> 10	2	2	inferred	---	----	C1BFB0	60S ribosomal protein L26 OS=Oncorhynchus mykiss GN=RL26 PE=2 SV=1
none	VHSV/Control	-0.093		0.745254745254745	448.64	0.786	> 10	2	1	inferred	---	----	A0A060VU01	Uncharacterized protein OS=Oncorhynchus mykiss GN=GSONMT00077465001 PE=4 SV=1
none	VHSV/Control	0.065		0.749250749250749	451.05	0.789	> 10	2	5	inferred	---	----	A0A060VYJ6	Uncharacterized protein OS=Oncorhynchus mykiss GN=GSONMT00071943001 PE=3 SV=1
none	VHSV/Control	-0.093		0.751248751248751	452.25	0.789	> 10	2	1	inferred	---	----	A0A060XU67	Uncharacterized protein OS=Oncorhynchus mykiss GN=GSONMT00057899001 PE=3 SV=1
none	VHSV/Control	-0.065		0.752247752247752	452.85	0.789	> 10	2	2	unresolved	---	----	A0A060XKX2;A0A060XRV6;A0A060Y757;A0A060YJC7;P02019;Q98974	Uncharacterized protein OS=Oncorhynchus mykiss GN=GSONMT00009495001 PE=3 SV=1
none	VHSV/Control	-0.071		0.753246753246753	453.45	0.789	> 10	2	2	inferred	---	----	C1BEP9	60S ribosomal protein L9 OS=Oncorhynchus mykiss GN=RL9 PE=2 SV=1
none	VHSV/Control	0.072		0.754245754245754	454.06	0.788	> 10	2	3	inferred	---	----	A0A060XVD0	Uncharacterized protein OS=Oncorhynchus mykiss GN=GSONMT00011826001 PE=4 SV=1
none	VHSV/Control	0.086		0.755244755244755	454.66	0.788	> 10	2	2	unresolved	---	----	A0A060XAJ4;A0A060XRI0	Uncharacterized protein OS=Oncorhynchus mykiss GN=GSONMT00007847001 PE=3 SV=1
none	VHSV/Control	-0.071		0.761238761238761	458.27	0.793	> 10	2	3	inferred	---	----	A0A060X2M1	Serine/threonine-protein phosphatase OS=Oncorhynchus mykiss GN=GSONMT00021321001 PE=3 SV=1
none	VHSV/Control	-0.081		0.763236763236763	459.47	0.794	> 10	2	1	inferred	---	----	C1BEM2	Peripheral-type benzodiazepine receptor OS=Oncorhynchus mykiss GN=BZRP PE=2 SV=1
none	VHSV/Control	0.067		0.766233766233766	461.27	0.795	> 10	2	2	unresolved	---	----	A0A060XPF8;A0A060Y3T6	Uncharacterized protein OS=Oncorhynchus mykiss GN=GSONMT00053186001 PE=4 SV=1
none	VHSV/Control	0.056		0.767232767232767	461.87	0.792	> 10	2	9	inferred	---	----	A0A060W618	Uncharacterized protein OS=Oncorhynchus mykiss GN=GSONMT00067277001 PE=3 SV=1
none	VHSV/Control	-0.08		0.767232767232767	461.87	0.794	> 10	2	2	inferred	---	----	A0A060X656	Uncharacterized protein OS=Oncorhynchus mykiss GN=GSONMT00033395001 PE=4 SV=1
none	VHSV/Control	0.081		0.767232767232767	461.87	0.795	> 10	2	1	inferred	---	----	A0A060VY56	Uncharacterized protein OS=Oncorhynchus mykiss GN=GSONMT00069655001 PE=4 SV=1
none	VHSV/Control	-0.116		0.768231768231768	462.48	0.792	> 10	2	2	inferred	---	----	A0A060VZJ2	Ubiquitinyl hydrolase 1 OS=Oncorhynchus mykiss GN=GSONMT00077690001 PE=3 SV=1
none	VHSV/Control	-0.092		0.77022977022977	463.68	0.793	> 10	2	3	inferred	---	----	A0A060XKZ9	Uncharacterized protein OS=Oncorhynchus mykiss GN=GSONMT00021427001 PE=4 SV=1
none	VHSV/Control	-0.081		0.771228771228771	464.28	0.792	> 10	2	2	inferred	---	----	A0A060XR46	Adenylyl cyclase-associated protein OS=Oncorhynchus mykiss GN=GSONMT00049484001 PE=3 SV=1
none	VHSV/Control	0.086		0.773226773226773	465.48	0.793	> 10	2	1	inferred	---	----	A0A060W323	Uncharacterized protein OS=Oncorhynchus mykiss GN=GSONMT00065590001 PE=3 SV=1
none	VHSV/Control	0.086		0.774225774225774	466.08	0.791	> 10	2	1	inferred	---	----	A0A060XKX2	Uncharacterized protein OS=Oncorhynchus mykiss GN=GSONMT00009495001 PE=3 SV=1
none	VHSV/Control	0.08		0.774225774225774	466.08	0.793	> 10	2	1	inferred	---	----	A0A060W091	Uncharacterized protein OS=Oncorhynchus mykiss GN=GSONMT00078260001 PE=4 SV=1
none	VHSV/Control	-0.065		0.78021978021978	469.69	0.796	> 10	2	1	unresolved	---	----	A0A060XZ25;A0A060YP37;P02142	Uncharacterized protein OS=Oncorhynchus mykiss GN=GSONMT00052301001 PE=3 SV=1
none	VHSV/Control	0.051		0.781218781218781	470.29	0.796	> 10	2	6	inferred	---	----	A0A060YQU9	40S ribosomal protein S4 OS=Oncorhynchus mykiss GN=GSONMT00041092001 PE=3 SV=1
none	VHSV/Control	0.08		0.783216783216783	471.50	0.796	> 10	2	1	unresolved	---	----	A0A060VZJ5;A0A060W412	Uncharacterized protein OS=Oncorhynchus mykiss GN=GSONMT00077697001 PE=4 SV=1
none	VHSV/Control	-0.061		0.785214785214785	472.70	0.796	> 10	2	5	inferred	---	----	A0A060WQZ4	Uncharacterized protein OS=Oncorhynchus mykiss GN=GSONMT00028354001 PE=4 SV=1
none	VHSV/Control	-0.077		0.785214785214785	472.70	0.797	> 10	2	1	inferred	---	----	A0A060X6R0	Uncharacterized protein OS=Oncorhynchus mykiss GN=GSONMT00015987001 PE=3 SV=1
none	VHSV/Control	0.07		0.789210789210789	475.10	0.798	> 10	2	2	inferred	---	----	A0A060X2Z9	Eukaryotic translation initiation factor 3 subunit G OS=Oncorhynchus mykiss GN=EIF3G PE=3 SV=1
none	VHSV/Control	0.056		0.791208791208791	476.31	0.799	> 10	2	6	inferred	---	----	A0A060WQJ4	Uncharacterized protein OS=Oncorhynchus mykiss GN=GSONMT00052903001 PE=3 SV=1
none	VHSV/Control	-0.06		0.792207792207792	476.91	0.799	> 10	2	3	inferred	---	----	A0A060YH89	Uncharacterized protein OS=Oncorhynchus mykiss GN=GSONMT00006716001 PE=4 SV=1
none	VHSV/Control	0.053		0.794205794205794	478.11	0.800	> 10	2	5	inferred	---	----	A0A060WCT5	GTP-binding nuclear protein Ran OS=Oncorhynchus mykiss GN=GSONMT00066975001 PE=3 SV=1
none	VHSV/Control	0.075		0.798201798201798	480.52	0.800	> 10	2	1	inferred	---	----	A0A060W8Q6	Uncharacterized protein OS=Oncorhynchus mykiss GN=GSONMT00069299001 PE=4 SV=1
none	VHSV/Control	0.078		0.798201798201798	480.52	0.801	> 10	2	1	unresolved	---	----	Q68YC2;Q7T2K6	Carbonic anhydrase 1 OS=Oncorhynchus mykiss GN=GSONMT00079168001 PE=2 SV=1
none	VHSV/Control	0.057		0.798201798201798	480.52	0.802	> 10	2	5	inferred	---	----	A0A060XQM1	Clathrin heavy chain OS=Oncorhynchus mykiss GN=GSONMT00056378001 PE=3 SV=1
none	VHSV/Control	0.097		0.8001998001998	481.72	0.800	> 10	2	1	inferred	---	----	A0A060Y9G2	Histone H2A OS=Oncorhynchus mykiss GN=GSONMT00010374001 PE=3 SV=1
none	VHSV/Control	-0.046		0.801198801198801	482.32	0.800	> 10	2	8	inferred	---	----	A0A060Z6Q8	Uncharacterized protein (Fragment) OS=Oncorhynchus mykiss GN=GSONMT00022843001 PE=4 SV=1
none	VHSV/Control	-0.074		0.803196803196803	483.52	0.801	> 10	2	1	inferred	---	----	A0A060WMJ7	Uncharacterized protein OS=Oncorhynchus mykiss GN=GSONMT00030601001 PE=4 SV=1
none	VHSV/Control	-0.054		0.804195804195804	484.13	0.800	> 10	2	4	inferred	---	----	A0A060W3G5	Uncharacterized protein OS=Oncorhynchus mykiss GN=GSONMT00065581001 PE=4 SV=1
none	VHSV/Control	0.074		0.806193806193806	485.33	0.798	> 10	2	1	inferred	---	----	A0A060WC69	Uncharacterized protein OS=Oncorhynchus mykiss GN=GSONMT00072116001 PE=4 SV=1
none	VHSV/Control	-0.053		0.806193806193806	485.33	0.800	> 10	2	2	inferred	---	----	A0A060YXI2	40S ribosomal protein S8 (Fragment) OS=Oncorhynchus mykiss GN=GSONMT00026141001 PE=3 SV=1
none	VHSV/Control	-0.07		0.806193806193806	485.33	0.801	> 10	2	2	inferred	---	----	A0A060W6Y3	Uncharacterized protein OS=Oncorhynchus mykiss GN=GSONMT00067683001 PE=4 SV=1
none	VHSV/Control	-0.069		0.808191808191808	486.53	0.799	> 10	2	1	inferred	---	----	A0A060XMU4	Uncharacterized protein OS=Oncorhynchus mykiss GN=GSONMT00062328001 PE=4 SV=1
none	VHSV/Control	-0.056		0.809190809190809	487.13	0.799	> 10	2	2	inferred	---	----	P32847	Band 3 anion exchange protein OS=Oncorhynchus mykiss GN=slc4a1 PE=2 SV=2
none	VHSV/Control	0.046		0.811188811188811	488.34	0.798	> 10	2	6	unresolved	---	----	A0A060YDJ4;P08108	Uncharacterized protein OS=Oncorhynchus mykiss GN=GSONMT00040095001 PE=3 SV=1
none	VHSV/Control	0.071		0.811188811188811	488.34	0.799	> 10	2	1	inferred	---	----	A0A060YLH7	Uncharacterized protein OS=Oncorhynchus mykiss GN=GSONMT00047977001 PE=4 SV=1
none	VHSV/Control	0.046		0.813186813186813	489.54	0.799	> 10	2	15	inferred	---	----	A0A060Y4D1	Uncharacterized protein OS=Oncorhynchus mykiss GN=GSONMT00061769001 PE=3 SV=1
none	VHSV/Control	-0.053		0.815184815184815	490.74	0.799	> 10	2	2	inferred	---	----	C1BIF8	Nucleoside diphosphate kinase B OS=Oncorhynchus mykiss GN=NDKB PE=2 SV=1
none	VHSV/Control	0.046		0.816183816183816	491.34	0.798	> 10	2	4	inferred	---	----	A0A060Z585	Uncharacterized protein OS=Oncorhynchus mykiss GN=GSONMT00007093001 PE=4 SV=1
none	VHSV/Control	0.069		0.816183816183816	491.34	0.799	> 10	2	1	inferred	---	----	A0A060XNR3	Uncharacterized protein OS=Oncorhynchus mykiss GN=GSONMT00047321001 PE=4 SV=1
none	VHSV/Control	-0.079		0.817182817182817	491.94	0.797	> 10	2	1	inferred	---	----	A0A060WPF3	Uncharacterized protein OS=Oncorhynchus mykiss GN=GSONMT00028007001 PE=3 SV=1
none	VHSV/Control	-0.052		0.818181818181818	492.55	0.796	> 10	2	1	unresolved	---	----	A0A060YEC0;A0A060YP37	Uncharacterized protein OS=Oncorhynchus mykiss GN=GSONMT00016594001 PE=3 SV=1
none	VHSV/Control	0.061		0.818181818181818	492.55	0.797	> 10	2	1	unresolved	---	----	A0A060VV51;A0A060X8Z0	Uncharacterized protein OS=Oncorhynchus mykiss GN=GSONMT00078387001 PE=3 SV=1
none	VHSV/Control	0.044		0.819180819180819	493.15	0.795	> 10	2	5	inferred	---	----	B9VQA5	ADP/ATP translocase 2 OS=Oncorhynchus mykiss GN=ADT2 PE=2 SV=1
none	VHSV/Control	-0.049		0.823176823176823	495.55	0.798	> 10	2	2	inferred	---	----	A0A060YP37	Uncharacterized protein OS=Oncorhynchus mykiss GN=GSONMT00058133001 PE=3 SV=1
none	VHSV/Control	-0.052		0.826173826173826	497.36	0.797	> 10	2	2	inferred	---	----	A0A060WKV9	Uncharacterized protein OS=Oncorhynchus mykiss GN=GSONMT00031189001 PE=4 SV=1
none	VHSV/Control	-0.052		0.826173826173826	497.36	0.798	> 10	2	2	inferred	---	----	A0A060YJA7	Uncharacterized protein OS=Oncorhynchus mykiss GN=GSONMT00007071001 PE=4 SV=1
none	VHSV/Control	0.06		0.826173826173826	497.36	0.800	> 10	2	1	unresolved	---	----	A0A060X976;Q8QGB1	Galectin OS=Oncorhynchus mykiss GN=GSONMT00061108001 PE=4 SV=1
none	VHSV/Control	-0.066		0.828171828171828	498.56	0.798	> 10	2	1	inferred	---	----	A0A060YE03	Sodium/potassium-transporting ATPase subunit alpha OS=Oncorhynchus mykiss GN=GSONMT00048443001 PE=3 SV=1
none	VHSV/Control	-0.089		0.83016983016983	499.76	0.798	> 10	1	1	unresolved	---	----	A0A060W4N0;A0A060WKV9	Uncharacterized protein OS=Oncorhynchus mykiss GN=GSONMT00081268001 PE=4 SV=1
none	VHSV/Control	0.048		0.832167832167832	500.97	0.796	> 10	2	2	inferred	---	----	A0A060W2E3	Histone H3 OS=Oncorhynchus mykiss GN=GSONMT00078378001 PE=3 SV=1
none	VHSV/Control	-0.068		0.832167832167832	500.97	0.798	> 10	2	1	inferred	---	----	A0A060VQ15	Uncharacterized protein OS=Oncorhynchus mykiss GN=GSONMT00067099001 PE=3 SV=1
none	VHSV/Control	-0.079		0.832167832167832	500.97	0.799	> 10	1	1	inferred	---	----	A0A060Z5V5	Uncharacterized protein (Fragment) OS=Oncorhynchus mykiss GN=GSONMT00043386001 PE=4 SV=1
none	VHSV/Control	-0.054		0.833166833166833	501.57	0.796	> 10	2	1	inferred	---	----	P00761	Trypsin OS=Sus scrofa PE=1 SV=1
none	VHSV/Control	-0.048		0.838161838161838	504.57	0.798	> 10	2	3	unresolved	---	----	A0A060W843;P69069	Histone H2B OS=Oncorhynchus mykiss GN=GSONMT00069260001 PE=3 SV=1
none	VHSV/Control	-0.045		0.838161838161838	504.57	0.800	> 10	2	2	inferred	---	----	A0A060XPZ4	Uncharacterized protein OS=Oncorhynchus mykiss GN=GSONMT00046247001 PE=4 SV=1
none	VHSV/Control	0.043		0.843156843156843	507.58	0.801	> 10	2	4	inferred	---	----	A0A060Y028	Uncharacterized protein OS=Oncorhynchus mykiss GN=GSONMT00054445001 PE=3 SV=1
none	VHSV/Control	-0.075		0.843156843156843	507.58	0.802	> 10	1	1	inferred	---	----	A0A060VN19	Uncharacterized protein OS=Oncorhynchus mykiss GN=GSONMT00077764001 PE=4 SV=1
none	VHSV/Control	-0.049		0.844155844155844	508.18	0.800	> 10	2	2	inferred	---	----	A0A060XVT4	Uncharacterized protein OS=Oncorhynchus mykiss GN=GSONMT00025153001 PE=4 SV=1
none	VHSV/Control	-0.038		0.846153846153846	509.38	0.801	> 10	2	3	inferred	---	----	Q98TT1	Eukaryotic initiation factor 2 alpha subunit OS=Oncorhynchus mykiss GN=GSONMT00041348001 PE=2 SV=1
none	VHSV/Control	0.052		0.847152847152847	509.99	0.801	> 10	2	2	inferred	---	----	A0A060WCX1	Uncharacterized protein OS=Oncorhynchus mykiss GN=GSONMT00072639001 PE=3 SV=1
none	VHSV/Control	0.055		0.852147852147852	512.99	0.804	> 10	2	2	inferred	---	----	A0A060YN08	Uncharacterized protein (Fragment) OS=Oncorhynchus mykiss GN=GSONMT00027205001 PE=4 SV=1
none	VHSV/Control	0.068		0.854145854145854	514.20	0.805	> 10	2	2	inferred	---	----	A0A060WQF7	Uncharacterized protein OS=Oncorhynchus mykiss GN=GSONMT00076155001 PE=4 SV=1
none	VHSV/Control	-0.073		0.857142857142857	516.00	0.806	> 10	1	1	inferred	---	----	A0A060W4J3	Uncharacterized protein OS=Oncorhynchus mykiss GN=GSONMT00066189001 PE=4 SV=1
none	VHSV/Control	-0.042		0.859140859140859	517.20	0.806	> 10	2	2	inferred	---	----	A0A060WB82	Uncharacterized protein OS=Oncorhynchus mykiss GN=GSONMT00071227001 PE=4 SV=1
none	VHSV/Control	-0.051		0.859140859140859	517.20	0.807	> 10	2	1	inferred	---	----	A0A060YS78	Uncharacterized protein OS=Oncorhynchus mykiss GN=GSONMT00004372001 PE=4 SV=1
none	VHSV/Control	0.043		0.863136863136863	519.61	0.808	> 10	2	3	inferred	---	----	A0A060Y3Y1	Uncharacterized protein OS=Oncorhynchus mykiss GN=GSONMT00004161001 PE=4 SV=1
none	VHSV/Control	-0.036		0.864135864135864	520.21	0.808	> 10	2	3	unresolved	---	----	A0A060YEC0;A0A060YP37;P02142	Uncharacterized protein OS=Oncorhynchus mykiss GN=GSONMT00016594001 PE=3 SV=1
none	VHSV/Control	-0.038		0.865134865134865	520.81	0.807	> 10	2	1	inferred	---	----	A0A060VW58	Uncharacterized protein OS=Oncorhynchus mykiss GN=GSONMT00069616001 PE=4 SV=1
none	VHSV/Control	-0.045		0.868131868131868	522.62	0.808	> 10	2	1	unresolved	---	----	A0A060W6T8;A0A060YWS9	Uncharacterized protein OS=Oncorhynchus mykiss GN=GSONMT00067871001 PE=4 SV=1
none	VHSV/Control	0.04		0.868131868131868	522.62	0.809	> 10	2	2	inferred	---	----	A0A060Y7V1	Uncharacterized protein OS=Oncorhynchus mykiss GN=GSONMT00046116001 PE=4 SV=1
none	VHSV/Control	-0.052		0.87012987012987	523.82	0.808	> 10	2	1	inferred	---	----	A0A060XQL0	ATP synthase subunit alpha OS=Oncorhynchus mykiss GN=GSONMT00033840001 PE=3 SV=1
none	VHSV/Control	-0.056		0.873126873126873	525.62	0.810	> 10	2	1	inferred	---	----	A0A060W0D1	Uncharacterized protein OS=Oncorhynchus mykiss GN=GSONMT00081917001 PE=4 SV=1
none	VHSV/Control	-0.042		0.877122877122877	528.03	0.811	> 10	2	3	inferred	---	----	A0A060Y523	Uncharacterized protein OS=Oncorhynchus mykiss GN=GSONMT00003031001 PE=3 SV=1
none	VHSV/Control	0.051		0.877122877122877	528.03	0.812	> 10	2	1	inferred	---	----	A0A060Y563	Uncharacterized protein OS=Oncorhynchus mykiss GN=GSONMT00011289001 PE=4 SV=1
none	VHSV/Control	0.033		0.881118881118881	530.43	0.812	> 10	2	3	inferred	---	----	A0A060WD49	Uncharacterized protein OS=Oncorhynchus mykiss GN=GSONMT00067276001 PE=4 SV=1
none	VHSV/Control	0.043		0.881118881118881	530.43	0.814	> 10	2	4	inferred	---	----	A0A060W540	Uncharacterized protein OS=Oncorhynchus mykiss GN=GSONMT00066634001 PE=4 SV=1
none	VHSV/Control	0.031		0.882117882117882	531.03	0.810	> 10	2	3	unresolved	---	----	C1BEJ8;C1BI70	Proteasome activator complex subunit 2 OS=Oncorhynchus mykiss GN=PSME2 PE=2 SV=1
none	VHSV/Control	-0.044		0.882117882117882	531.03	0.811	> 10	2	2	inferred	---	----	A0A060VZA5	Uncharacterized protein OS=Oncorhynchus mykiss GN=GSONMT00081655001 PE=4 SV=1
none	VHSV/Control	0.041		0.882117882117882	531.03	0.812	> 10	2	2	unresolved	---	----	A0A060Y094;C1BFK7	Uncharacterized protein OS=Oncorhynchus mykiss GN=GSONMT00054839001 PE=3 SV=1
none	VHSV/Control	-0.04		0.887112887112887	534.04	0.813	> 10	2	1	inferred	---	----	A0A060YFZ2	Uncharacterized protein OS=Oncorhynchus mykiss GN=GSONMT00062445001 PE=4 SV=1
none	VHSV/Control	0.052		0.889110889110889	535.24	0.813	> 10	2	2	inferred	---	----	A0A060XQS1	Uncharacterized protein OS=Oncorhynchus mykiss GN=GSONMT00017512001 PE=4 SV=1
none	VHSV/Control	0.027		0.89010989010989	535.85	0.813	> 10	2	2	inferred	---	----	A0A060XRV6	Uncharacterized protein OS=Oncorhynchus mykiss GN=GSONMT00052299001 PE=3 SV=1
none	VHSV/Control	-0.043		0.891108891108891	536.45	0.813	> 10	2	1	inferred	---	----	A0A060XPF8	Uncharacterized protein OS=Oncorhynchus mykiss GN=GSONMT00053186001 PE=4 SV=1
none	VHSV/Control	-0.028		0.892107892107892	537.05	0.812	> 10	2	7	inferred	---	----	A0A060X0N4	Uncharacterized protein OS=Oncorhynchus mykiss GN=GSONMT00054068001 PE=4 SV=1
none	VHSV/Control	-0.028		0.9000999000999	541.86	0.817	> 10	2	3	inferred	---	----	C1BFL1	40S ribosomal protein S24 OS=Oncorhynchus mykiss GN=RS24 PE=2 SV=1
none	VHSV/Control	0.039		0.9000999000999	541.86	0.819	> 10	2	2	inferred	---	----	A0A060Z695	Uncharacterized protein OS=Oncorhynchus mykiss GN=GSONMT00062600001 PE=4 SV=1
none	VHSV/Control	0.038		0.901098901098901	542.46	0.816	> 10	2	1	unresolved	---	----	A0A060X2M1;A0A060X3J8	Serine/threonine-protein phosphatase OS=Oncorhynchus mykiss GN=GSONMT00021321001 PE=3 SV=1
none	VHSV/Control	0.036		0.901098901098901	542.46	0.817	> 10	2	1	inferred	---	----	A0A060WQJ8	Uncharacterized protein OS=Oncorhynchus mykiss GN=GSONMT00061440001 PE=3 SV=1
none	VHSV/Control	-0.028		0.903096903096903	543.66	0.816	> 10	2	1	inferred	---	----	rev_A0A060YLP7	reversed Uncharacterized protein OS=Oncorhynchus mykiss GN=GSONMT00020294001 PE=4 SV=1
none	VHSV/Control	-0.022		0.906093906093906	545.47	0.818	> 10	2	8	inferred	---	----	Q7T2K6	Carbonic anhydrase 2 OS=Oncorhynchus mykiss GN=GSONMT00073683001 PE=2 SV=1
none	VHSV/Control	0.03		0.911088911088911	548.48	0.821	> 10	2	1	inferred	---	----	C1BHE7	Lysozyme g OS=Oncorhynchus mykiss GN=LYG PE=2 SV=1
none	VHSV/Control	-0.025		0.912087912087912	549.08	0.820	> 10	2	2	inferred	---	----	A0A060XII1	NADH-cytochrome b5 reductase OS=Oncorhynchus mykiss GN=GSONMT00045968001 PE=3 SV=1
none	VHSV/Control	0.02		0.912087912087912	549.08	0.821	> 10	2	9	inferred	---	----	Q91201	HMG-T2 protein OS=Oncorhynchus mykiss GN=HMG-T2 PE=4 SV=1
none	VHSV/Control	0.026		0.914085914085914	550.28	0.820	> 10	2	2	inferred	---	----	P84234	Histone H3.2 OS=Oncorhynchus mykiss PE=1 SV=2
none	VHSV/Control	-0.023		0.915084915084915	550.88	0.820	> 10	2	5	inferred	---	----	A0A060YH80	Uncharacterized protein OS=Oncorhynchus mykiss GN=GSONMT00043035001 PE=4 SV=1
none	VHSV/Control	-0.028		0.917082917082917	552.08	0.819	> 10	2	1	inferred	---	----	A0A060XHR4	Uncharacterized protein OS=Oncorhynchus mykiss GN=GSONMT00058067001 PE=3 SV=1
none	VHSV/Control	0.022		0.917082917082917	552.08	0.820	> 10	2	3	inferred	---	----	A0A060YIA9	Uncharacterized protein OS=Oncorhynchus mykiss GN=GSONMT00028501001 PE=4 SV=1
none	VHSV/Control	0.026		0.918081918081918	552.69	0.819	> 10	2	4	inferred	---	----	A0A060Y577	Uncharacterized protein OS=Oncorhynchus mykiss GN=GSONMT00007231001 PE=3 SV=1
none	VHSV/Control	0.024		0.919080919080919	553.29	0.818	> 10	2	4	inferred	---	----	P69069	Histone H2B OS=Oncorhynchus mykiss PE=1 SV=2
none	VHSV/Control	-0.035		0.92007992007992	553.89	0.818	> 10	2	1	inferred	---	----	A0A060WDB3	Uncharacterized protein OS=Oncorhynchus mykiss GN=GSONMT00072651001 PE=3 SV=1
none	VHSV/Control	-0.024		0.927072927072927	558.10	0.823	> 10	2	3	inferred	---	----	P02142	Hemoglobin subunit beta-1 OS=Oncorhynchus mykiss GN=hbb1 PE=1 SV=1
none	VHSV/Control	0.028		0.931068931068931	560.50	0.825	> 10	2	1	inferred	---	----	A0A060XPJ0	Uncharacterized protein OS=Oncorhynchus mykiss GN=GSONMT00009390001 PE=4 SV=1
none	VHSV/Control	0.026		0.933066933066933	561.71	0.826	> 10	2	1	inferred	---	----	A0A060WC95	Uncharacterized protein OS=Oncorhynchus mykiss GN=GSONMT00071879001 PE=4 SV=1
none	VHSV/Control	0.023		0.935064935064935	562.91	0.827	> 10	2	3	inferred	---	----	C1BEM8	Hemoglobin subunit alpha-D OS=Oncorhynchus mykiss GN=HBAD PE=2 SV=1
none	VHSV/Control	0.024		0.936063936063936	563.51	0.826	> 10	2	1	inferred	---	----	A0A060XM70	Uncharacterized protein OS=Oncorhynchus mykiss GN=GSONMT00043331001 PE=4 SV=1
none	VHSV/Control	-0.015		0.938061938061938	564.71	0.827	> 10	2	4	inferred	---	----	A0A060YWS9	Uncharacterized protein OS=Oncorhynchus mykiss GN=GSONMT00043090001 PE=4 SV=1
none	VHSV/Control	-0.023		0.939060939060939	565.31	0.826	> 10	2	4	inferred	---	----	A0A060VUR1	Histone H2A OS=Oncorhynchus mykiss GN=GSONMT00078166001 PE=3 SV=1
none	VHSV/Control	-0.018		0.94005994005994	565.92	0.825	> 10	2	3	inferred	---	----	A0A060VNQ6	Uncharacterized protein OS=Oncorhynchus mykiss GN=GSONMT00081443001 PE=4 SV=1
none	VHSV/Control	0.014		0.94005994005994	565.92	0.826	> 10	2	3	inferred	---	----	P22647	Histone H2A.Z OS=Oncorhynchus mykiss GN=h2afz PE=1 SV=4
none	VHSV/Control	-0.019		0.946053946053946	569.52	0.829	> 10	2	1	inferred	---	----	A0A060Y584	Uncharacterized protein OS=Oncorhynchus mykiss GN=GSONMT00060379001 PE=4 SV=1
none	VHSV/Control	0.019		0.947052947052947	570.13	0.829	> 10	2	2	inferred	---	----	A0A060XRM8	Uncharacterized protein OS=Oncorhynchus mykiss GN=GSONMT00008792001 PE=3 SV=1
none	VHSV/Control	0.012		0.948051948051948	570.73	0.828	> 10	2	6	unresolved	---	----	A0A060X1M1;A0A060YH89	Uncharacterized protein OS=Oncorhynchus mykiss GN=GSONMT00023471001 PE=4 SV=1
none	VHSV/Control	0.017		0.949050949050949	571.33	0.828	> 10	2	1	inferred	---	----	A0A060PJG5	60S ribosomal protein L8 OS=Oncorhynchus mykiss GN=rpl8 PE=2 SV=1
none	VHSV/Control	-0.016		0.951048951048951	572.53	0.829	> 10	2	3	inferred	---	----	A0A060XQH4	Uncharacterized protein OS=Oncorhynchus mykiss GN=GSONMT00049150001 PE=4 SV=1
none	VHSV/Control	0.013		0.952047952047952	573.13	0.828	> 10	2	5	unresolved	---	----	A0A060XW66;P32847;Q91452	Uncharacterized protein OS=Oncorhynchus mykiss GN=GSONMT00017842001 PE=4 SV=1
none	VHSV/Control	0.016		0.953046953046953	573.73	0.828	> 10	2	1	inferred	---	----	A0A060XE47	Uncharacterized protein OS=Oncorhynchus mykiss GN=GSONMT00003948001 PE=4 SV=1
none	VHSV/Control	-0.014		0.954045954045954	574.34	0.828	> 10	2	2	unresolved	---	----	A0A060WFJ6;A0A060WU72	Uncharacterized protein OS=Oncorhynchus mykiss GN=GSONMT00074319001 PE=4 SV=1
none	VHSV/Control	0.016		0.955044955044955	574.94	0.826	> 10	2	3	inferred	---	----	A0A060WRD7	Uncharacterized protein OS=Oncorhynchus mykiss GN=GSONMT00002128001 PE=4 SV=1
none	VHSV/Control	-0.013		0.955044955044955	574.94	0.827	> 10	2	8	inferred	---	----	A0A060W6S3	Annexin OS=Oncorhynchus mykiss GN=GSONMT00082772001 PE=3 SV=1
none	VHSV/Control	-0.008		0.956043956043956	575.54	0.826	> 10	2	3	unresolved	---	----	A0A060YP37;P02142	Uncharacterized protein OS=Oncorhynchus mykiss GN=GSONMT00058133001 PE=3 SV=1
none	VHSV/Control	-0.011		0.957042957042957	576.14	0.825	> 10	2	4	unresolved	---	----	A0A060XWT2;Q7T2K6	Uncharacterized protein OS=Oncorhynchus mykiss GN=GSONMT00004257001 PE=4 SV=1
none	VHSV/Control	0.009		0.964035964035964	580.35	0.830	> 10	2	2	inferred	---	----	A0A060VV45	Uncharacterized protein OS=Oncorhynchus mykiss GN=GSONMT00065762001 PE=4 SV=1
none	VHSV/Control	-0.01		0.966033966033966	581.55	0.831	> 10	2	1	unresolved	---	----	A0A060VUR1;P22647	Histone H2A OS=Oncorhynchus mykiss GN=GSONMT00078166001 PE=3 SV=1
none	VHSV/Control	-0.013		0.967032967032967	582.15	0.830	> 10	2	1	inferred	---	----	A0A060W0R3	Uncharacterized protein OS=Oncorhynchus mykiss GN=GSONMT00042274001 PE=3 SV=1
none	VHSV/Control	-0.007		0.968031968031968	582.76	0.829	> 10	2	7	unresolved	---	----	A0A060YA94;A0A060YZ41	Uncharacterized protein (Fragment) OS=Oncorhynchus mykiss GN=GSONMT00026980001 PE=4 SV=1
none	VHSV/Control	-0.01		0.968031968031968	582.76	0.830	> 10	2	3	inferred	---	----	Q8QGB1	Galectin OS=Oncorhynchus mykiss PE=2 SV=1
none	VHSV/Control	0.01		0.975024975024975	586.97	0.834	> 10	2	1	inferred	---	----	A0A060WQY2	Uncharacterized protein OS=Oncorhynchus mykiss GN=GSONMT00015952001 PE=3 SV=1
none	VHSV/Control	-0.007		0.976023976023976	587.57	0.833	> 10	2	2	inferred	---	----	A0A060YZX8	Uncharacterized protein OS=Oncorhynchus mykiss GN=GSONMT00048618001 PE=4 SV=1
none	VHSV/Control	0.006		0.978021978021978	588.77	0.834	> 10	2	1	inferred	---	----	A0A060VUI9	Peptidyl-prolyl cis-trans isomerase OS=Oncorhynchus mykiss GN=GSONMT00078004001 PE=3 SV=1
none	VHSV/Control	0.007		0.979020979020979	589.37	0.834	> 10	2	3	inferred	---	----	A0A060WLQ1	Structural maintenance of chromosomes protein OS=Oncorhynchus mykiss GN=GSONMT00074459001 PE=3 SV=1
none	VHSV/Control	0.004		0.981018981018981	590.57	0.834	> 10	2	2	inferred	---	----	A0A060YDJ4	Uncharacterized protein OS=Oncorhynchus mykiss GN=GSONMT00040095001 PE=3 SV=1
none	VHSV/Control	-0.005		0.984015984015984	592.38	0.836	> 10	2	1	inferred	---	----	A0A060WMU7	Uncharacterized protein OS=Oncorhynchus mykiss GN=GSONMT00018308001 PE=4 SV=1
none	VHSV/Control	0.003		0.99000999000999	595.99	0.839	> 10	2	1	inferred	---	----	A0A060YTS6	Uncharacterized protein OS=Oncorhynchus mykiss GN=GSONMT00022332001 PE=4 SV=1
none	VHSV/Control	0.002		0.993006993006993	597.79	0.841	> 10	1	1	inferred	---	----	C1BEP4	GTPase, IMAP family member 7 OS=Oncorhynchus mykiss GN=GIMA7 PE=2 SV=1
none	VHSV/Control	0.001		0.997002997002997	600.20	0.843	> 10	2	1	inferred	---	----	A0A060XSL9	Uncharacterized protein OS=Oncorhynchus mykiss GN=GSONMT00008554001 PE=4 SV=1
none	VHSV/Control	0.002		0.998001998001998	600.80	0.843	> 10	2	1	inferred	---	----	A0A060WIQ8	Uncharacterized protein OS=Oncorhynchus mykiss GN=GSONMT00072622001 PE=4 SV=1
