# Supplementary material for: Identification of diverse defense mechanisms in rainbow trout red blood cells in response to halted replication of VHS virus
Source: F1000Res. 2018 Feb 9;6:1958. Originally published 2017 Nov 6. [Version 2] doi: 10.12688/f1000research.12985.2 (PMC5820608; doi:10.12688/f1000research.12985.2)
Supplement: Excel file containing the densitometry raw data of eIF2α-P and α-Actin western blots. Related uncropped blots are included [file f1000research-6-15111-s0005.tgz]

Archive with 1 entries (1 files):
- 5f95522d-d13b-4185-bc69-300ff5b2bed6_Revised_dataset_6.rar
