# Supplementary material for: Identification of diverse defense mechanisms in rainbow trout red blood cells in response to halted replication of VHS virus
Source: F1000Res. 2018 Feb 9;6:1958. Originally published 2017 Nov 6. [Version 2] doi: 10.12688/f1000research.12985.2 (PMC5820608; doi:10.12688/f1000research.12985.2)
Supplement: Excel file containing DCFDA absorbance raw data [file f1000research-6-15111-s0006.tgz › 40c27fda-3649-47de-9b68-7f6b08e27c1d_Dataset_7_Figure_10_DCFDA_ROS_Raw_Data.xlsx]

## Sheet: DCFDA_Absorbance
Control	VHSV
175064	192461
156249	183128
152594	210702
160650	196355
161176	192852
151755	197924
161845	172076
153590	156244
152134	154513
152250	164620
151434	167208
181030	154216
163000	154318
160058	160406
172954	163753
157788	155363
155006	160014
166153	167636
