# Supplementary material for: Identification of diverse defense mechanisms in rainbow trout red blood cells in response to halted replication of VHS virus
Source: F1000Res. 2018 Feb 9;6:1958. Originally published 2017 Nov 6. [Version 2] doi: 10.12688/f1000research.12985.2 (PMC5820608; doi:10.12688/f1000research.12985.2)
Supplement: Supplementary file 15 [file f1000research-6-15111-s0014.tgz › d894855c-255e-410d-abec-bcf38e9d98c7.xls]

## Sheet: ClueGO Results
GOID	GOTerm	Ontology Source	Term PValue	Term PValue Corrected with Bonferroni step down	Group PValue	Group PValue Corrected with Bonferroni step down	GOLevels	GOGroups	% Associated Genes	Nr. Genes	Cluster	Genes Cluster #1	Genes Cluster #2	%Genes Cluster #1	%Genes Cluster #2	Associated Genes Found
GO:0043487	regulation of RNA stability	GO_BiologicalProcess-GOA_23.02.2017_10h01	8.9e-15	6.7e-13	3e-09	9.1e-09	[3, 6, 7]	Group2	8.28025	13	Specific for Cluster #1	[CIRBP, HSPA8, PSMA1, PSMA2, PSMA3, PSMA5, PSMA6, PSMA8, PSMB1, PSMB9, YBX1, YWHAB]	[HNRNPR]	92.3077	7.69231	[CIRBP, HNRNPR, HSPA8, PSMA1, PSMA2, PSMA3, PSMA5, PSMA6, PSMA8, PSMB1, PSMB9, YBX1, YWHAB]
GO:0043487	regulation of RNA stability	GO_BiologicalProcess-GOA_23.02.2017_10h01	8.9e-15	6.7e-13	9.1e-10	3.6e-09	[3, 6, 7]	Group3	8.28025	13	Specific for Cluster #1	[CIRBP, HSPA8, PSMA1, PSMA2, PSMA3, PSMA5, PSMA6, PSMA8, PSMB1, PSMB9, YBX1, YWHAB]	[HNRNPR]	92.3077	7.69231	[CIRBP, HNRNPR, HSPA8, PSMA1, PSMA2, PSMA3, PSMA5, PSMA6, PSMA8, PSMB1, PSMB9, YBX1, YWHAB]
GO:0003050	Proteasome	KEGG_01.03.2017	2.5e-12	1.9e-10	9.1e-10	3.6e-09	[-1]	Group3	18.1818	8	Specific for Cluster #1	[PSMA1, PSMA2, PSMA3, PSMA5, PSMA6, PSMA8, PSMB1, PSMB9]	[]	100	0	[PSMA1, PSMA2, PSMA3, PSMA5, PSMA6, PSMA8, PSMB1, PSMB9]
GO:0044248	cellular catabolic process	GO_BiologicalProcess-GOA_23.02.2017_10h01	3e-10	2.2e-08	2.7e-06	2.7e-06	[3]	Group1	1.32223	27	Specific for Cluster #1	[ALAD, BLVRA, BLVRB, CAT, CTSA, EIF4A1, ELOC, FABP4, GSTM3, HPRT1, HSPA5, HSPA8, PRDX1, PSMA1, PSMA2, PSMA3, PSMA5, PSMA6, PSMA8, PSMB1, PSMB9, RAB7A, RACK1, RNPS1, TPI1]	[HBA1, HNRNPR]	92.5926	7.40741	[ALAD, BLVRA, BLVRB, CAT, CTSA, EIF4A1, ELOC, FABP4, GSTM3, HBA1, HNRNPR, HPRT1, HSPA5, HSPA8, PRDX1, PSMA1, PSMA2, PSMA3, PSMA5, PSMA6, PSMA8, PSMB1, PSMB9, RAB7A, RACK1, RNPS1, TPI1]
GO:0000065	E2F mediated regulation of DNA replication	REACTOME_Pathways_01.03.2017	4.9e-10	3.5e-08	2.7e-06	2.7e-06	[-1]	Group1	4.7619	11	Specific for Cluster #1	[ADK, CAT, GLRX, HPRT1, PSMA1, PSMA2, PSMA3, PSMA5, PSMA6, PSMB1, PSMB9]	[]	100	0	[ADK, CAT, GLRX, HPRT1, PSMA1, PSMA2, PSMA3, PSMA5, PSMA6, PSMB1, PSMB9]
GO:0000222	Metabolism of nucleotides	REACTOME_Pathways_01.03.2017	4.9e-10	3.5e-08	2.7e-06	2.7e-06	[-1]	Group1	4.7619	11	Specific for Cluster #1	[ADK, CAT, GLRX, HPRT1, PSMA1, PSMA2, PSMA3, PSMA5, PSMA6, PSMB1, PSMB9]	[]	100	0	[ADK, CAT, GLRX, HPRT1, PSMA1, PSMA2, PSMA3, PSMA5, PSMA6, PSMB1, PSMB9]
GO:0001135	Mitotic G1-G1/S phases	REACTOME_Pathways_01.03.2017	4.9e-10	3.5e-08	2.7e-06	2.7e-06	[-1]	Group1	4.7619	11	Specific for Cluster #1	[ADK, CAT, GLRX, HPRT1, PSMA1, PSMA2, PSMA3, PSMA5, PSMA6, PSMB1, PSMB9]	[]	100	0	[ADK, CAT, GLRX, HPRT1, PSMA1, PSMA2, PSMA3, PSMA5, PSMA6, PSMB1, PSMB9]
GO:0001542	G1/S-Specific Transcription	REACTOME_Pathways_01.03.2017	4.9e-10	3.5e-08	2.7e-06	2.7e-06	[-1]	Group1	4.7619	11	Specific for Cluster #1	[ADK, CAT, GLRX, HPRT1, PSMA1, PSMA2, PSMA3, PSMA5, PSMA6, PSMB1, PSMB9]	[]	100	0	[ADK, CAT, GLRX, HPRT1, PSMA1, PSMA2, PSMA3, PSMA5, PSMA6, PSMB1, PSMB9]
GO:0001543	G1/S Transition	REACTOME_Pathways_01.03.2017	4.9e-10	3.5e-08	2.7e-06	2.7e-06	[-1]	Group1	4.7619	11	Specific for Cluster #1	[ADK, CAT, GLRX, HPRT1, PSMA1, PSMA2, PSMA3, PSMA5, PSMA6, PSMB1, PSMB9]	[]	100	0	[ADK, CAT, GLRX, HPRT1, PSMA1, PSMA2, PSMA3, PSMA5, PSMA6, PSMB1, PSMB9]
GO:0001620	Pyrimidine salvage reactions	REACTOME_Pathways_01.03.2017	4.9e-10	3.5e-08	2.7e-06	2.7e-06	[-1]	Group1	4.7619	11	Specific for Cluster #1	[ADK, CAT, GLRX, HPRT1, PSMA1, PSMA2, PSMA3, PSMA5, PSMA6, PSMB1, PSMB9]	[]	100	0	[ADK, CAT, GLRX, HPRT1, PSMA1, PSMA2, PSMA3, PSMA5, PSMA6, PSMB1, PSMB9]
GO:0001632	Pyrimidine metabolism	REACTOME_Pathways_01.03.2017	4.9e-10	3.5e-08	2.7e-06	2.7e-06	[-1]	Group1	4.7619	11	Specific for Cluster #1	[ADK, CAT, GLRX, HPRT1, PSMA1, PSMA2, PSMA3, PSMA5, PSMA6, PSMB1, PSMB9]	[]	100	0	[ADK, CAT, GLRX, HPRT1, PSMA1, PSMA2, PSMA3, PSMA5, PSMA6, PSMB1, PSMB9]
GO:0000065	E2F mediated regulation of DNA replication	REACTOME_Pathways_01.03.2017	4.9e-10	3.5e-08	9.1e-10	3.6e-09	[-1]	Group3	4.7619	11	Specific for Cluster #1	[ADK, CAT, GLRX, HPRT1, PSMA1, PSMA2, PSMA3, PSMA5, PSMA6, PSMB1, PSMB9]	[]	100	0	[ADK, CAT, GLRX, HPRT1, PSMA1, PSMA2, PSMA3, PSMA5, PSMA6, PSMB1, PSMB9]
GO:0000222	Metabolism of nucleotides	REACTOME_Pathways_01.03.2017	4.9e-10	3.5e-08	9.1e-10	3.6e-09	[-1]	Group3	4.7619	11	Specific for Cluster #1	[ADK, CAT, GLRX, HPRT1, PSMA1, PSMA2, PSMA3, PSMA5, PSMA6, PSMB1, PSMB9]	[]	100	0	[ADK, CAT, GLRX, HPRT1, PSMA1, PSMA2, PSMA3, PSMA5, PSMA6, PSMB1, PSMB9]
GO:0001135	Mitotic G1-G1/S phases	REACTOME_Pathways_01.03.2017	4.9e-10	3.5e-08	9.1e-10	3.6e-09	[-1]	Group3	4.7619	11	Specific for Cluster #1	[ADK, CAT, GLRX, HPRT1, PSMA1, PSMA2, PSMA3, PSMA5, PSMA6, PSMB1, PSMB9]	[]	100	0	[ADK, CAT, GLRX, HPRT1, PSMA1, PSMA2, PSMA3, PSMA5, PSMA6, PSMB1, PSMB9]
GO:0001542	G1/S-Specific Transcription	REACTOME_Pathways_01.03.2017	4.9e-10	3.5e-08	9.1e-10	3.6e-09	[-1]	Group3	4.7619	11	Specific for Cluster #1	[ADK, CAT, GLRX, HPRT1, PSMA1, PSMA2, PSMA3, PSMA5, PSMA6, PSMB1, PSMB9]	[]	100	0	[ADK, CAT, GLRX, HPRT1, PSMA1, PSMA2, PSMA3, PSMA5, PSMA6, PSMB1, PSMB9]
GO:0001543	G1/S Transition	REACTOME_Pathways_01.03.2017	4.9e-10	3.5e-08	9.1e-10	3.6e-09	[-1]	Group3	4.7619	11	Specific for Cluster #1	[ADK, CAT, GLRX, HPRT1, PSMA1, PSMA2, PSMA3, PSMA5, PSMA6, PSMB1, PSMB9]	[]	100	0	[ADK, CAT, GLRX, HPRT1, PSMA1, PSMA2, PSMA3, PSMA5, PSMA6, PSMB1, PSMB9]
GO:0001620	Pyrimidine salvage reactions	REACTOME_Pathways_01.03.2017	4.9e-10	3.5e-08	9.1e-10	3.6e-09	[-1]	Group3	4.7619	11	Specific for Cluster #1	[ADK, CAT, GLRX, HPRT1, PSMA1, PSMA2, PSMA3, PSMA5, PSMA6, PSMB1, PSMB9]	[]	100	0	[ADK, CAT, GLRX, HPRT1, PSMA1, PSMA2, PSMA3, PSMA5, PSMA6, PSMB1, PSMB9]
GO:0001632	Pyrimidine metabolism	REACTOME_Pathways_01.03.2017	4.9e-10	3.5e-08	9.1e-10	3.6e-09	[-1]	Group3	4.7619	11	Specific for Cluster #1	[ADK, CAT, GLRX, HPRT1, PSMA1, PSMA2, PSMA3, PSMA5, PSMA6, PSMB1, PSMB9]	[]	100	0	[ADK, CAT, GLRX, HPRT1, PSMA1, PSMA2, PSMA3, PSMA5, PSMA6, PSMB1, PSMB9]
GO:0001599	mRNA Splicing - Major Pathway	REACTOME_Pathways_01.03.2017	1.1e-09	7.9e-08	3e-09	9.1e-09	[-1]	Group2	5.31915	10	Specific for Cluster #1	[HNRNPA1, HSPA8, RNPS1, SNRPD3, SRSF2, SRSF4, WBP4, YBX1]	[HNRNPR, SRSF1]	80	20	[HNRNPA1, HNRNPR, HSPA8, RNPS1, SNRPD3, SRSF1, SRSF2, SRSF4, WBP4, YBX1]
GO:0001601	mRNA Splicing	REACTOME_Pathways_01.03.2017	1.1e-09	7.9e-08	3e-09	9.1e-09	[-1]	Group2	5.31915	10	Specific for Cluster #1	[HNRNPA1, HSPA8, RNPS1, SNRPD3, SRSF2, SRSF4, WBP4, YBX1]	[HNRNPR, SRSF1]	80	20	[HNRNPA1, HNRNPR, HSPA8, RNPS1, SNRPD3, SRSF1, SRSF2, SRSF4, WBP4, YBX1]
GO:0000656	Generic Transcription Pathway	REACTOME_Pathways_01.03.2017	2.4e-09	1.7e-07	3e-09	9.1e-09	[-1]	Group2	1.36441	24	Specific for Cluster #1	[EIF4A1, ELOC, HNRNPA1, HSPA8, PRDX1, PSMA1, PSMA2, PSMA3, PSMA5, PSMA6, PSMA8, PSMB1, PSMB9, RAN, RNPS1, SNRPD3, SRSF2, SRSF4, WBP4, YBX1, YWHAB, YWHAE]	[HNRNPR, SRSF1]	91.6667	8.33333	[EIF4A1, ELOC, HNRNPA1, HNRNPR, HSPA8, PRDX1, PSMA1, PSMA2, PSMA3, PSMA5, PSMA6, PSMA8, PSMB1, PSMB9, RAN, RNPS1, SNRPD3, SRSF1, SRSF2, SRSF4, WBP4, YBX1, YWHAB, YWHAE]
GO:0001653	Gene Expression	REACTOME_Pathways_01.03.2017	2.4e-09	1.7e-07	3e-09	9.1e-09	[-1]	Group2	1.36441	24	Specific for Cluster #1	[EIF4A1, ELOC, HNRNPA1, HSPA8, PRDX1, PSMA1, PSMA2, PSMA3, PSMA5, PSMA6, PSMA8, PSMB1, PSMB9, RAN, RNPS1, SNRPD3, SRSF2, SRSF4, WBP4, YBX1, YWHAB, YWHAE]	[HNRNPR, SRSF1]	91.6667	8.33333	[EIF4A1, ELOC, HNRNPA1, HNRNPR, HSPA8, PRDX1, PSMA1, PSMA2, PSMA3, PSMA5, PSMA6, PSMA8, PSMB1, PSMB9, RAN, RNPS1, SNRPD3, SRSF1, SRSF2, SRSF4, WBP4, YBX1, YWHAB, YWHAE]
GO:0000656	Generic Transcription Pathway	REACTOME_Pathways_01.03.2017	2.4e-09	1.7e-07	9.1e-10	3.6e-09	[-1]	Group3	1.36441	24	Specific for Cluster #1	[EIF4A1, ELOC, HNRNPA1, HSPA8, PRDX1, PSMA1, PSMA2, PSMA3, PSMA5, PSMA6, PSMA8, PSMB1, PSMB9, RAN, RNPS1, SNRPD3, SRSF2, SRSF4, WBP4, YBX1, YWHAB, YWHAE]	[HNRNPR, SRSF1]	91.6667	8.33333	[EIF4A1, ELOC, HNRNPA1, HNRNPR, HSPA8, PRDX1, PSMA1, PSMA2, PSMA3, PSMA5, PSMA6, PSMA8, PSMB1, PSMB9, RAN, RNPS1, SNRPD3, SRSF1, SRSF2, SRSF4, WBP4, YBX1, YWHAB, YWHAE]
GO:0001653	Gene Expression	REACTOME_Pathways_01.03.2017	2.4e-09	1.7e-07	9.1e-10	3.6e-09	[-1]	Group3	1.36441	24	Specific for Cluster #1	[EIF4A1, ELOC, HNRNPA1, HSPA8, PRDX1, PSMA1, PSMA2, PSMA3, PSMA5, PSMA6, PSMA8, PSMB1, PSMB9, RAN, RNPS1, SNRPD3, SRSF2, SRSF4, WBP4, YBX1, YWHAB, YWHAE]	[HNRNPR, SRSF1]	91.6667	8.33333	[EIF4A1, ELOC, HNRNPA1, HNRNPR, HSPA8, PRDX1, PSMA1, PSMA2, PSMA3, PSMA5, PSMA6, PSMA8, PSMB1, PSMB9, RAN, RNPS1, SNRPD3, SRSF1, SRSF2, SRSF4, WBP4, YBX1, YWHAB, YWHAE]
GO:0000183	Proteasome Degradation	WikiPathways_01.03.2017	2.6e-09	1.8e-07	9.1e-10	3.6e-09	[-1]	Group3	10.9375	7	Specific for Cluster #1	[PSMA1, PSMA2, PSMA3, PSMA5, PSMA6, PSMB1, PSMB9]	[]	100	0	[PSMA1, PSMA2, PSMA3, PSMA5, PSMA6, PSMB1, PSMB9]
GO:1901575	organic substance catabolic process	GO_BiologicalProcess-GOA_23.02.2017_10h01	6.6e-09	4.5e-07	2.7e-06	2.7e-06	[3]	Group1	1.24502	25	Specific for Cluster #1	[ALAD, BLVRA, BLVRB, CAT, CTSA, EIF4A1, ELOC, FABP4, HPRT1, HSPA5, HSPA8, PRSS16, PSMA1, PSMA2, PSMA3, PSMA5, PSMA6, PSMA8, PSMB1, PSMB9, RAB7A, RACK1, RNPS1, TPI1]	[HNRNPR]	96	4	[ALAD, BLVRA, BLVRB, CAT, CTSA, EIF4A1, ELOC, FABP4, HNRNPR, HPRT1, HSPA5, HSPA8, PRSS16, PSMA1, PSMA2, PSMA3, PSMA5, PSMA6, PSMA8, PSMB1, PSMB9, RAB7A, RACK1, RNPS1, TPI1]
GO:1901575	organic substance catabolic process	GO_BiologicalProcess-GOA_23.02.2017_10h01	6.6e-09	4.5e-07	9.1e-10	3.6e-09	[3]	Group3	1.24502	25	Specific for Cluster #1	[ALAD, BLVRA, BLVRB, CAT, CTSA, EIF4A1, ELOC, FABP4, HPRT1, HSPA5, HSPA8, PRSS16, PSMA1, PSMA2, PSMA3, PSMA5, PSMA6, PSMA8, PSMB1, PSMB9, RAB7A, RACK1, RNPS1, TPI1]	[HNRNPR]	96	4	[ALAD, BLVRA, BLVRB, CAT, CTSA, EIF4A1, ELOC, FABP4, HNRNPR, HPRT1, HSPA5, HSPA8, PRSS16, PSMA1, PSMA2, PSMA3, PSMA5, PSMA6, PSMA8, PSMB1, PSMB9, RAB7A, RACK1, RNPS1, TPI1]
GO:0000004	Cleavage of Growing Transcript in the Termination Region	REACTOME_Pathways_01.03.2017	1.1e-08	7.6e-07	3e-09	9.1e-09	[-1]	Group2	4.1841	10	Specific for Cluster #1	[HNRNPA1, HSPA8, RNPS1, SNRPD3, SRSF2, SRSF4, WBP4, YBX1]	[HNRNPR, SRSF1]	80	20	[HNRNPA1, HNRNPR, HSPA8, RNPS1, SNRPD3, SRSF1, SRSF2, SRSF4, WBP4, YBX1]
GO:0000228	Transport of Mature mRNA derived from an Intron-Containing Transcript	REACTOME_Pathways_01.03.2017	1.1e-08	7.6e-07	3e-09	9.1e-09	[-1]	Group2	4.1841	10	Specific for Cluster #1	[HNRNPA1, HSPA8, RNPS1, SNRPD3, SRSF2, SRSF4, WBP4, YBX1]	[HNRNPR, SRSF1]	80	20	[HNRNPA1, HNRNPR, HSPA8, RNPS1, SNRPD3, SRSF1, SRSF2, SRSF4, WBP4, YBX1]
GO:0001602	mRNA 3'-end processing	REACTOME_Pathways_01.03.2017	1.1e-08	7.6e-07	3e-09	9.1e-09	[-1]	Group2	4.1841	10	Specific for Cluster #1	[HNRNPA1, HSPA8, RNPS1, SNRPD3, SRSF2, SRSF4, WBP4, YBX1]	[HNRNPR, SRSF1]	80	20	[HNRNPA1, HNRNPR, HSPA8, RNPS1, SNRPD3, SRSF1, SRSF2, SRSF4, WBP4, YBX1]
GO:0001604	Transport of Mature Transcript to Cytoplasm	REACTOME_Pathways_01.03.2017	1.1e-08	7.6e-07	3e-09	9.1e-09	[-1]	Group2	4.1841	10	Specific for Cluster #1	[HNRNPA1, HSPA8, RNPS1, SNRPD3, SRSF2, SRSF4, WBP4, YBX1]	[HNRNPR, SRSF1]	80	20	[HNRNPA1, HNRNPR, HSPA8, RNPS1, SNRPD3, SRSF1, SRSF2, SRSF4, WBP4, YBX1]
GO:0001605	Processing of Capped Intron-Containing Pre-mRNA	REACTOME_Pathways_01.03.2017	1.1e-08	7.6e-07	3e-09	9.1e-09	[-1]	Group2	4.1841	10	Specific for Cluster #1	[HNRNPA1, HSPA8, RNPS1, SNRPD3, SRSF2, SRSF4, WBP4, YBX1]	[HNRNPR, SRSF1]	80	20	[HNRNPA1, HNRNPR, HSPA8, RNPS1, SNRPD3, SRSF1, SRSF2, SRSF4, WBP4, YBX1]
GO:0001634	RNA Polymerase II Transcription Termination	REACTOME_Pathways_01.03.2017	1.1e-08	7.6e-07	3e-09	9.1e-09	[-1]	Group2	4.1841	10	Specific for Cluster #1	[HNRNPA1, HSPA8, RNPS1, SNRPD3, SRSF2, SRSF4, WBP4, YBX1]	[HNRNPR, SRSF1]	80	20	[HNRNPA1, HNRNPR, HSPA8, RNPS1, SNRPD3, SRSF1, SRSF2, SRSF4, WBP4, YBX1]
GO:0019884	antigen processing and presentation of exogenous antigen	GO_BiologicalProcess-GOA_23.02.2017_10h01	1.7e-08	1.1e-06	9.1e-10	3.6e-09	[3]	Group3	4.86486	9	Specific for Cluster #1	[PSMA1, PSMA2, PSMA3, PSMA5, PSMA6, PSMA8, PSMB1, PSMB9, RAB7A]	[]	100	0	[PSMA1, PSMA2, PSMA3, PSMA5, PSMA6, PSMA8, PSMB1, PSMB9, RAB7A]
GO:0007164	establishment of tissue polarity	GO_BiologicalProcess-GOA_23.02.2017_10h01	1.9e-08	1.2e-06	9.1e-10	3.6e-09	[3, 4]	Group3	6.10687	8	Specific for Cluster #1	[PSMA1, PSMA2, PSMA3, PSMA5, PSMA6, PSMA8, PSMB1, PSMB9]	[]	100	0	[PSMA1, PSMA2, PSMA3, PSMA5, PSMA6, PSMA8, PSMB1, PSMB9]
GO:0000411	mRNA Processing	WikiPathways_01.03.2017	2.2e-08	1.4e-06	3e-09	9.1e-09	[-1]	Group2	6.01504	8	Specific for Cluster #1	[HNRNPA1, RNPS1, SNRPD3, SRSF2, SRSF4, YBX1]	[HNRNPR, SRSF1]	75	25	[HNRNPA1, HNRNPR, RNPS1, SNRPD3, SRSF1, SRSF2, SRSF4, YBX1]
GO:0048002	antigen processing and presentation of peptide antigen	GO_BiologicalProcess-GOA_23.02.2017_10h01	2.3e-08	1.4e-06	9.1e-10	3.6e-09	[3]	Group3	4.71204	9	Specific for Cluster #1	[PSMA1, PSMA2, PSMA3, PSMA5, PSMA6, PSMA8, PSMB1, PSMB9, RAB7A]	[]	100	0	[PSMA1, PSMA2, PSMA3, PSMA5, PSMA6, PSMA8, PSMB1, PSMB9, RAB7A]
GO:0000384	Autodegradation of Cdh1 by Cdh1:APC/C	REACTOME_Pathways_01.03.2017	2.7e-08	1.7e-06	9.1e-10	3.6e-09	[-1]	Group3	7.86517	7	Specific for Cluster #1	[PSMA1, PSMA2, PSMA3, PSMA5, PSMA6, PSMB1, PSMB9]	[]	100	0	[PSMA1, PSMA2, PSMA3, PSMA5, PSMA6, PSMB1, PSMB9]
GO:0000464	SCF(Skp2)-mediated degradation of p27/p21	REACTOME_Pathways_01.03.2017	2.7e-08	1.7e-06	9.1e-10	3.6e-09	[-1]	Group3	7.86517	7	Specific for Cluster #1	[PSMA1, PSMA2, PSMA3, PSMA5, PSMA6, PSMB1, PSMB9]	[]	100	0	[PSMA1, PSMA2, PSMA3, PSMA5, PSMA6, PSMB1, PSMB9]
GO:0001541	Cyclin E associated events during G1/S transition	REACTOME_Pathways_01.03.2017	2.7e-08	1.7e-06	9.1e-10	3.6e-09	[-1]	Group3	7.86517	7	Specific for Cluster #1	[PSMA1, PSMA2, PSMA3, PSMA5, PSMA6, PSMB1, PSMB9]	[]	100	0	[PSMA1, PSMA2, PSMA3, PSMA5, PSMA6, PSMB1, PSMB9]
GO:0001570	Cyclin A:Cdk2-associated events at S phase entry	REACTOME_Pathways_01.03.2017	2.7e-08	1.7e-06	9.1e-10	3.6e-09	[-1]	Group3	7.86517	7	Specific for Cluster #1	[PSMA1, PSMA2, PSMA3, PSMA5, PSMA6, PSMB1, PSMB9]	[]	100	0	[PSMA1, PSMA2, PSMA3, PSMA5, PSMA6, PSMB1, PSMB9]
GO:0001666	response to hypoxia	GO_BiologicalProcess-GOA_23.02.2017_10h01	5.1e-08	3.1e-06	2.7e-06	2.7e-06	[3, 5]	Group1	3.04709	11	Specific for Cluster #1	[ALAD, CAT, ELOC, PSMA1, PSMA2, PSMA3, PSMA5, PSMA6, PSMA8, PSMB1, PSMB9]	[]	100	0	[ALAD, CAT, ELOC, PSMA1, PSMA2, PSMA3, PSMA5, PSMA6, PSMA8, PSMB1, PSMB9]
GO:0001666	response to hypoxia	GO_BiologicalProcess-GOA_23.02.2017_10h01	5.1e-08	3.1e-06	9.1e-10	3.6e-09	[3, 5]	Group3	3.04709	11	Specific for Cluster #1	[ALAD, CAT, ELOC, PSMA1, PSMA2, PSMA3, PSMA5, PSMA6, PSMA8, PSMB1, PSMB9]	[]	100	0	[ALAD, CAT, ELOC, PSMA1, PSMA2, PSMA3, PSMA5, PSMA6, PSMA8, PSMB1, PSMB9]
GO:0000874	L1CAM interactions	REACTOME_Pathways_01.03.2017	5.7e-08	3.5e-06	9.1e-10	3.6e-09	[-1]	Group3	2.35081	13	Specific for Cluster #1	[ACTG1, HSPA8, PSMA1, PSMA2, PSMA3, PSMA5, PSMA6, PSMA8, PSMB1, PSMB9, SPTAN1, TUBA1A, YWHAB]	[]	100	0	[ACTG1, HSPA8, PSMA1, PSMA2, PSMA3, PSMA5, PSMA6, PSMA8, PSMB1, PSMB9, SPTAN1, TUBA1A, YWHAB]
GO:0001022	Axon guidance	REACTOME_Pathways_01.03.2017	5.7e-08	3.5e-06	9.1e-10	3.6e-09	[-1]	Group3	2.35081	13	Specific for Cluster #1	[ACTG1, HSPA8, PSMA1, PSMA2, PSMA3, PSMA5, PSMA6, PSMA8, PSMB1, PSMB9, SPTAN1, TUBA1A, YWHAB]	[]	100	0	[ACTG1, HSPA8, PSMA1, PSMA2, PSMA3, PSMA5, PSMA6, PSMA8, PSMB1, PSMB9, SPTAN1, TUBA1A, YWHAB]
GO:0001071	Recycling pathway of L1	REACTOME_Pathways_01.03.2017	5.7e-08	3.5e-06	9.1e-10	3.6e-09	[-1]	Group3	2.35081	13	Specific for Cluster #1	[ACTG1, HSPA8, PSMA1, PSMA2, PSMA3, PSMA5, PSMA6, PSMA8, PSMB1, PSMB9, SPTAN1, TUBA1A, YWHAB]	[]	100	0	[ACTG1, HSPA8, PSMA1, PSMA2, PSMA3, PSMA5, PSMA6, PSMA8, PSMB1, PSMB9, SPTAN1, TUBA1A, YWHAB]
GO:0000244	HIV Life Cycle	REACTOME_Pathways_01.03.2017	7.3e-08	4.3e-06	9.1e-10	3.6e-09	[-1]	Group3	2.94118	11	Specific for Cluster #1	[ELOC, PSMA1, PSMA2, PSMA3, PSMA5, PSMA6, PSMA8, PSMB1, PSMB9, RAN]	[BANF1]	90.9091	9.09091	[BANF1, ELOC, PSMA1, PSMA2, PSMA3, PSMA5, PSMA6, PSMA8, PSMB1, PSMB9, RAN]
GO:0000245	Budding and maturation of HIV virion	REACTOME_Pathways_01.03.2017	7.3e-08	4.3e-06	9.1e-10	3.6e-09	[-1]	Group3	2.94118	11	Specific for Cluster #1	[ELOC, PSMA1, PSMA2, PSMA3, PSMA5, PSMA6, PSMA8, PSMB1, PSMB9, RAN]	[BANF1]	90.9091	9.09091	[BANF1, ELOC, PSMA1, PSMA2, PSMA3, PSMA5, PSMA6, PSMA8, PSMB1, PSMB9, RAN]
GO:0000249	Late Phase of HIV Life Cycle	REACTOME_Pathways_01.03.2017	7.3e-08	4.3e-06	9.1e-10	3.6e-09	[-1]	Group3	2.94118	11	Specific for Cluster #1	[ELOC, PSMA1, PSMA2, PSMA3, PSMA5, PSMA6, PSMA8, PSMB1, PSMB9, RAN]	[BANF1]	90.9091	9.09091	[BANF1, ELOC, PSMA1, PSMA2, PSMA3, PSMA5, PSMA6, PSMA8, PSMB1, PSMB9, RAN]
GO:0000254	HIV Infection	REACTOME_Pathways_01.03.2017	7.3e-08	4.3e-06	9.1e-10	3.6e-09	[-1]	Group3	2.94118	11	Specific for Cluster #1	[ELOC, PSMA1, PSMA2, PSMA3, PSMA5, PSMA6, PSMA8, PSMB1, PSMB9, RAN]	[BANF1]	90.9091	9.09091	[BANF1, ELOC, PSMA1, PSMA2, PSMA3, PSMA5, PSMA6, PSMA8, PSMB1, PSMB9, RAN]
GO:0000397	Membrane binding and targetting of GAG proteins	REACTOME_Pathways_01.03.2017	7.3e-08	4.3e-06	9.1e-10	3.6e-09	[-1]	Group3	2.94118	11	Specific for Cluster #1	[ELOC, PSMA1, PSMA2, PSMA3, PSMA5, PSMA6, PSMA8, PSMB1, PSMB9, RAN]	[BANF1]	90.9091	9.09091	[BANF1, ELOC, PSMA1, PSMA2, PSMA3, PSMA5, PSMA6, PSMA8, PSMB1, PSMB9, RAN]
GO:0000398	Synthesis And Processing Of GAG, GAGPOL Polyproteins	REACTOME_Pathways_01.03.2017	7.3e-08	4.3e-06	9.1e-10	3.6e-09	[-1]	Group3	2.94118	11	Specific for Cluster #1	[ELOC, PSMA1, PSMA2, PSMA3, PSMA5, PSMA6, PSMA8, PSMB1, PSMB9, RAN]	[BANF1]	90.9091	9.09091	[BANF1, ELOC, PSMA1, PSMA2, PSMA3, PSMA5, PSMA6, PSMA8, PSMB1, PSMB9, RAN]
GO:0000402	Assembly Of The HIV Virion	REACTOME_Pathways_01.03.2017	7.3e-08	4.3e-06	9.1e-10	3.6e-09	[-1]	Group3	2.94118	11	Specific for Cluster #1	[ELOC, PSMA1, PSMA2, PSMA3, PSMA5, PSMA6, PSMA8, PSMB1, PSMB9, RAN]	[BANF1]	90.9091	9.09091	[BANF1, ELOC, PSMA1, PSMA2, PSMA3, PSMA5, PSMA6, PSMA8, PSMB1, PSMB9, RAN]
GO:0001367	Infectious disease	REACTOME_Pathways_01.03.2017	7.3e-08	4.3e-06	9.1e-10	3.6e-09	[-1]	Group3	2.94118	11	Specific for Cluster #1	[ELOC, PSMA1, PSMA2, PSMA3, PSMA5, PSMA6, PSMA8, PSMB1, PSMB9, RAN]	[BANF1]	90.9091	9.09091	[BANF1, ELOC, PSMA1, PSMA2, PSMA3, PSMA5, PSMA6, PSMA8, PSMB1, PSMB9, RAN]
GO:0001805	Endosomal Sorting Complex Required For Transport (ESCRT)	REACTOME_Pathways_01.03.2017	7.3e-08	4.3e-06	9.1e-10	3.6e-09	[-1]	Group3	2.94118	11	Specific for Cluster #1	[ELOC, PSMA1, PSMA2, PSMA3, PSMA5, PSMA6, PSMA8, PSMB1, PSMB9, RAN]	[BANF1]	90.9091	9.09091	[BANF1, ELOC, PSMA1, PSMA2, PSMA3, PSMA5, PSMA6, PSMA8, PSMB1, PSMB9, RAN]
GO:1901564	organonitrogen compound metabolic process	GO_BiologicalProcess-GOA_23.02.2017_10h01	8.6e-08	5.1e-06	2.7e-06	2.7e-06	[3]	Group1	1.05734	26	Specific for Cluster #1	[ADK, ALAD, ALDH9A1, BLVRA, BLVRB, CAT, CIRBP, CTSA, EIF4A1, ELOC, GSTM3, HPRT1, HSPA8, PSMA1, PSMA2, PSMA3, PSMA5, PSMA6, PSMA8, PSMB1, PSMB9, PURA, RACK1, RAN, TPI1]	[HNRNPR]	96.1538	3.84615	[ADK, ALAD, ALDH9A1, BLVRA, BLVRB, CAT, CIRBP, CTSA, EIF4A1, ELOC, GSTM3, HNRNPR, HPRT1, HSPA8, PSMA1, PSMA2, PSMA3, PSMA5, PSMA6, PSMA8, PSMB1, PSMB9, PURA, RACK1, RAN, TPI1]
GO:1901564	organonitrogen compound metabolic process	GO_BiologicalProcess-GOA_23.02.2017_10h01	8.6e-08	5.1e-06	9.1e-10	3.6e-09	[3]	Group3	1.05734	26	Specific for Cluster #1	[ADK, ALAD, ALDH9A1, BLVRA, BLVRB, CAT, CIRBP, CTSA, EIF4A1, ELOC, GSTM3, HPRT1, HSPA8, PSMA1, PSMA2, PSMA3, PSMA5, PSMA6, PSMA8, PSMB1, PSMB9, PURA, RACK1, RAN, TPI1]	[HNRNPR]	96.1538	3.84615	[ADK, ALAD, ALDH9A1, BLVRA, BLVRB, CAT, CIRBP, CTSA, EIF4A1, ELOC, GSTM3, HNRNPR, HPRT1, HSPA8, PSMA1, PSMA2, PSMA3, PSMA5, PSMA6, PSMA8, PSMB1, PSMB9, PURA, RACK1, RAN, TPI1]
GO:0070482	response to oxygen levels	GO_BiologicalProcess-GOA_23.02.2017_10h01	1.1e-07	6.4e-06	2.7e-06	2.7e-06	[3]	Group1	2.82051	11	Specific for Cluster #1	[ALAD, CAT, ELOC, PSMA1, PSMA2, PSMA3, PSMA5, PSMA6, PSMA8, PSMB1, PSMB9]	[]	100	0	[ALAD, CAT, ELOC, PSMA1, PSMA2, PSMA3, PSMA5, PSMA6, PSMA8, PSMB1, PSMB9]
GO:0070482	response to oxygen levels	GO_BiologicalProcess-GOA_23.02.2017_10h01	1.1e-07	6.4e-06	9.1e-10	3.6e-09	[3]	Group3	2.82051	11	Specific for Cluster #1	[ALAD, CAT, ELOC, PSMA1, PSMA2, PSMA3, PSMA5, PSMA6, PSMA8, PSMB1, PSMB9]	[]	100	0	[ALAD, CAT, ELOC, PSMA1, PSMA2, PSMA3, PSMA5, PSMA6, PSMA8, PSMB1, PSMB9]
GO:0000276	Disease	REACTOME_Pathways_01.03.2017	3.1e-07	1.8e-05	3e-09	9.1e-09	[-1]	Group2	1.70455	15	Specific for Cluster #1	[ACTG1, ELOC, PRDX1, PSMA1, PSMA2, PSMA3, PSMA5, PSMA6, PSMA8, PSMB1, PSMB9, RAN, YWHAB, YWHAE]	[BANF1]	93.3333	6.66667	[ACTG1, BANF1, ELOC, PRDX1, PSMA1, PSMA2, PSMA3, PSMA5, PSMA6, PSMA8, PSMB1, PSMB9, RAN, YWHAB, YWHAE]
GO:0000884	Diseases of glycosylation	REACTOME_Pathways_01.03.2017	3.1e-07	1.8e-05	3e-09	9.1e-09	[-1]	Group2	1.70455	15	Specific for Cluster #1	[ACTG1, ELOC, PRDX1, PSMA1, PSMA2, PSMA3, PSMA5, PSMA6, PSMA8, PSMB1, PSMB9, RAN, YWHAB, YWHAE]	[BANF1]	93.3333	6.66667	[ACTG1, BANF1, ELOC, PRDX1, PSMA1, PSMA2, PSMA3, PSMA5, PSMA6, PSMA8, PSMB1, PSMB9, RAN, YWHAB, YWHAE]
GO:0000949	Diseases associated with O-glycosylation of proteins	REACTOME_Pathways_01.03.2017	3.1e-07	1.8e-05	3e-09	9.1e-09	[-1]	Group2	1.70455	15	Specific for Cluster #1	[ACTG1, ELOC, PRDX1, PSMA1, PSMA2, PSMA3, PSMA5, PSMA6, PSMA8, PSMB1, PSMB9, RAN, YWHAB, YWHAE]	[BANF1]	93.3333	6.66667	[ACTG1, BANF1, ELOC, PRDX1, PSMA1, PSMA2, PSMA3, PSMA5, PSMA6, PSMA8, PSMB1, PSMB9, RAN, YWHAB, YWHAE]
GO:0001164	Defective B3GALTL causes Peters-plus syndrome (PpS)	REACTOME_Pathways_01.03.2017	3.1e-07	1.8e-05	3e-09	9.1e-09	[-1]	Group2	1.70455	15	Specific for Cluster #1	[ACTG1, ELOC, PRDX1, PSMA1, PSMA2, PSMA3, PSMA5, PSMA6, PSMA8, PSMB1, PSMB9, RAN, YWHAB, YWHAE]	[BANF1]	93.3333	6.66667	[ACTG1, BANF1, ELOC, PRDX1, PSMA1, PSMA2, PSMA3, PSMA5, PSMA6, PSMA8, PSMB1, PSMB9, RAN, YWHAB, YWHAE]
GO:0001169	O-linked glycosylation	REACTOME_Pathways_01.03.2017	3.1e-07	1.8e-05	3e-09	9.1e-09	[-1]	Group2	1.70455	15	Specific for Cluster #1	[ACTG1, ELOC, PRDX1, PSMA1, PSMA2, PSMA3, PSMA5, PSMA6, PSMA8, PSMB1, PSMB9, RAN, YWHAB, YWHAE]	[BANF1]	93.3333	6.66667	[ACTG1, BANF1, ELOC, PRDX1, PSMA1, PSMA2, PSMA3, PSMA5, PSMA6, PSMA8, PSMB1, PSMB9, RAN, YWHAB, YWHAE]
GO:0001170	O-glycosylation of TSR domain-containing proteins	REACTOME_Pathways_01.03.2017	3.1e-07	1.8e-05	3e-09	9.1e-09	[-1]	Group2	1.70455	15	Specific for Cluster #1	[ACTG1, ELOC, PRDX1, PSMA1, PSMA2, PSMA3, PSMA5, PSMA6, PSMA8, PSMB1, PSMB9, RAN, YWHAB, YWHAE]	[BANF1]	93.3333	6.66667	[ACTG1, BANF1, ELOC, PRDX1, PSMA1, PSMA2, PSMA3, PSMA5, PSMA6, PSMA8, PSMB1, PSMB9, RAN, YWHAB, YWHAE]
GO:0000276	Disease	REACTOME_Pathways_01.03.2017	3.1e-07	1.8e-05	9.1e-10	3.6e-09	[-1]	Group3	1.70455	15	Specific for Cluster #1	[ACTG1, ELOC, PRDX1, PSMA1, PSMA2, PSMA3, PSMA5, PSMA6, PSMA8, PSMB1, PSMB9, RAN, YWHAB, YWHAE]	[BANF1]	93.3333	6.66667	[ACTG1, BANF1, ELOC, PRDX1, PSMA1, PSMA2, PSMA3, PSMA5, PSMA6, PSMA8, PSMB1, PSMB9, RAN, YWHAB, YWHAE]
GO:0000884	Diseases of glycosylation	REACTOME_Pathways_01.03.2017	3.1e-07	1.8e-05	9.1e-10	3.6e-09	[-1]	Group3	1.70455	15	Specific for Cluster #1	[ACTG1, ELOC, PRDX1, PSMA1, PSMA2, PSMA3, PSMA5, PSMA6, PSMA8, PSMB1, PSMB9, RAN, YWHAB, YWHAE]	[BANF1]	93.3333	6.66667	[ACTG1, BANF1, ELOC, PRDX1, PSMA1, PSMA2, PSMA3, PSMA5, PSMA6, PSMA8, PSMB1, PSMB9, RAN, YWHAB, YWHAE]
GO:0000949	Diseases associated with O-glycosylation of proteins	REACTOME_Pathways_01.03.2017	3.1e-07	1.8e-05	9.1e-10	3.6e-09	[-1]	Group3	1.70455	15	Specific for Cluster #1	[ACTG1, ELOC, PRDX1, PSMA1, PSMA2, PSMA3, PSMA5, PSMA6, PSMA8, PSMB1, PSMB9, RAN, YWHAB, YWHAE]	[BANF1]	93.3333	6.66667	[ACTG1, BANF1, ELOC, PRDX1, PSMA1, PSMA2, PSMA3, PSMA5, PSMA6, PSMA8, PSMB1, PSMB9, RAN, YWHAB, YWHAE]
GO:0001164	Defective B3GALTL causes Peters-plus syndrome (PpS)	REACTOME_Pathways_01.03.2017	3.1e-07	1.8e-05	9.1e-10	3.6e-09	[-1]	Group3	1.70455	15	Specific for Cluster #1	[ACTG1, ELOC, PRDX1, PSMA1, PSMA2, PSMA3, PSMA5, PSMA6, PSMA8, PSMB1, PSMB9, RAN, YWHAB, YWHAE]	[BANF1]	93.3333	6.66667	[ACTG1, BANF1, ELOC, PRDX1, PSMA1, PSMA2, PSMA3, PSMA5, PSMA6, PSMA8, PSMB1, PSMB9, RAN, YWHAB, YWHAE]
GO:0001169	O-linked glycosylation	REACTOME_Pathways_01.03.2017	3.1e-07	1.8e-05	9.1e-10	3.6e-09	[-1]	Group3	1.70455	15	Specific for Cluster #1	[ACTG1, ELOC, PRDX1, PSMA1, PSMA2, PSMA3, PSMA5, PSMA6, PSMA8, PSMB1, PSMB9, RAN, YWHAB, YWHAE]	[BANF1]	93.3333	6.66667	[ACTG1, BANF1, ELOC, PRDX1, PSMA1, PSMA2, PSMA3, PSMA5, PSMA6, PSMA8, PSMB1, PSMB9, RAN, YWHAB, YWHAE]
GO:0001170	O-glycosylation of TSR domain-containing proteins	REACTOME_Pathways_01.03.2017	3.1e-07	1.8e-05	9.1e-10	3.6e-09	[-1]	Group3	1.70455	15	Specific for Cluster #1	[ACTG1, ELOC, PRDX1, PSMA1, PSMA2, PSMA3, PSMA5, PSMA6, PSMA8, PSMB1, PSMB9, RAN, YWHAB, YWHAE]	[BANF1]	93.3333	6.66667	[ACTG1, BANF1, ELOC, PRDX1, PSMA1, PSMA2, PSMA3, PSMA5, PSMA6, PSMA8, PSMB1, PSMB9, RAN, YWHAB, YWHAE]
GO:0000162	Metabolism	REACTOME_Pathways_01.03.2017	3.7e-07	2e-05	2.7e-06	2.7e-06	[-1]	Group1	1.0942	23	Specific for Cluster #1	[ADK, ALAD, ALDH9A1, BLVRA, BLVRB, CA2, CAT, CTSA, FABP4, GLRX, GSTM3, HPRT1, PSMA1, PSMA2, PSMA3, PSMA5, PSMA6, PSMA8, PSMB1, PSMB9, RAN, TPI1]	[HBA1]	95.6522	4.34783	[ADK, ALAD, ALDH9A1, BLVRA, BLVRB, CA2, CAT, CTSA, FABP4, GLRX, GSTM3, HBA1, HPRT1, PSMA1, PSMA2, PSMA3, PSMA5, PSMA6, PSMA8, PSMB1, PSMB9, RAN, TPI1]
GO:0000303	Glycosphingolipid metabolism	REACTOME_Pathways_01.03.2017	3.7e-07	2e-05	2.7e-06	2.7e-06	[-1]	Group1	1.0942	23	Specific for Cluster #1	[ADK, ALAD, ALDH9A1, BLVRA, BLVRB, CA2, CAT, CTSA, FABP4, GLRX, GSTM3, HPRT1, PSMA1, PSMA2, PSMA3, PSMA5, PSMA6, PSMA8, PSMB1, PSMB9, RAN, TPI1]	[HBA1]	95.6522	4.34783	[ADK, ALAD, ALDH9A1, BLVRA, BLVRB, CA2, CAT, CTSA, FABP4, GLRX, GSTM3, HBA1, HPRT1, PSMA1, PSMA2, PSMA3, PSMA5, PSMA6, PSMA8, PSMB1, PSMB9, RAN, TPI1]
GO:0001042	Sphingolipid metabolism	REACTOME_Pathways_01.03.2017	3.7e-07	2e-05	2.7e-06	2.7e-06	[-1]	Group1	1.0942	23	Specific for Cluster #1	[ADK, ALAD, ALDH9A1, BLVRA, BLVRB, CA2, CAT, CTSA, FABP4, GLRX, GSTM3, HPRT1, PSMA1, PSMA2, PSMA3, PSMA5, PSMA6, PSMA8, PSMB1, PSMB9, RAN, TPI1]	[HBA1]	95.6522	4.34783	[ADK, ALAD, ALDH9A1, BLVRA, BLVRB, CA2, CAT, CTSA, FABP4, GLRX, GSTM3, HBA1, HPRT1, PSMA1, PSMA2, PSMA3, PSMA5, PSMA6, PSMA8, PSMB1, PSMB9, RAN, TPI1]
GO:0001240	Metabolism of lipids and lipoproteins	REACTOME_Pathways_01.03.2017	3.7e-07	2e-05	2.7e-06	2.7e-06	[-1]	Group1	1.0942	23	Specific for Cluster #1	[ADK, ALAD, ALDH9A1, BLVRA, BLVRB, CA2, CAT, CTSA, FABP4, GLRX, GSTM3, HPRT1, PSMA1, PSMA2, PSMA3, PSMA5, PSMA6, PSMA8, PSMB1, PSMB9, RAN, TPI1]	[HBA1]	95.6522	4.34783	[ADK, ALAD, ALDH9A1, BLVRA, BLVRB, CA2, CAT, CTSA, FABP4, GLRX, GSTM3, HBA1, HPRT1, PSMA1, PSMA2, PSMA3, PSMA5, PSMA6, PSMA8, PSMB1, PSMB9, RAN, TPI1]
GO:0000162	Metabolism	REACTOME_Pathways_01.03.2017	3.7e-07	2e-05	9.1e-10	3.6e-09	[-1]	Group3	1.0942	23	Specific for Cluster #1	[ADK, ALAD, ALDH9A1, BLVRA, BLVRB, CA2, CAT, CTSA, FABP4, GLRX, GSTM3, HPRT1, PSMA1, PSMA2, PSMA3, PSMA5, PSMA6, PSMA8, PSMB1, PSMB9, RAN, TPI1]	[HBA1]	95.6522	4.34783	[ADK, ALAD, ALDH9A1, BLVRA, BLVRB, CA2, CAT, CTSA, FABP4, GLRX, GSTM3, HBA1, HPRT1, PSMA1, PSMA2, PSMA3, PSMA5, PSMA6, PSMA8, PSMB1, PSMB9, RAN, TPI1]
GO:0000303	Glycosphingolipid metabolism	REACTOME_Pathways_01.03.2017	3.7e-07	2e-05	9.1e-10	3.6e-09	[-1]	Group3	1.0942	23	Specific for Cluster #1	[ADK, ALAD, ALDH9A1, BLVRA, BLVRB, CA2, CAT, CTSA, FABP4, GLRX, GSTM3, HPRT1, PSMA1, PSMA2, PSMA3, PSMA5, PSMA6, PSMA8, PSMB1, PSMB9, RAN, TPI1]	[HBA1]	95.6522	4.34783	[ADK, ALAD, ALDH9A1, BLVRA, BLVRB, CA2, CAT, CTSA, FABP4, GLRX, GSTM3, HBA1, HPRT1, PSMA1, PSMA2, PSMA3, PSMA5, PSMA6, PSMA8, PSMB1, PSMB9, RAN, TPI1]
GO:0001042	Sphingolipid metabolism	REACTOME_Pathways_01.03.2017	3.7e-07	2e-05	9.1e-10	3.6e-09	[-1]	Group3	1.0942	23	Specific for Cluster #1	[ADK, ALAD, ALDH9A1, BLVRA, BLVRB, CA2, CAT, CTSA, FABP4, GLRX, GSTM3, HPRT1, PSMA1, PSMA2, PSMA3, PSMA5, PSMA6, PSMA8, PSMB1, PSMB9, RAN, TPI1]	[HBA1]	95.6522	4.34783	[ADK, ALAD, ALDH9A1, BLVRA, BLVRB, CA2, CAT, CTSA, FABP4, GLRX, GSTM3, HBA1, HPRT1, PSMA1, PSMA2, PSMA3, PSMA5, PSMA6, PSMA8, PSMB1, PSMB9, RAN, TPI1]
GO:0001240	Metabolism of lipids and lipoproteins	REACTOME_Pathways_01.03.2017	3.7e-07	2e-05	9.1e-10	3.6e-09	[-1]	Group3	1.0942	23	Specific for Cluster #1	[ADK, ALAD, ALDH9A1, BLVRA, BLVRB, CA2, CAT, CTSA, FABP4, GLRX, GSTM3, HPRT1, PSMA1, PSMA2, PSMA3, PSMA5, PSMA6, PSMA8, PSMB1, PSMB9, RAN, TPI1]	[HBA1]	95.6522	4.34783	[ADK, ALAD, ALDH9A1, BLVRA, BLVRB, CA2, CAT, CTSA, FABP4, GLRX, GSTM3, HBA1, HPRT1, PSMA1, PSMA2, PSMA3, PSMA5, PSMA6, PSMA8, PSMB1, PSMB9, RAN, TPI1]
GO:0016032	viral process	GO_BiologicalProcess-GOA_23.02.2017_10h01	3.9e-07	2.1e-05	7.1e-07	1.4e-06	[3, 4]	Group0	1.55945	16	Specific for Cluster #1	[ACTA2, CBX5, EIF4A1, ELOC, HNRNPA1, HSPA8, PSMA2, PSMA3, PSMB1, PSMB9, RAB7A, RACK1, RAN, YWHAB, YWHAE]	[BANF1]	93.75	6.25	[ACTA2, BANF1, CBX5, EIF4A1, ELOC, HNRNPA1, HSPA8, PSMA2, PSMA3, PSMB1, PSMB9, RAB7A, RACK1, RAN, YWHAB, YWHAE]
GO:0009896	positive regulation of catabolic process	GO_BiologicalProcess-GOA_23.02.2017_10h01	3.9e-07	2.1e-05	2.7e-06	2.7e-06	[3, 4, 5]	Group1	2.48869	11	Specific for Cluster #1	[PSMA1, PSMA2, PSMA3, PSMA5, PSMA6, PSMA8, PSMB1, PSMB9, RAB7A, RACK1]	[HNRNPR]	90.9091	9.09091	[HNRNPR, PSMA1, PSMA2, PSMA3, PSMA5, PSMA6, PSMA8, PSMB1, PSMB9, RAB7A, RACK1]
GO:0009896	positive regulation of catabolic process	GO_BiologicalProcess-GOA_23.02.2017_10h01	3.9e-07	2.1e-05	9.1e-10	3.6e-09	[3, 4, 5]	Group3	2.48869	11	Specific for Cluster #1	[PSMA1, PSMA2, PSMA3, PSMA5, PSMA6, PSMA8, PSMB1, PSMB9, RAB7A, RACK1]	[HNRNPR]	90.9091	9.09091	[HNRNPR, PSMA1, PSMA2, PSMA3, PSMA5, PSMA6, PSMA8, PSMB1, PSMB9, RAB7A, RACK1]
GO:0003040	Spliceosome	KEGG_01.03.2017	4.6e-07	2.4e-05	3e-09	9.1e-09	[-1]	Group2	5.22388	7	Specific for Cluster #1	[HNRNPA1, HSPA1L, HSPA8, SNRPD3, SRSF2, SRSF4]	[SRSF1]	85.7143	14.2857	[HNRNPA1, HSPA1L, HSPA8, SNRPD3, SRSF1, SRSF2, SRSF4]
GO:0044403	symbiosis, encompassing mutualism through parasitism	GO_BiologicalProcess-GOA_23.02.2017_10h01	7.1e-07	3.7e-05	7.1e-07	1.4e-06	[3]	Group0	1.49115	16	Specific for Cluster #1	[ACTA2, CBX5, EIF4A1, ELOC, HNRNPA1, HSPA8, PSMA2, PSMA3, PSMB1, PSMB9, RAB7A, RACK1, RAN, YWHAB, YWHAE]	[BANF1]	93.75	6.25	[ACTA2, BANF1, CBX5, EIF4A1, ELOC, HNRNPA1, HSPA8, PSMA2, PSMA3, PSMB1, PSMB9, RAB7A, RACK1, RAN, YWHAB, YWHAE]
GO:0000080	Meiotic synapsis	REACTOME_Pathways_01.03.2017	1.4e-06	7.3e-05	9.1e-10	3.6e-09	[-1]	Group3	1.95122	12	Specific for Cluster #1	[PSMA1, PSMA2, PSMA3, PSMA5, PSMA6, PSMA8, PSMB1, PSMB9, TUBA1A, YWHAB, YWHAE]	[BANF1]	91.6667	8.33333	[BANF1, PSMA1, PSMA2, PSMA3, PSMA5, PSMA6, PSMA8, PSMB1, PSMB9, TUBA1A, YWHAB, YWHAE]
GO:0000201	Meiosis	REACTOME_Pathways_01.03.2017	1.4e-06	7.3e-05	9.1e-10	3.6e-09	[-1]	Group3	1.95122	12	Specific for Cluster #1	[PSMA1, PSMA2, PSMA3, PSMA5, PSMA6, PSMA8, PSMB1, PSMB9, TUBA1A, YWHAB, YWHAE]	[BANF1]	91.6667	8.33333	[BANF1, PSMA1, PSMA2, PSMA3, PSMA5, PSMA6, PSMA8, PSMB1, PSMB9, TUBA1A, YWHAB, YWHAE]
GO:0000275	Cell Cycle	REACTOME_Pathways_01.03.2017	1.4e-06	7.3e-05	9.1e-10	3.6e-09	[-1]	Group3	1.95122	12	Specific for Cluster #1	[PSMA1, PSMA2, PSMA3, PSMA5, PSMA6, PSMA8, PSMB1, PSMB9, TUBA1A, YWHAB, YWHAE]	[BANF1]	91.6667	8.33333	[BANF1, PSMA1, PSMA2, PSMA3, PSMA5, PSMA6, PSMA8, PSMB1, PSMB9, TUBA1A, YWHAB, YWHAE]
